# Supplementary material for: Novel integrated workflow allows production and in-depth quality assessment of multifactorial reprogrammed skeletal muscle cells from human stem cells
Source: Cell Mol Life Sci. 2022 Apr 9;79(5):229. doi: 10.1007/s00018-022-04264-8 (PMC8993739; doi:10.1007/s00018-022-04264-8)
Supplement: Supplementary file 2 — Supplementary file2 (XLSX 114 KB) [file 18_2022_4264_MOESM2_ESM.xlsx]

## Sheet: Supplemental Table S3
Supplemental Table S3 (related to Figures 3B, 3C): Mouse genes involved in GO processes that are associated with muscle phenotype and function
Symbol	Name	Feature Type	GO ID	GO Term
2310002L09Rik	RIKEN cDNA 2310002L09 gene	protein coding gene	GO:0031032	actin filament
3425401B19Rik	RIKEN cDNA 3425401B19 gene	protein coding gene	GO:0030018	actin cortical patch localization
4930544G11Rik	RIKEN cDNA 4930544G11 gene	protein coding gene	GO:0007015	actin filament organization
4930544G11Rik	RIKEN cDNA 4930544G11 gene	protein coding gene	GO:0032956	actin filament organization
4933400A11Rik	RIKEN cDNA 4933400A11 gene	protein coding gene	GO:0030036	actin filament organization
4933400A11Rik	RIKEN cDNA 4933400A11 gene	protein coding gene	GO:0051016	pointed-end actin filament capping
4933400A11Rik	RIKEN cDNA 4933400A11 gene	protein coding gene	GO:0008290	striated muscle thin filament
Abcb4	ATP-binding cassette, sub-family B (MDR/TAP), member 4	protein coding gene	GO:0015629	skeletal muscle tissue regeneration
Abcc9	ATP-binding cassette, sub-family C (CFTR/MRP), member 9	protein coding gene	GO:0030017	myosin light chain binding
Abi1	abl interactor 1	protein coding gene	GO:0008154	Z disc
Abi2	abl interactor 2	protein coding gene	GO:0005884	actin monomer binding
Abi2	abl interactor 2	protein coding gene	GO:0008154	negative regulation of actin filament depolymerization
Abi2	abl interactor 2	protein coding gene	GO:2000601	actin binding
Abi2	abl interactor 2	protein coding gene	GO:0098871	actin binding
Abi2	abl interactor 2	protein coding gene	GO:0098974	actin cytoskeleton
Abitram	actin binding transcription modulator	protein coding gene	GO:0003779	sarcomere organization
Abitram	actin binding transcription modulator	protein coding gene	GO:0003785	skeletal muscle contraction
Abitram	actin binding transcription modulator	protein coding gene	GO:0030833	skeletal muscle myosin thick filament assembly
Abl1	c-abl oncogene 1, non-receptor tyrosine kinase	protein coding gene	GO:0015629	actin cytoskeleton organization
Abl1	c-abl oncogene 1, non-receptor tyrosine kinase	protein coding gene	GO:0030036	filamentous actin
Abl1	c-abl oncogene 1, non-receptor tyrosine kinase	protein coding gene	GO:0090135	I band
Abl1	c-abl oncogene 1, non-receptor tyrosine kinase	protein coding gene	GO:0030041	release of sequestered calcium ion into cytosol by sarcoplasmic reticulum
Abl1	c-abl oncogene 1, non-receptor tyrosine kinase	protein coding gene	GO:2000251	release of sequestered calcium ion into cytosol by sarcoplasmic reticulum
Abl1	c-abl oncogene 1, non-receptor tyrosine kinase	protein coding gene	GO:1904531	sarcoplasmic reticulum
Abl1	c-abl oncogene 1, non-receptor tyrosine kinase	protein coding gene	GO:0032956	sarcoplasmic reticulum
Abl2	v-abl Abelson murine leukemia viral oncogene 2 (arg, Abelson-related gene)	protein coding gene	GO:0015629	cortical actin cytoskeleton organization
Abl2	v-abl Abelson murine leukemia viral oncogene 2 (arg, Abelson-related gene)	protein coding gene	GO:0030036	negative regulation of myosin-light-chain-phosphatase activity
Abl2	v-abl Abelson murine leukemia viral oncogene 2 (arg, Abelson-related gene)	protein coding gene	GO:0051017	postsynaptic actin cytoskeleton organization
Abl2	v-abl Abelson murine leukemia viral oncogene 2 (arg, Abelson-related gene)	protein coding gene	GO:0007015	postsynaptic actin cytoskeleton organization
Ablim1	actin-binding LIM protein 1	protein coding gene	GO:0003779	actin cytoskeleton organization
Ablim1	actin-binding LIM protein 1	protein coding gene	GO:0015629	cortical actin cytoskeleton
Ablim2	actin-binding LIM protein 2	protein coding gene	GO:0003779	actin filament polymerization
Ablim2	actin-binding LIM protein 2	protein coding gene	GO:0015629	parallel actin filament bundle assembly
Ablim2	actin-binding LIM protein 2	protein coding gene	GO:0030036	actin binding
Ablim3	actin binding LIM protein family, member 3	protein coding gene	GO:0003779	actin cytoskeleton
Ablim3	actin binding LIM protein family, member 3	protein coding gene	GO:0015629	actin cytoskeleton organization
Ablim3	actin binding LIM protein family, member 3	protein coding gene	GO:0030036	actin cytoskeleton reorganization
Abr	active BCR-related gene	protein coding gene	GO:0030036	myosin V binding
Abra	actin-binding Rho activating protein	protein coding gene	GO:0003779	positive regulation of actin filament polymerization
Abra	actin-binding Rho activating protein	protein coding gene	GO:0015629	Z disc
Abra	actin-binding Rho activating protein	protein coding gene	GO:0030017	Z disc
Abracl	ABRA C-terminal like	protein coding gene	GO:0032970	regulation of actin cytoskeleton organization
Acaca	acetyl-Coenzyme A carboxylase alpha	protein coding gene	GO:0015629	positive regulation of skeletal muscle acetylcholine-gated channel clustering
Acap2	ArfGAP with coiled-coil, ankyrin repeat and PH domains 2	protein coding gene	GO:0030029	sarcomere
Ace	angiotensin I converting enzyme (peptidyl-dipeptidase A) 1	protein coding gene	GO:0003779	actin cytoskeleton organization
Ackr2	atypical chemokine receptor 2	protein coding gene	GO:0005884	dynactin complex
Acta1	actin alpha 1, skeletal muscle	protein coding gene	GO:0015629	barbed-end actin filament capping
Acta1	actin alpha 1, skeletal muscle	protein coding gene	GO:0005884	F-actin capping protein complex
Acta1	actin alpha 1, skeletal muscle	protein coding gene	GO:0005869	actin binding
Acta1	actin alpha 1, skeletal muscle	protein coding gene	GO:0030017	actin binding
Acta1	actin alpha 1, skeletal muscle	protein coding gene	GO:0048741	actin crosslink formation
Acta1	actin alpha 1, skeletal muscle	protein coding gene	GO:0030240	actin crosslink formation
Acta1	actin alpha 1, skeletal muscle	protein coding gene	GO:0005865	actin cytoskeleton reorganization
Acta2	actin alpha 2, smooth muscle, aorta	protein coding gene	GO:0015629	actin filament bundle assembly
Acta2	actin alpha 2, smooth muscle, aorta	protein coding gene	GO:0005869	positive regulation of actin cytoskeleton reorganization
Actb	actin, beta	protein coding gene	GO:0015629	positive regulation of skeletal muscle tissue regeneration
Actb	actin, beta	protein coding gene	GO:0005884	positive regulation of striated muscle cell differentiation
Actb	actin, beta	protein coding gene	GO:0098871	actin crosslink formation
Actb	actin, beta	protein coding gene	GO:0098974	actin filament
Actbl2	actin, beta-like 2	protein coding gene	GO:0005884	positive regulation of actin cytoskeleton reorganization
Actc1	actin, alpha, cardiac muscle 1	protein coding gene	GO:0005884	actin binding
Actc1	actin, alpha, cardiac muscle 1	protein coding gene	GO:0030048	actin crosslink formation
Actc1	actin, alpha, cardiac muscle 1	protein coding gene	GO:0007015	sarcomere
Actc1	actin, alpha, cardiac muscle 1	protein coding gene	GO:0070252	sarcomere organization
Actc1	actin, alpha, cardiac muscle 1	protein coding gene	GO:0033275	sarcomere organization
Actc1	actin, alpha, cardiac muscle 1	protein coding gene	GO:0031032	striated muscle thin filament
Actc1	actin, alpha, cardiac muscle 1	protein coding gene	GO:0005869	tropomyosin binding
Actc1	actin, alpha, cardiac muscle 1	protein coding gene	GO:0031674	tropomyosin binding
Actc1	actin, alpha, cardiac muscle 1	protein coding gene	GO:0017022	troponin C binding
Actc1	actin, alpha, cardiac muscle 1	protein coding gene	GO:0030017	troponin C binding
Actc1	actin, alpha, cardiac muscle 1	protein coding gene	GO:0030240	troponin complex
Acte1	actin, epsilon 1	protein coding gene	GO:0005869	sarcoplasmic reticulum calcium ion transport
Actg1	actin, gamma, cytoplasmic 1	protein coding gene	GO:0015629	actomyosin
Actg1	actin, gamma, cytoplasmic 1	protein coding gene	GO:0005884	actomyosin structure organization
Actg1	actin, gamma, cytoplasmic 1	protein coding gene	GO:0031941	myosin complex
Actg1	actin, gamma, cytoplasmic 1	protein coding gene	GO:0098871	myosin II complex
Actg1	actin, gamma, cytoplasmic 1	protein coding gene	GO:0098974	myosin II filament
Actg1	actin, gamma, cytoplasmic 1	protein coding gene	GO:0099143	skeletal muscle contraction
Actg1	actin, gamma, cytoplasmic 1	protein coding gene	GO:0045214	I band
Actg2	actin, gamma 2, smooth muscle, enteric	protein coding gene	GO:0005869	actin filament organization
Actl10	actin-like 10	protein coding gene	GO:0005869	actin cytoskeleton organization
Actl11	actin-like 11	protein coding gene	GO:0005869	cortical actin cytoskeleton
Actl7a	actin-like 7a	protein coding gene	GO:0005869	actin filament bundle
Actl7b	actin-like 7b	protein coding gene	GO:0005869	Z disc
Actl9	actin-like 9	protein coding gene	GO:0005869	striated muscle myosin thick filament
Actn1	actinin, alpha 1	protein coding gene	GO:0003779	actin polymerization or depolymerization
Actn1	actinin, alpha 1	protein coding gene	GO:0030036	positive regulation of Arp2/3 complex-mediated actin nucleation
Actn1	actinin, alpha 1	protein coding gene	GO:0005884	postsynaptic actin cytoskeleton
Actn1	actinin, alpha 1	protein coding gene	GO:0051017	postsynaptic actin cytoskeleton
Actn1	actinin, alpha 1	protein coding gene	GO:0051639	postsynaptic actin cytoskeleton organization
Actn1	actinin, alpha 1	protein coding gene	GO:0007015	postsynaptic actin cytoskeleton organization
Actn1	actinin, alpha 1	protein coding gene	GO:0030864	actin binding
Actn1	actinin, alpha 1	protein coding gene	GO:0030017	actin filament-based movement
Actn1	actinin, alpha 1	protein coding gene	GO:0030018	muscle myosin complex
Actn2	actinin alpha 2	protein coding gene	GO:0003779	negative regulation of actin filament severing
Actn2	actinin alpha 2	protein coding gene	GO:0030036	negative regulation of actin filament severing
Actn2	actinin alpha 2	protein coding gene	GO:0051695	actin binding
Actn2	actinin alpha 2	protein coding gene	GO:0030864	actin filament
Actn2	actinin alpha 2	protein coding gene	GO:0030017	cortical actin cytoskeleton
Actn2	actinin alpha 2	protein coding gene	GO:0045214	postsynaptic actin cytoskeleton organization
Actn2	actinin alpha 2	protein coding gene	GO:0005865	regulation of actin filament polymerization
Actn2	actinin alpha 2	protein coding gene	GO:0030018	actin binding
Actn3	actinin alpha 3	protein coding gene	GO:0003779	actin cytoskeleton
Actn3	actinin alpha 3	protein coding gene	GO:0030036	actin cytoskeleton reorganization
Actn3	actinin alpha 3	protein coding gene	GO:0030864	actin filament-based movement
Actn3	actinin alpha 3	protein coding gene	GO:0031448	actomyosin
Actn3	actinin alpha 3	protein coding gene	GO:0048743	actomyosin contractile ring
Actn3	actinin alpha 3	protein coding gene	GO:0030017	actomyosin structure organization
Actn3	actinin alpha 3	protein coding gene	GO:0005865	myosin complex
Actn3	actinin alpha 3	protein coding gene	GO:0030018	myosin II complex
Actn4	actinin alpha 4	protein coding gene	GO:0003779	actin binding
Actn4	actinin alpha 4	protein coding gene	GO:0015629	actin filament
Actn4	actinin alpha 4	protein coding gene	GO:0030036	actin filament bundle
Actn4	actinin alpha 4	protein coding gene	GO:0051017	actin filament bundle assembly
Actn4	actinin alpha 4	protein coding gene	GO:0030864	actin filament network formation
Actn4	actinin alpha 4	protein coding gene	GO:0030050	actin cytoskeleton organization
Actn4	actinin alpha 4	protein coding gene	GO:0030018	positive regulation of actin filament polymerization
Actr10	ARP10 actin-related protein 10	protein coding gene	GO:0005869	Z disc
Actr2	ARP2 actin-related protein 2	protein coding gene	GO:0003779	myosin II binding
Actr2	ARP2 actin-related protein 2	protein coding gene	GO:0030478	actin cytoskeleton
Actr2	ARP2 actin-related protein 2	protein coding gene	GO:0030036	actin rod assembly
Actr2	ARP2 actin-related protein 2	protein coding gene	GO:0034314	positive regulation of actin filament depolymerization
Actr3	ARP3 actin-related protein 3	protein coding gene	GO:0003779	actin filament organization
Actr3	ARP3 actin-related protein 3	protein coding gene	GO:0005884	cortical actin cytoskeleton
Actr3	ARP3 actin-related protein 3	protein coding gene	GO:0007015	cortical actin cytoskeleton
Actr3	ARP3 actin-related protein 3	protein coding gene	GO:0034314	negative regulation of actin filament depolymerization
Actr3	ARP3 actin-related protein 3	protein coding gene	GO:2000251	actin binding
Actr3	ARP3 actin-related protein 3	protein coding gene	GO:0030838	actin cytoskeleton organization
Actr3	ARP3 actin-related protein 3	protein coding gene	GO:0098974	actin cytoskeleton organization
Actr3	ARP3 actin-related protein 3	protein coding gene	GO:0043519	actin polymerization or depolymerization
Actr3b	ARP3 actin-related protein 3B	protein coding gene	GO:0003779	Z disc
Adam17	a disintegrin and metallopeptidase domain 17	protein coding gene	GO:0015629	actin cytoskeleton organization
Adcy8	adenylate cyclase 8	protein coding gene	GO:0003779	actomyosin
Adcy8	adenylate cyclase 8	protein coding gene	GO:0015629	myosin binding
Add1	adducin 1 (alpha)	protein coding gene	GO:0003779	actin cytoskeleton organization
Add1	adducin 1 (alpha)	protein coding gene	GO:0051017	actin cytoskeleton organization
Add1	adducin 1 (alpha)	protein coding gene	GO:0051016	actin cytoskeleton reorganization
Add1	adducin 1 (alpha)	protein coding gene	GO:0008290	filamentous actin
Add1	adducin 1 (alpha)	protein coding gene	GO:0030837	filamentous actin
Add2	adducin 2 (beta)	protein coding gene	GO:0003779	actin monomer binding
Add2	adducin 2 (beta)	protein coding gene	GO:0051017	barbed-end actin filament capping
Add2	adducin 2 (beta)	protein coding gene	GO:0051016	barbed-end actin filament capping
Add2	adducin 2 (beta)	protein coding gene	GO:0008290	negative regulation of actin filament polymerization
Add3	adducin 3 (gamma)	protein coding gene	GO:0003779	actin filament depolymerization
Add3	adducin 3 (gamma)	protein coding gene	GO:0051016	actin monomer binding
Adgrb1	adhesion G protein-coupled receptor B1	protein coding gene	GO:0098974	actin cytoskeleton
Adgrv1	adhesion G protein-coupled receptor V1	protein coding gene	GO:0017022	positive regulation of actin cytoskeleton reorganization
Adra1a	adrenergic receptor, alpha 1a	protein coding gene	GO:0030018	cortical actin cytoskeleton
Afap1	actin filament associated protein 1	protein coding gene	GO:0003779	I band
Afap1	actin filament associated protein 1	protein coding gene	GO:0015629	I band
Afap1	actin filament associated protein 1	protein coding gene	GO:0005884	skeletal muscle fiber development
Agap2	ArfGAP with GTPase domain, ankyrin repeat and PH domain 2	protein coding gene	GO:0030036	positive regulation of actin filament depolymerization
Agl	amylo-1,6-glucosidase, 4-alpha-glucanotransferase	protein coding gene	GO:0016529	actin cytoskeleton organization
Agrn	agrin	protein coding gene	GO:0071340	actin cytoskeleton organization
Ahnak	AHNAK nucleoprotein (desmoyokin)	protein coding gene	GO:0015629	negative regulation of skeletal muscle cell differentiation
Aif1	allograft inflammatory factor 1	protein coding gene	GO:0003779	actin filament organization
Aif1	allograft inflammatory factor 1	protein coding gene	GO:0051764	actin binding
Aif1	allograft inflammatory factor 1	protein coding gene	GO:0005884	actin cytoskeleton organization
Aif1	allograft inflammatory factor 1	protein coding gene	GO:0051017	actin cytoskeleton organization
Aif1	allograft inflammatory factor 1	protein coding gene	GO:0030041	actin filament network formation
Aif1	allograft inflammatory factor 1	protein coding gene	GO:0030046	actin filament organization
Aif1l	allograft inflammatory factor 1-like	protein coding gene	GO:0003779	sarcoplasmic reticulum
Aif1l	allograft inflammatory factor 1-like	protein coding gene	GO:0015629	sarcoplasmic reticulum
Aif1l	allograft inflammatory factor 1-like	protein coding gene	GO:0005884	sarcoplasmic reticulum lumen
Aif1l	allograft inflammatory factor 1-like	protein coding gene	GO:0051017	sarcoplasmic reticulum lumen
Ak1	adenylate kinase 1	protein coding gene	GO:0030017	regulation of actin cytoskeleton reorganization
Akap11	A kinase (PRKA) anchor protein 11	protein coding gene	GO:0030866	skeletal muscle contraction
Akap13	A kinase (PRKA) anchor protein 13	protein coding gene	GO:0015629	actomyosin contractile ring assembly actin filament organization
Akap13	A kinase (PRKA) anchor protein 13	protein coding gene	GO:0005884	contractile fiber
Akap13	A kinase (PRKA) anchor protein 13	protein coding gene	GO:0030864	sarcomere organization
Akap13	A kinase (PRKA) anchor protein 13	protein coding gene	GO:0060297	skeletal muscle fiber development
Akap4	A kinase (PRKA) anchor protein 4	protein coding gene	GO:0030018	regulation of actin cytoskeleton organization
Akap5	A kinase (PRKA) anchor protein 5	protein coding gene	GO:0003779	actin filament organization
Akap6	A kinase (PRKA) anchor protein 6	protein coding gene	GO:0014701	contractile fiber
Akap6	A kinase (PRKA) anchor protein 6	protein coding gene	GO:0016529	myosin complex
Akap7	A kinase (PRKA) anchor protein 7	protein coding gene	GO:0016529	skeletal muscle contraction
Akirin1	akirin 1	protein coding gene	GO:0014839	actin cytoskeleton organization
Akt1	thymoma viral proto-oncogene 1	protein coding gene	GO:0051146	myosin complex
Akt2	thymoma viral proto-oncogene 2	protein coding gene	GO:0016529	actin cytoskeleton reorganization
Aldoa	aldolase A, fructose-bisphosphate	protein coding gene	GO:0015629	actin cytoskeleton reorganization
Aldoa	aldolase A, fructose-bisphosphate	protein coding gene	GO:0006941	actin-mediated cell contraction
Aldoa	aldolase A, fructose-bisphosphate	protein coding gene	GO:0030018	contractile fiber
Aldoart1	aldolase 1 A, retrogene 1	protein coding gene	GO:0015629	actin monomer binding
Aldoart1	aldolase 1 A, retrogene 1	protein coding gene	GO:0006941	actin cytoskeleton
Aldoart2	aldolase 1 A, retrogene 2	protein coding gene	GO:0015629	actin binding
Aldoart2	aldolase 1 A, retrogene 2	protein coding gene	GO:0006941	actin binding
Alg2	asparagine-linked glycosylation 2 (alpha-1,3-mannosyltransferase)	protein coding gene	GO:0015629	troponin I binding
Alkbh4	alkB homolog 4, lysine demethylase	protein coding gene	GO:0003779	actin filament organization
Alkbh4	alkB homolog 4, lysine demethylase	protein coding gene	GO:0031032	regulation of skeletal muscle acetylcholine-gated channel clustering
Alox15	arachidonate 15-lipoxygenase	protein coding gene	GO:0030838	filamentous actin
Amot	angiomotin	protein coding gene	GO:0030036	actin cytoskeleton organization
Amot	angiomotin	protein coding gene	GO:0005884	filamentous actin
Amotl1	angiomotin-like 1	protein coding gene	GO:0030036	actin filament organization
Amotl2	angiomotin-like 2	protein coding gene	GO:0030036	actin cytoskeleton
Ampd1	adenosine monophosphate deaminase 1	protein coding gene	GO:0032036	Z disc
Ang	angiogenin, ribonuclease, RNase A family, 5	protein coding gene	GO:0003779	sarcoplasmic reticulum
Ang	angiogenin, ribonuclease, RNase A family, 5	protein coding gene	GO:0015629	actin cytoskeleton organization
Ang2	angiogenin, ribonuclease A family, member 2	protein coding gene	GO:0003779	cortical actin cytoskeleton organization
Ang2	angiogenin, ribonuclease A family, member 2	protein coding gene	GO:0015629	negative regulation of sarcomere organization
Ang3	angiogenin, ribonuclease A family, member 3	protein coding gene	GO:0003779	sarcomere
Ang3	angiogenin, ribonuclease A family, member 3	protein coding gene	GO:0015629	cortical actin cytoskeleton organization
Ang4	angiogenin, ribonuclease A family, member 4	protein coding gene	GO:0003779	sarcomere
Ang4	angiogenin, ribonuclease A family, member 4	protein coding gene	GO:0015629	regulation of release of sequestered calcium ion into cytosol by sarcoplasmic reticulum
Ang6	angiogenin, ribonuclease A family, member 6	protein coding gene	GO:0003779	actin binding
Ang6	angiogenin, ribonuclease A family, member 6	protein coding gene	GO:0015629	actin cytoskeleton
Ank1	ankyrin 1, erythroid	protein coding gene	GO:0016529	actin binding
Ank1	ankyrin 1, erythroid	protein coding gene	GO:0030018	positive regulation of myosin light chain kinase activity
Ank2	ankyrin 2, brain	protein coding gene	GO:0030018	actin cytoskeleton
Ank3	ankyrin 3, epithelial	protein coding gene	GO:0016529	cortical actin cytoskeleton
Ank3	ankyrin 3, epithelial	protein coding gene	GO:0030018	actomyosin
Ankrd1	ankyrin repeat domain 1 (cardiac muscle)	protein coding gene	GO:0031674	actin cytoskeleton organization
Ankrd2	ankyrin repeat domain 2 (stretch responsive muscle)	protein coding gene	GO:0031674	myosin binding
Ankrd2	ankyrin repeat domain 2 (stretch responsive muscle)	protein coding gene	GO:0030017	regulation of release of sequestered calcium ion into cytosol by sarcoplasmic reticulum
Ankrd23	ankyrin repeat domain 23	protein coding gene	GO:0015629	actin binding
Ankrd23	ankyrin repeat domain 23	protein coding gene	GO:0031674	actin cytoskeleton organization
Ankrd23	ankyrin repeat domain 23	protein coding gene	GO:0060297	actin filament capping
Ankrd26	ankyrin repeat domain 26	protein coding gene	GO:0015629	dynactin complex
Anln	anillin, actin binding protein	protein coding gene	GO:0003779	actin cytoskeleton
Anln	anillin, actin binding protein	protein coding gene	GO:0015629	actin cytoskeleton
Anln	anillin, actin binding protein	protein coding gene	GO:0005826	actin filament
Anln	anillin, actin binding protein	protein coding gene	GO:0000915	actin filament
Antxr1	anthrax toxin receptor 1	protein coding gene	GO:0031532	actin filament organization
Anxa1	annexin A1	protein coding gene	GO:0031532	actin filament reorganization
Anxa1	annexin A1	protein coding gene	GO:0005884	actin filament organization
Anxa1	annexin A1	protein coding gene	GO:0014839	regulation of actin cytoskeleton organization
Anxa5	annexin A5	protein coding gene	GO:0030018	actin cytoskeleton
Ap1ar	adaptor-related protein complex 1 associated regulatory protein	protein coding gene	GO:0034315	regulation of Arp2/3 complex-mediated actin nucleation
Apbb3	amyloid beta (A4) precursor protein-binding, family B, member 3	protein coding gene	GO:0015629	actin filament
Apc2	APC regulator of WNT signaling pathway 2	protein coding gene	GO:0005884	cortical actin cytoskeleton
Apc2	APC regulator of WNT signaling pathway 2	protein coding gene	GO:0031941	positive regulation of protein localization to actin cortical patch
Aqp1	aquaporin 1	protein coding gene	GO:0030950	regulation of sarcomere organization
Aqp2	aquaporin 2	protein coding gene	GO:0003779	cortical actin cytoskeleton
Aqp2	aquaporin 2	protein coding gene	GO:0030042	sarcoplasmic reticulum
Arc	activity regulated cytoskeletal-associated protein	protein coding gene	GO:0003779	actin cytoskeleton organization
Arc	activity regulated cytoskeletal-associated protein	protein coding gene	GO:0015629	regulation of release of sequestered calcium ion into cytosol by sarcoplasmic reticulum
Arf1	ADP-ribosylation factor 1	protein coding gene	GO:0007015	striated muscle contraction
Arf1	ADP-ribosylation factor 1	protein coding gene	GO:0098974	actin binding
Arf1	ADP-ribosylation factor 1	protein coding gene	GO:0034315	actin cytoskeleton
Arf1	ADP-ribosylation factor 1	protein coding gene	GO:0030017	actin cytoskeleton
Arf6	ADP-ribosylation factor 6	protein coding gene	GO:0030866	positive regulation of actin filament polymerization
Arf6	ADP-ribosylation factor 6	protein coding gene	GO:0030838	myosin binding
Arfgef1	ADP-ribosylation factor guanine nucleotide-exchange factor 1(brefeldin A-inhibited)	protein coding gene	GO:0017022	regulation of actin cytoskeleton organization
Arfgef1	ADP-ribosylation factor guanine nucleotide-exchange factor 1(brefeldin A-inhibited)	protein coding gene	GO:0030837	junctional sarcoplasmic reticulum membrane
Arfgef2	ADP-ribosylation factor guanine nucleotide-exchange factor 2 (brefeldin A-inhibited)	protein coding gene	GO:0017022	actin cytoskeleton organization
Arfgef3	ARFGEF family member 3	protein coding gene	GO:0030036	sarcoplasmic reticulum
Arfip1	ADP-ribosylation factor interacting protein 1	protein coding gene	GO:0034315	regulation of Arp2/3 complex-mediated actin nucleation
Arfip2	ADP-ribosylation factor interacting protein 2	protein coding gene	GO:0030036	actin monomer binding
Arfip2	ADP-ribosylation factor interacting protein 2	protein coding gene	GO:0034315	actin monomer binding
Arg2	arginase type II	protein coding gene	GO:0006941	positive regulation of actin filament bundle assembly
Arhgap12	Rho GTPase activating protein 12	protein coding gene	GO:0007015	actomyosin
Arhgap17	Rho GTPase activating protein 17	protein coding gene	GO:0007015	actin crosslink formation
Arhgap17	Rho GTPase activating protein 17	protein coding gene	GO:0032956	actin filament bundle assembly
Arhgap18	Rho GTPase activating protein 18	protein coding gene	GO:0032956	vesicle transport along actin filament
Arhgap18	Rho GTPase activating protein 18	protein coding gene	GO:0030833	actin cytoskeleton organization
Arhgap21	Rho GTPase activating protein 21	protein coding gene	GO:0015629	actin-mediated cell contraction
Arhgap25	Rho GTPase activating protein 25	protein coding gene	GO:0007015	actomyosin
Arhgap26	Rho GTPase activating protein 26	protein coding gene	GO:0030036	Z disc
Arhgap28	Rho GTPase activating protein 28	protein coding gene	GO:0030833	actin cytoskeleton
Arhgap32	Rho GTPase activating protein 32	protein coding gene	GO:0015629	actin filament organization
Arhgap35	Rho GTPase activating protein 35	protein coding gene	GO:0015629	actin cytoskeleton
Arhgap35	Rho GTPase activating protein 35	protein coding gene	GO:0030950	actin cytoskeleton organization
Arhgap35	Rho GTPase activating protein 35	protein coding gene	GO:0032956	actin filament bundle assembly
Arhgap35	Rho GTPase activating protein 35	protein coding gene	GO:0008064	cortical actin cytoskeleton
Arhgap40	Rho GTPase activating protein 40	protein coding gene	GO:0030833	barbed-end actin filament capping
Arhgap44	Rho GTPase activating protein 44	protein coding gene	GO:0032956	actin cytoskeleton
Arhgap6	Rho GTPase activating protein 6	protein coding gene	GO:0015629	actin binding
Arhgap6	Rho GTPase activating protein 6	protein coding gene	GO:0007015	actin cytoskeleton
Arhgdia	Rho GDP dissociation inhibitor (GDI) alpha	protein coding gene	GO:2000249	sarcoplasmic reticulum membrane
Arhgdib	Rho, GDP dissociation inhibitor (GDI) beta	protein coding gene	GO:2000249	actin binding
Arhgef10	Rho guanine nucleotide exchange factor (GEF) 10	protein coding gene	GO:0030036	actin filament organization
Arhgef10l	Rho guanine nucleotide exchange factor (GEF) 10-like	protein coding gene	GO:0030036	F-actin capping protein complex
Arhgef17	Rho guanine nucleotide exchange factor (GEF) 17	protein coding gene	GO:0030036	actomyosin structure organization
Arhgef18	rho/rac guanine nucleotide exchange factor (GEF) 18	protein coding gene	GO:0030036	sarcomere organization
Arhgef19	Rho guanine nucleotide exchange factor (GEF) 19	protein coding gene	GO:0032956	sarcomere organization
Arhgef2	rho/rac guanine nucleotide exchange factor (GEF) 2	protein coding gene	GO:0007015	regulation of skeletal muscle fiber development
Arhgef5	Rho guanine nucleotide exchange factor (GEF) 5	protein coding gene	GO:0030036	cortical actin cytoskeleton
Arhgef5	Rho guanine nucleotide exchange factor (GEF) 5	protein coding gene	GO:0032956	negative regulation of actin filament bundle assembly
Arhgef7	Rho guanine nucleotide exchange factor (GEF7)	protein coding gene	GO:0098974	sarcoplasmic reticulum
Arhgef7	Rho guanine nucleotide exchange factor (GEF7)	protein coding gene	GO:0099140	sarcoplasmic reticulum
Arntl	aryl hydrocarbon receptor nuclear translocator-like	protein coding gene	GO:2001016	myosin V binding
Arpc1a	actin related protein 2/3 complex, subunit 1A	protein coding gene	GO:0003779	actin binding
Arpc1a	actin related protein 2/3 complex, subunit 1A	protein coding gene	GO:0015629	actin cytoskeleton
Arpc1a	actin related protein 2/3 complex, subunit 1A	protein coding gene	GO:0034314	actin cytoskeleton organization
Arpc1a	actin related protein 2/3 complex, subunit 1A	protein coding gene	GO:0030833	actin filament severing
Arpc1b	actin related protein 2/3 complex, subunit 1B	protein coding gene	GO:0003779	actin binding
Arpc1b	actin related protein 2/3 complex, subunit 1B	protein coding gene	GO:0015629	actin cytoskeleton
Arpc1b	actin related protein 2/3 complex, subunit 1B	protein coding gene	GO:0034314	actin filament polymerization
Arpc1b	actin related protein 2/3 complex, subunit 1B	protein coding gene	GO:0030833	Arp2/3 complex-mediated actin nucleation
Arpc2	actin related protein 2/3 complex, subunit 2	protein coding gene	GO:0003779	modification of postsynaptic actin cytoskeleton
Arpc2	actin related protein 2/3 complex, subunit 2	protein coding gene	GO:0015629	negative regulation of actin filament bundle assembly
Arpc2	actin related protein 2/3 complex, subunit 2	protein coding gene	GO:0061834	negative regulation of actin filament polymerization
Arpc2	actin related protein 2/3 complex, subunit 2	protein coding gene	GO:0030041	positive regulation of actin filament bundle assembly
Arpc2	actin related protein 2/3 complex, subunit 2	protein coding gene	GO:0034314	positive regulation of actin filament polymerization
Arpc2	actin related protein 2/3 complex, subunit 2	protein coding gene	GO:0031941	regulation of actin filament polymerization
Arpc2	actin related protein 2/3 complex, subunit 2	protein coding gene	GO:2000251	regulation of actin polymerization or depolymerization
Arpc2	actin related protein 2/3 complex, subunit 2	protein coding gene	GO:0030838	sequestering of actin monomers
Arpc2	actin related protein 2/3 complex, subunit 2	protein coding gene	GO:2000814	actin binding
Arpc2	actin related protein 2/3 complex, subunit 2	protein coding gene	GO:0030833	actin crosslink formation
Arpc3	actin related protein 2/3 complex, subunit 3	protein coding gene	GO:0003779	actin binding
Arpc3	actin related protein 2/3 complex, subunit 3	protein coding gene	GO:0034314	actin cytoskeleton organization
Arpc3	actin related protein 2/3 complex, subunit 3	protein coding gene	GO:0031941	actin monomer binding
Arpc3	actin related protein 2/3 complex, subunit 3	protein coding gene	GO:0030833	modification of postsynaptic actin cytoskeleton
Arpc4	actin related protein 2/3 complex, subunit 4	protein coding gene	GO:0003779	Arp2/3 complex-mediated actin nucleation
Arpc4	actin related protein 2/3 complex, subunit 4	protein coding gene	GO:0015629	positive regulation of actin nucleation
Arpc4	actin related protein 2/3 complex, subunit 4	protein coding gene	GO:0030041	negative regulation of actin nucleation
Arpc4	actin related protein 2/3 complex, subunit 4	protein coding gene	GO:0034314	actin binding
Arpc4	actin related protein 2/3 complex, subunit 4	protein coding gene	GO:0030833	actin cytoskeleton organization
Arpc5	actin related protein 2/3 complex, subunit 5	protein coding gene	GO:0003779	actin filament branch point
Arpc5	actin related protein 2/3 complex, subunit 5	protein coding gene	GO:0015629	actin filament polymerization
Arpc5	actin related protein 2/3 complex, subunit 5	protein coding gene	GO:0051639	Arp2/3 complex-mediated actin nucleation
Arpc5	actin related protein 2/3 complex, subunit 5	protein coding gene	GO:0034314	Arp2/3 complex-mediated actin nucleation
Arpc5	actin related protein 2/3 complex, subunit 5	protein coding gene	GO:0030833	filamentous actin
Arpc5l	actin related protein 2/3 complex, subunit 5-like	protein coding gene	GO:0003779	actin filament severing
Arpc5l	actin related protein 2/3 complex, subunit 5-like	protein coding gene	GO:0015629	actin polymerization or depolymerization
Arpc5l	actin related protein 2/3 complex, subunit 5-like	protein coding gene	GO:0034314	barbed-end actin filament capping
Arpc5l	actin related protein 2/3 complex, subunit 5-like	protein coding gene	GO:0030833	actin binding
Arpin	actin-related protein 2/3 complex inhibitor	protein coding gene	GO:0051126	actin filament severing
Arsj	arylsulfatase J	protein coding gene	GO:0015629	actin cytoskeleton reorganization
Art1	ADP-ribosyltransferase 1	protein coding gene	GO:0016529	Z disc
Asb2	ankyrin repeat and SOCS box-containing 2	protein coding gene	GO:0031532	actin crosslink formation
Asb2	ankyrin repeat and SOCS box-containing 2	protein coding gene	GO:0030018	actin cytoskeleton
Asph	aspartate-beta-hydroxylase	protein coding gene	GO:0016529	negative regulation of actin filament polymerization
Atp1a2	ATPase, Na+/K+ transporting, alpha 2 polypeptide	protein coding gene	GO:0006942	I band
Atp2a1	ATPase, Ca++ transporting, cardiac muscle, fast twitch 1	protein coding gene	GO:0031674	actin filament-based movement
Atp2a1	ATPase, Ca++ transporting, cardiac muscle, fast twitch 1	protein coding gene	GO:0031448	actin filament bundle assembly
Atp2a1	ATPase, Ca++ transporting, cardiac muscle, fast twitch 1	protein coding gene	GO:0006942	actin filament organization
Atp2a1	ATPase, Ca++ transporting, cardiac muscle, fast twitch 1	protein coding gene	GO:0016529	actin filament organization
Atp2a1	ATPase, Ca++ transporting, cardiac muscle, fast twitch 1	protein coding gene	GO:0070296	myosin complex
Atp2a1	ATPase, Ca++ transporting, cardiac muscle, fast twitch 1	protein coding gene	GO:0033017	vesicle transport along actin filament
Atp2a2	ATPase, Ca++ transporting, cardiac muscle, slow twitch 2	protein coding gene	GO:1990036	sarcomere
Atp2a2	ATPase, Ca++ transporting, cardiac muscle, slow twitch 2	protein coding gene	GO:0014801	sarcoplasmic reticulum
Atp2a2	ATPase, Ca++ transporting, cardiac muscle, slow twitch 2	protein coding gene	GO:0016529	sarcoplasmic reticulum
Atp2a2	ATPase, Ca++ transporting, cardiac muscle, slow twitch 2	protein coding gene	GO:0070296	sarcoplasmic reticulum calcium ion transport
Atp2a3	ATPase, Ca++ transporting, ubiquitous	protein coding gene	GO:0016529	regulation of actin cytoskeleton organization
Atp2b4	ATPase, Ca++ transporting, plasma membrane 4	protein coding gene	GO:0030018	cortical actin cytoskeleton organization
Atp2c1	ATPase, Ca++-sequestering	protein coding gene	GO:0031532	actin binding
Atxn3	ataxin 3	protein coding gene	GO:0030036	actin filament reorganization
Auts2	autism susceptibility candidate 2	protein coding gene	GO:0015629	skeletal muscle contraction
Auts2	autism susceptibility candidate 2	protein coding gene	GO:0031532	skeletal muscle contraction
Avil	advillin	protein coding gene	GO:0003779	striated muscle thin filament
Avil	advillin	protein coding gene	GO:0015629	tropomyosin binding
Avil	advillin	protein coding gene	GO:0005884	tropomyosin binding
Avil	advillin	protein coding gene	GO:0051693	tropomyosin binding
Avil	advillin	protein coding gene	GO:0007015	negative regulation of actin filament polymerization
Avil	advillin	protein coding gene	GO:0051014	actin binding
Avil	advillin	protein coding gene	GO:0008154	actin filament organization
Avil	advillin	protein coding gene	GO:0051016	pointed-end actin filament capping
Axl	AXL receptor tyrosine kinase	protein coding gene	GO:0015629	actin binding
Axl	AXL receptor tyrosine kinase	protein coding gene	GO:0032036	actin cytoskeleton
Bag3	BCL2-associated athanogene 3	protein coding gene	GO:0030018	vesicle transport along actin filament
Bag4	BCL2-associated athanogene 4	protein coding gene	GO:0030838	actin cytoskeleton organization
Baiap2	brain-specific angiogenesis inhibitor 1-associated protein 2	protein coding gene	GO:0051764	actin cytoskeleton
Baiap2	brain-specific angiogenesis inhibitor 1-associated protein 2	protein coding gene	GO:0015629	actin cytoskeleton organization
Baiap2	brain-specific angiogenesis inhibitor 1-associated protein 2	protein coding gene	GO:0051017	actin cytoskeleton organization
Baiap2	brain-specific angiogenesis inhibitor 1-associated protein 2	protein coding gene	GO:2000251	sarcomere organization
Baiap2	brain-specific angiogenesis inhibitor 1-associated protein 2	protein coding gene	GO:0030838	Z disc
Baiap2	brain-specific angiogenesis inhibitor 1-associated protein 2	protein coding gene	GO:0032956	myosin complex
Baiap2	brain-specific angiogenesis inhibitor 1-associated protein 2	protein coding gene	GO:1905274	unconventional myosin complex
Baiap2l1	BAI1-associated protein 2-like 1	protein coding gene	GO:0003779	actin filament depolymerization
Baiap2l1	BAI1-associated protein 2-like 1	protein coding gene	GO:0051764	actin filament fragmentation
Baiap2l1	BAI1-associated protein 2-like 1	protein coding gene	GO:0015629	actin filament fragmentation
Baiap2l1	BAI1-associated protein 2-like 1	protein coding gene	GO:0051017	actin filament severing
Baiap2l1	BAI1-associated protein 2-like 1	protein coding gene	GO:2000251	cortical actin cytoskeleton
Baiap2l1	BAI1-associated protein 2-like 1	protein coding gene	GO:0030838	positive regulation of actin filament depolymerization
Baiap2l1	BAI1-associated protein 2-like 1	protein coding gene	GO:0030833	actin binding
Baiap2l2	BAI1-associated protein 2-like 2	protein coding gene	GO:0051764	regulation of actin polymerization or depolymerization
Baiap2l2	BAI1-associated protein 2-like 2	protein coding gene	GO:0051017	actin binding
Baiap2l2	BAI1-associated protein 2-like 2	protein coding gene	GO:2000251	actin binding
Baiap2l2	BAI1-associated protein 2-like 2	protein coding gene	GO:0030838	actin cytoskeleton organization
Barx2	BarH-like homeobox 2	protein coding gene	GO:0015629	skeletal muscle fiber development
Bbs4	Bardet-Biedl syndrome 4 (human)	protein coding gene	GO:0030837	vesicle transport along actin filament
BC024139	cDNA sequence BC024139	protein coding gene	GO:0015629	positive regulation of striated muscle cell differentiation
Bcar1	breast cancer anti-estrogen resistance 1	protein coding gene	GO:0015629	actin filament bundle organization
Bcar1	breast cancer anti-estrogen resistance 1	protein coding gene	GO:0030036	regulation of actin cytoskeleton reorganization
Bcar1	breast cancer anti-estrogen resistance 1	protein coding gene	GO:0007015	actin binding
Bcar1	breast cancer anti-estrogen resistance 1	protein coding gene	GO:0090527	actin cytoskeleton
Bcas3	BCAS3 microtubule associated cell migration factor	protein coding gene	GO:2000251	myosin complex
Bcl2	B cell leukemia/lymphoma 2	protein coding gene	GO:0007015	regulation of actin cytoskeleton organization
Bcl2	B cell leukemia/lymphoma 2	protein coding gene	GO:0048743	regulation of actin cytoskeleton organization
Bcl6	B cell leukemia/lymphoma 6	protein coding gene	GO:0030036	sarcoplasmic reticulum
Bcl9	B cell CLL/lymphoma 9	protein coding gene	GO:0014908	sarcoplasmic reticulum
Bcr	BCR activator of RhoGEF and GTPase	protein coding gene	GO:0030036	cortical actin cytoskeleton
Bin1	bridging integrator 1	protein coding gene	GO:0031674	positive regulation of actin filament polymerization
Bin1	bridging integrator 1	protein coding gene	GO:0030838	regulation of actin cytoskeleton organization
Bin1	bridging integrator 1	protein coding gene	GO:0030018	regulation of modification of postsynaptic actin cytoskeleton
Bin3	bridging integrator 3	protein coding gene	GO:0051666	actin binding
Bin3	bridging integrator 3	protein coding gene	GO:0015629	actin cytoskeleton
Bin3	bridging integrator 3	protein coding gene	GO:0014839	actin cytoskeleton
Bin3	bridging integrator 3	protein coding gene	GO:0048741	actin filament organization
Bin3	bridging integrator 3	protein coding gene	GO:0043403	cortical actin cytoskeleton
Bmf	BCL2 modifying factor	protein coding gene	GO:0015629	actin cytoskeleton
Bmf	BCL2 modifying factor	protein coding gene	GO:0016459	Z disc
Bmp10	bone morphogenetic protein 10	protein coding gene	GO:0060298	regulation of actin filament polymerization
Bmp10	bone morphogenetic protein 10	protein coding gene	GO:0045214	actin cytoskeleton organization
Bmp10	bone morphogenetic protein 10	protein coding gene	GO:0030018	positive regulation of actin filament bundle assembly
Bmp2	bone morphogenetic protein 2	protein coding gene	GO:0051148	actin filament organization
Bmpr1a	bone morphogenetic protein receptor, type 1A	protein coding gene	GO:0051148	actin binding
Bmpr2	bone morphogenetic protein receptor, type II (serine/threonine kinase)	protein coding gene	GO:0051148	skeletal muscle tissue regeneration
Bnip2	BCL2/adenovirus E1B interacting protein 2	protein coding gene	GO:0051146	positive regulation of sarcomere organization
Brk1	BRICK1, SCAR/WAVE actin-nucleating complex subunit	protein coding gene	GO:0030036	Arp2/3 complex-mediated actin nucleation
Brk1	BRICK1, SCAR/WAVE actin-nucleating complex subunit	protein coding gene	GO:0007015	filamentous actin
Brk1	BRICK1, SCAR/WAVE actin-nucleating complex subunit	protein coding gene	GO:2000601	regulation of actin filament polymerization
Brk1	BRICK1, SCAR/WAVE actin-nucleating complex subunit	protein coding gene	GO:0008064	actin binding
Brsk2	BR serine/threonine kinase 2	protein coding gene	GO:0031532	contractile fiber
Bst1	bone marrow stromal cell antigen 1	protein coding gene	GO:0032956	actin cytoskeleton organization
Bst2	bone marrow stromal cell antigen 2	protein coding gene	GO:0032956	actin filament organization
Bves	blood vessel epicardial substance	protein coding gene	GO:0051146	skeletal muscle tissue regeneration
C9orf72	C9orf72, member of C9orf72-SMCR8 complex	protein coding gene	GO:0110053	actin binding
Cab39	calcium binding protein 39	protein coding gene	GO:0030018	junctional sarcoplasmic reticulum membrane
Cabp1	calcium binding protein 1	protein coding gene	GO:0098885	actin cytoskeleton
Cacna1c	calcium channel, voltage-dependent, L type, alpha 1C subunit	protein coding gene	GO:0030018	positive regulation of myosin-light-chain-phosphatase activity
Cacna1d	calcium channel, voltage-dependent, L type, alpha 1D subunit	protein coding gene	GO:0030018	Z disc
Cacna1s	calcium channel, voltage-dependent, L type, alpha 1S subunit	protein coding gene	GO:0031674	Z disc
Cacna1s	calcium channel, voltage-dependent, L type, alpha 1S subunit	protein coding gene	GO:0016529	Z disc
Cacna1s	calcium channel, voltage-dependent, L type, alpha 1S subunit	protein coding gene	GO:0048741	actin binding
Cacna1s	calcium channel, voltage-dependent, L type, alpha 1S subunit	protein coding gene	GO:0006941	actin cytoskeleton
Cacna2d1	calcium channel, voltage-dependent, alpha2/delta subunit 1	protein coding gene	GO:0016529	Z disc
Cacnb1	calcium channel, voltage-dependent, beta 1 subunit	protein coding gene	GO:0016529	myosin filament
Cacng1	calcium channel, voltage-dependent, gamma subunit 1	protein coding gene	GO:0070296	actin cytoskeleton organization
Cald1	caldesmon 1	protein coding gene	GO:0003779	sarcomere
Cald1	caldesmon 1	protein coding gene	GO:0030478	sarcomere
Cald1	caldesmon 1	protein coding gene	GO:0015629	sarcomere organization
Cald1	caldesmon 1	protein coding gene	GO:0051017	striated muscle myosin thick filament
Cald1	caldesmon 1	protein coding gene	GO:0017022	actin cytoskeleton
Calm1	calmodulin 1	protein coding gene	GO:0010880	actin cytoskeleton
Calm1	calmodulin 1	protein coding gene	GO:0030017	actin filament organization
Calm2	calmodulin 2	protein coding gene	GO:0010880	sarcoplasmic reticulum
Calm2	calmodulin 2	protein coding gene	GO:0030017	Z disc
Calm3	calmodulin 3	protein coding gene	GO:0010880	actin filament organization
Calm3	calmodulin 3	protein coding gene	GO:0030017	regulation of actin cytoskeleton organization
Calr	calreticulin	protein coding gene	GO:0030866	dynactin complex
Calr	calreticulin	protein coding gene	GO:0016529	actin cytoskeleton organization
Calu	calumenin	protein coding gene	GO:0016529	myosin light chain kinase activity
Camk1	calcium/calmodulin-dependent protein kinase I	protein coding gene	GO:0051149	actin cytoskeleton organization
Camk1	calcium/calmodulin-dependent protein kinase I	protein coding gene	GO:0051147	actin cytoskeleton organization
Camk2b	calcium/calmodulin-dependent protein kinase II, beta	protein coding gene	GO:0016529	skeletal muscle tissue regeneration
Camk2d	calcium/calmodulin-dependent protein kinase II, delta	protein coding gene	GO:0010880	actin filament bundle assembly
Camk2d	calcium/calmodulin-dependent protein kinase II, delta	protein coding gene	GO:0016529	actin filament bundle assembly
Camk2g	calcium/calmodulin-dependent protein kinase II gamma	protein coding gene	GO:0016529	regulation of actin cytoskeleton reorganization
Cap1	CAP, adenylate cyclase-associated protein 1 (yeast)	protein coding gene	GO:0003779	myosin complex
Cap1	CAP, adenylate cyclase-associated protein 1 (yeast)	protein coding gene	GO:0030036	actomyosin structure organization
Cap1	CAP, adenylate cyclase-associated protein 1 (yeast)	protein coding gene	GO:0030864	regulation of actin filament-based process
Cap2	CAP, adenylate cyclase-associated protein, 2 (yeast)	protein coding gene	GO:0003779	actin filament organization
Capg	capping protein (actin filament), gelsolin-like	protein coding gene	GO:0003779	tropomyosin binding
Capg	capping protein (actin filament), gelsolin-like	protein coding gene	GO:0015629	actin binding
Capg	capping protein (actin filament), gelsolin-like	protein coding gene	GO:0051693	actin cap
Capg	capping protein (actin filament), gelsolin-like	protein coding gene	GO:0051014	actin cytoskeleton
Capg	capping protein (actin filament), gelsolin-like	protein coding gene	GO:0008154	actin cytoskeleton
Capg	capping protein (actin filament), gelsolin-like	protein coding gene	GO:0051016	actin cytoskeleton organization
Capn1	calpain 1	protein coding gene	GO:0030837	myosin complex
Capn10	calpain 10	protein coding gene	GO:0031532	actomyosin structure organization
Capn3	calpain 3	protein coding gene	GO:2001015	actomyosin structure organization
Capn3	calpain 3	protein coding gene	GO:0045214	actomyosin structure organization
Capn3	calpain 3	protein coding gene	GO:0030018	actin filament organization
Capza1	capping protein (actin filament) muscle Z-line, alpha 1	protein coding gene	GO:0003779	actin cytoskeleton organization
Capza1	capping protein (actin filament) muscle Z-line, alpha 1	protein coding gene	GO:0030036	barbed-end actin filament capping
Capza1	capping protein (actin filament) muscle Z-line, alpha 1	protein coding gene	GO:0051693	F-actin capping protein complex
Capza1	capping protein (actin filament) muscle Z-line, alpha 1	protein coding gene	GO:0051016	actin binding
Capza1	capping protein (actin filament) muscle Z-line, alpha 1	protein coding gene	GO:0008290	actomyosin structure organization
Capza2	capping protein (actin filament) muscle Z-line, alpha 2	protein coding gene	GO:0003779	actin cytoskeleton
Capza2	capping protein (actin filament) muscle Z-line, alpha 2	protein coding gene	GO:0030036	actin filament capping
Capza2	capping protein (actin filament) muscle Z-line, alpha 2	protein coding gene	GO:0051693	actin filament severing
Capza2	capping protein (actin filament) muscle Z-line, alpha 2	protein coding gene	GO:0051016	actin polymerization or depolymerization
Capza2	capping protein (actin filament) muscle Z-line, alpha 2	protein coding gene	GO:0008290	barbed-end actin filament capping
Capza3	capping protein (actin filament) muscle Z-line, alpha 3	protein coding gene	GO:0003779	F-actin capping protein complex
Capza3	capping protein (actin filament) muscle Z-line, alpha 3	protein coding gene	GO:0030036	actin cytoskeleton organization
Capza3	capping protein (actin filament) muscle Z-line, alpha 3	protein coding gene	GO:0051693	positive regulation of Arp2/3 complex-mediated actin nucleation
Capza3	capping protein (actin filament) muscle Z-line, alpha 3	protein coding gene	GO:0007015	actin binding
Capza3	capping protein (actin filament) muscle Z-line, alpha 3	protein coding gene	GO:0051016	actin cytoskeleton
Capza3	capping protein (actin filament) muscle Z-line, alpha 3	protein coding gene	GO:0008290	actin filament bundle
Capzb	capping protein (actin filament) muscle Z-line, beta	protein coding gene	GO:0003779	troponin C binding
Capzb	capping protein (actin filament) muscle Z-line, beta	protein coding gene	GO:0030036	troponin complex
Capzb	capping protein (actin filament) muscle Z-line, beta	protein coding gene	GO:0051693	troponin complex
Capzb	capping protein (actin filament) muscle Z-line, beta	protein coding gene	GO:0008154	troponin I binding
Capzb	capping protein (actin filament) muscle Z-line, beta	protein coding gene	GO:0051016	troponin I binding
Capzb	capping protein (actin filament) muscle Z-line, beta	protein coding gene	GO:0008290	actin binding
Capzb	capping protein (actin filament) muscle Z-line, beta	protein coding gene	GO:0030018	actin cytoskeleton organization
Car4	carbonic anhydrase 4	protein coding gene	GO:0016529	negative regulation of actin filament bundle assembly
Carmil1	capping protein regulator and myosin 1 linker 1	protein coding gene	GO:0051639	sarcomere organization
Carmil1	capping protein regulator and myosin 1 linker 1	protein coding gene	GO:0051638	sarcomere organization
Carmil1	capping protein regulator and myosin 1 linker 1	protein coding gene	GO:0031941	striated muscle thin filament
Carmil1	capping protein regulator and myosin 1 linker 1	protein coding gene	GO:2000813	tropomyosin binding
Carmil1	capping protein regulator and myosin 1 linker 1	protein coding gene	GO:0030838	tropomyosin binding
Carmil2	capping protein regulator and myosin 1 linker 2	protein coding gene	GO:0015629	actin cytoskeleton organization
Carmil2	capping protein regulator and myosin 1 linker 2	protein coding gene	GO:0051639	filamentous actin
Carmil2	capping protein regulator and myosin 1 linker 2	protein coding gene	GO:0008290	Z disc
Carmil2	capping protein regulator and myosin 1 linker 2	protein coding gene	GO:2000813	actin binding
Casp12	caspase 12	protein coding gene	GO:0010663	actomyosin structure organization
Casp4	caspase 4, apoptosis-related cysteine peptidase	protein coding gene	GO:0007015	regulation of actin cytoskeleton organization
Casq1	calsequestrin 1	protein coding gene	GO:0031674	F-actin capping protein complex
Casq1	calsequestrin 1	protein coding gene	GO:0010880	negative regulation of actin filament polymerization
Casq1	calsequestrin 1	protein coding gene	GO:0014809	actin binding
Casq1	calsequestrin 1	protein coding gene	GO:0045214	actin binding
Casq1	calsequestrin 1	protein coding gene	GO:0016529	cortical actin cytoskeleton
Casq1	calsequestrin 1	protein coding gene	GO:0033018	negative regulation of actin filament depolymerization
Casq1	calsequestrin 1	protein coding gene	GO:0030018	negative regulation of actin filament depolymerization
Casq2	calsequestrin 2	protein coding gene	GO:0010880	sarcomere organization
Casq2	calsequestrin 2	protein coding gene	GO:0045214	skeletal muscle myosin thick filament assembly
Casq2	calsequestrin 2	protein coding gene	GO:0016529	skeletal muscle thin filament assembly
Casq2	calsequestrin 2	protein coding gene	GO:0033018	striated muscle thin filament
Casq2	calsequestrin 2	protein coding gene	GO:0030018	Z disc
Cass4	Cas scaffolding protein family member 4	protein coding gene	GO:0090527	positive regulation of actin cytoskeleton reorganization
Catip	ciliogenesis associated TTC17 interacting protein	protein coding gene	GO:0015629	myosin binding
Catip	ciliogenesis associated TTC17 interacting protein	protein coding gene	GO:0030041	positive regulation of actin filament polymerization
Cav2	caveolin 2	protein coding gene	GO:0048741	actin cytoskeleton reorganization
Cav3	caveolin 3	protein coding gene	GO:0007015	actin cytoskeleton organization
Cav3	caveolin 3	protein coding gene	GO:0060299	actin filament network formation
Cav3	caveolin 3	protein coding gene	GO:0014819	actin filament polymerization
Cav3	caveolin 3	protein coding gene	GO:0030018	formin-nucleated actin cable assembly
Cavin3	caveolae associated 3	protein coding gene	GO:0030866	actin binding
Cavin4	caveolae associated 4	protein coding gene	GO:0030018	actin binding
Ccdc102a	coiled-coil domain containing 102A	protein coding gene	GO:0016459	positive regulation of striated muscle cell differentiation
Ccdc78	coiled-coil domain containing 78	protein coding gene	GO:0016529	actin filament
Ccdc78	coiled-coil domain containing 78	protein coding gene	GO:0003009	regulation of skeletal muscle fiber development
Ccdc88a	coiled coil domain containing 88A	protein coding gene	GO:0003779	actin cytoskeleton
Ccdc88a	coiled coil domain containing 88A	protein coding gene	GO:0032956	actin cytoskeleton organization
Ccin	calicin	protein coding gene	GO:0015629	actin cytoskeleton reorganization
Ccin	calicin	protein coding gene	GO:0030036	actin filament organization
Cckar	cholecystokinin A receptor	protein coding gene	GO:0031532	actin binding
Ccl11	chemokine (C-C motif) ligand 11	protein coding gene	GO:0007015	myosin light chain binding
Ccl21a	chemokine (C-C motif) ligand 21A (serine)	protein coding gene	GO:0030838	positive regulation of muscle cell differentiation
Ccl21b	chemokine (C-C motif) ligand 21B (leucine)	protein coding gene	GO:0030838	regulation of actin filament length
Ccl21c	chemokine (C-C motif) ligand 21C (leucine)	protein coding gene	GO:0030838	actin cytoskeleton reorganization
Ccl24	chemokine (C-C motif) ligand 24	protein coding gene	GO:0030838	actin filament reorganization
Ccl26	chemokine (C-C motif) ligand 26	protein coding gene	GO:0030838	regulation of skeletal muscle contraction by calcium ion signaling
Ccl27a	chemokine (C-C motif) ligand 27A	protein coding gene	GO:2000251	regulation of Arp2/3 complex-mediated actin nucleation
Ccnt2	cyclin T2	protein coding gene	GO:0051147	regulation of actin cytoskeleton organization
Ccr5	chemokine (C-C motif) receptor 5	protein coding gene	GO:0003779	cortical actin cytoskeleton organization
Ccr5	chemokine (C-C motif) receptor 5	protein coding gene	GO:0014808	negative regulation of myosin-light-chain-phosphatase activity
Ccr7	chemokine (C-C motif) receptor 7	protein coding gene	GO:0030036	I band
Cd274	CD274 antigen	protein coding gene	GO:0015629	skeletal muscle contraction
Cd2ap	CD2-associated protein	protein coding gene	GO:0007015	actin filament bundle assembly
Cd2ap	CD2-associated protein	protein coding gene	GO:0031941	actin filament organization
Cd2ap	CD2-associated protein	protein coding gene	GO:2000249	actin filament organization
Cd81	CD81 antigen	protein coding gene	GO:0014905	actin cytoskeleton organization
Cd9	CD9 antigen	protein coding gene	GO:0014905	myosin V complex
Cdc42	cell division cycle 42	protein coding gene	GO:0030036	sarcomere
Cdc42	cell division cycle 42	protein coding gene	GO:0090135	actin binding
Cdc42	cell division cycle 42	protein coding gene	GO:0007015	actin cytoskeleton
Cdc42	cell division cycle 42	protein coding gene	GO:2000251	actin cytoskeleton
Cdc42bpa	CDC42 binding protein kinase alpha	protein coding gene	GO:0030036	postsynaptic actin cytoskeleton
Cdc42bpa	CDC42 binding protein kinase alpha	protein coding gene	GO:0031532	regulation of modification of postsynaptic actin cytoskeleton
Cdc42bpa	CDC42 binding protein kinase alpha	protein coding gene	GO:0042641	actin cytoskeleton
Cdc42bpa	CDC42 binding protein kinase alpha	protein coding gene	GO:0031032	actin monomer binding
Cdc42bpb	CDC42 binding protein kinase beta	protein coding gene	GO:0030036	negative regulation of actin filament polymerization
Cdc42bpb	CDC42 binding protein kinase beta	protein coding gene	GO:0042641	actin binding
Cdc42bpb	CDC42 binding protein kinase beta	protein coding gene	GO:0031032	actin cytoskeleton organization
Cdc42bpg	CDC42 binding protein kinase gamma (DMPK-like)	protein coding gene	GO:0031532	actin filament bundle
Cdc42bpg	CDC42 binding protein kinase gamma (DMPK-like)	protein coding gene	GO:0031032	actin filament bundle organization
Cdc42ep1	CDC42 effector protein (Rho GTPase binding) 1	protein coding gene	GO:0030838	actin cytoskeleton
Cdc42ep2	CDC42 effector protein (Rho GTPase binding) 2	protein coding gene	GO:0030036	actin cytoskeleton
Cdc42ep2	CDC42 effector protein (Rho GTPase binding) 2	protein coding gene	GO:0030838	actin filament organization
Cdc42ep3	CDC42 effector protein (Rho GTPase binding) 3	protein coding gene	GO:0015629	myosin heavy chain binding
Cdc42ep3	CDC42 effector protein (Rho GTPase binding) 3	protein coding gene	GO:0030838	myosin heavy chain binding
Cdc42ep4	CDC42 effector protein (Rho GTPase binding) 4	protein coding gene	GO:0015629	actin binding
Cdc42ep4	CDC42 effector protein (Rho GTPase binding) 4	protein coding gene	GO:0030838	actin cytoskeleton
Cdc42ep5	CDC42 effector protein (Rho GTPase binding) 5	protein coding gene	GO:0030838	actin binding
Cdh1	cadherin 1	protein coding gene	GO:0015629	positive regulation of skeletal muscle fiber development
Cdh1	cadherin 1	protein coding gene	GO:0031532	actin cytoskeleton organization
Cdh1	cadherin 1	protein coding gene	GO:0030864	actomyosin structure organization
Cdh2	cadherin 2	protein coding gene	GO:0030864	positive regulation of actin filament polymerization
Cdh2	cadherin 2	protein coding gene	GO:0051146	tropomyosin binding
Cdk10	cyclin-dependent kinase 10	protein coding gene	GO:0032956	vesicle transport along actin filament
Cdk5	cyclin-dependent kinase 5	protein coding gene	GO:0030866	actin filament organization
Cdk5r1	cyclin-dependent kinase 5, regulatory subunit 1 (p35)	protein coding gene	GO:0003779	actin cytoskeleton
Cdk5r1	cyclin-dependent kinase 5, regulatory subunit 1 (p35)	protein coding gene	GO:0043292	actin cytoskeleton organization
Cdk5r1	cyclin-dependent kinase 5, regulatory subunit 1 (p35)	protein coding gene	GO:0032956	actin filament organization
Cdk5r2	cyclin-dependent kinase 5, regulatory subunit 2 (p39)	protein coding gene	GO:0003779	positive regulation of skeletal muscle acetylcholine-gated channel clustering
Cdk9	cyclin-dependent kinase 9 (CDC2-related kinase)	protein coding gene	GO:0051147	skeletal muscle fiber development
Cdon	cell adhesion molecule-related/down-regulated by oncogenes	protein coding gene	GO:0051146	regulation of actin cytoskeleton organization
Ceacam1	carcinoembryonic antigen-related cell adhesion molecule 1	protein coding gene	GO:0003779	negative regulation of striated muscle cell differentiation
Ceacam2	carcinoembryonic antigen-related cell adhesion molecule 2	protein coding gene	GO:0003779	cortical actin cytoskeleton
Celsr1	cadherin, EGF LAG seven-pass G-type receptor 1	protein coding gene	GO:0032956	myosin II binding
Cenpq	centromere protein Q	protein coding gene	GO:0015629	actin cytoskeleton
Cfl1	cofilin 1, non-muscle	protein coding gene	GO:0003779	cortical actin cytoskeleton
Cfl1	cofilin 1, non-muscle	protein coding gene	GO:0015629	positive regulation of actin filament depolymerization
Cfl1	cofilin 1, non-muscle	protein coding gene	GO:0030042	positive regulation of actin filament depolymerization
Cfl1	cofilin 1, non-muscle	protein coding gene	GO:0030043	regulation of actin filament depolymerization
Cfl1	cofilin 1, non-muscle	protein coding gene	GO:0007015	sarcomere organization
Cfl1	cofilin 1, non-muscle	protein coding gene	GO:0051014	sarcomere organization
Cfl1	cofilin 1, non-muscle	protein coding gene	GO:0090732	actin binding
Cfl1	cofilin 1, non-muscle	protein coding gene	GO:0030864	actin cytoskeleton organization
Cfl1	cofilin 1, non-muscle	protein coding gene	GO:0098885	cortical actin cytoskeleton
Cfl1	cofilin 1, non-muscle	protein coding gene	GO:0032232	filamentous actin
Cfl1	cofilin 1, non-muscle	protein coding gene	GO:0030835	myosin heavy chain binding
Cfl1	cofilin 1, non-muscle	protein coding gene	GO:0030836	Z disc
Cfl1	cofilin 1, non-muscle	protein coding gene	GO:2000814	actin cytoskeleton organization
Cfl2	cofilin 2, muscle	protein coding gene	GO:0003779	cytoplasmic actin-based contraction involved in cell motility
Cfl2	cofilin 2, muscle	protein coding gene	GO:0015629	positive regulation of actin filament bundle assembly
Cfl2	cofilin 2, muscle	protein coding gene	GO:0030042	positive regulation of actin filament depolymerization
Cfl2	cofilin 2, muscle	protein coding gene	GO:0030043	regulation of actin nucleation
Cfl2	cofilin 2, muscle	protein coding gene	GO:0007015	actin binding
Cfl2	cofilin 2, muscle	protein coding gene	GO:0051014	actin cytoskeleton organization
Cfl2	cofilin 2, muscle	protein coding gene	GO:0031674	actin filament capping
Cfl2	cofilin 2, muscle	protein coding gene	GO:0030836	actin filament organization
Cfl2	cofilin 2, muscle	protein coding gene	GO:0045214	barbed-end actin filament capping
Cfl2	cofilin 2, muscle	protein coding gene	GO:0030018	F-actin capping protein complex
Cflar	CASP8 and FADD-like apoptosis regulator	protein coding gene	GO:0043403	actin filament
Cgn	cingulin	protein coding gene	GO:0016459	actin filament organization
Cgnl1	cingulin-like 1	protein coding gene	GO:0015629	actin binding
Cgnl1	cingulin-like 1	protein coding gene	GO:0007015	actin filament bundle assembly
Cgnl1	cingulin-like 1	protein coding gene	GO:0016459	barbed-end actin filament capping
Chd7	chromodomain helicase DNA binding protein 7	protein coding gene	GO:0010880	actin cytoskeleton organization
Cherp	calcium homeostasis endoplasmic reticulum protein	protein coding gene	GO:0033017	actin cytoskeleton organization
Chrna1	cholinergic receptor, nicotinic, alpha polypeptide 1 (muscle)	protein coding gene	GO:0003009	actin cytoskeleton reorganization
Chrnb1	cholinergic receptor, nicotinic, beta polypeptide 1 (muscle)	protein coding gene	GO:0003009	postsynaptic actin cytoskeleton organization
Chrnd	cholinergic receptor, nicotinic, delta polypeptide	protein coding gene	GO:0003009	regulation of actin cytoskeleton organization
Chrne	cholinergic receptor, nicotinic, epsilon polypeptide	protein coding gene	GO:0003009	actin filament
Chrng	cholinergic receptor, nicotinic, gamma polypeptide	protein coding gene	GO:0003009	I band
Chuk	conserved helix-loop-helix ubiquitous kinase	protein coding gene	GO:0051146	actin filament
Cit	citron	protein coding gene	GO:0015629	Z disc
Cit	citron	protein coding gene	GO:0031032	Z disc
Clasp2	CLIP associating protein 2	protein coding gene	GO:0032956	actin filament
Cldn19	claudin 19	protein coding gene	GO:0031532	actin filament bundle
Cldn3	claudin 3	protein coding gene	GO:0031532	actin cytoskeleton
Cldn5	claudin 5	protein coding gene	GO:0030864	postsynaptic actin cytoskeleton organization
Clec2i	C-type lectin domain family 2, member i	protein coding gene	GO:0030833	actin modification
Clic5	chloride intracellular channel 5	protein coding gene	GO:0015629	dynactin complex
Clmn	calmin	protein coding gene	GO:0003779	dynactin complex
Cln3	ceroid lipofuscinosis, neuronal 3, juvenile (Batten, Spielmeyer-Vogt disease)	protein coding gene	GO:0030036	actin filament
Clrn1	clarin 1	protein coding gene	GO:0007015	myosin complex
Cmya5	cardiomyopathy associated 5	protein coding gene	GO:0016529	actin filament
Cnn1	calponin 1	protein coding gene	GO:0003779	actin filament
Cnn1	calponin 1	protein coding gene	GO:0031032	actin filament-based movement
Cnn2	calponin 2	protein coding gene	GO:0003779	sarcoplasmic reticulum membrane
Cnn2	calponin 2	protein coding gene	GO:0031032	sarcoplasmic reticulum membrane
Cnn2	calponin 2	protein coding gene	GO:0032970	skeletal muscle fiber development
Cnn3	calponin 3, acidic	protein coding gene	GO:0003779	regulation of actin cytoskeleton organization
Cnn3	calponin 3, acidic	protein coding gene	GO:0015629	actin binding
Cnn3	calponin 3, acidic	protein coding gene	GO:0031032	actin cytoskeleton organization
Cnr1	cannabinoid receptor 1 (brain)	protein coding gene	GO:0015629	actin cytoskeleton
Cobl	cordon-bleu WH2 repeat	protein coding gene	GO:0003779	actin binding
Cobl	cordon-bleu WH2 repeat	protein coding gene	GO:0051764	actin cytoskeleton organization
Cobl	cordon-bleu WH2 repeat	protein coding gene	GO:0030036	actin cytoskeleton organization
Cobl	cordon-bleu WH2 repeat	protein coding gene	GO:0005884	actin filament capping
Cobl	cordon-bleu WH2 repeat	protein coding gene	GO:0051639	cortical actin cytoskeleton
Cobl	cordon-bleu WH2 repeat	protein coding gene	GO:0030041	actin binding
Cobl	cordon-bleu WH2 repeat	protein coding gene	GO:0003785	actin cytoskeleton
Cobll1	Cobl-like 1	protein coding gene	GO:0003785	regulation of actin cytoskeleton organization
Colq	collagen-like tail subunit (single strand of homotrimer) of asymmetric acetylcholinesterase	protein coding gene	GO:0071340	actin binding
Corin	corin, serine peptidase	protein coding gene	GO:0015629	sarcoplasmic reticulum membrane
Coro1a	coronin, actin binding protein 1A	protein coding gene	GO:0003779	Z disc
Coro1a	coronin, actin binding protein 1A	protein coding gene	GO:0015629	actin binding
Coro1a	coronin, actin binding protein 1A	protein coding gene	GO:0030036	actin cytoskeleton
Coro1a	coronin, actin binding protein 1A	protein coding gene	GO:0005884	actin filament depolymerization
Coro1a	coronin, actin binding protein 1A	protein coding gene	GO:0007015	actin filament depolymerization
Coro1a	coronin, actin binding protein 1A	protein coding gene	GO:0003785	actin filament depolymerization
Coro1a	coronin, actin binding protein 1A	protein coding gene	GO:0030864	actin filament fragmentation
Coro1a	coronin, actin binding protein 1A	protein coding gene	GO:0032036	actin filament fragmentation
Coro1a	coronin, actin binding protein 1A	protein coding gene	GO:0051126	actin filament organization
Coro1a	coronin, actin binding protein 1A	protein coding gene	GO:0032956	actin filament severing
Coro1a	coronin, actin binding protein 1A	protein coding gene	GO:0030833	cofilin-actin rod
Coro1a	coronin, actin binding protein 1A	protein coding gene	GO:0008064	cortical actin cytoskeleton
Coro1b	coronin, actin binding protein 1B	protein coding gene	GO:0003779	positive regulation of actin cytoskeleton reorganization
Coro1b	coronin, actin binding protein 1B	protein coding gene	GO:0030036	positive regulation of actin filament polymerization
Coro1b	coronin, actin binding protein 1B	protein coding gene	GO:0005884	positive regulation of barbed-end actin filament capping
Coro1b	coronin, actin binding protein 1B	protein coding gene	GO:0090135	regulation of actin filament polymerization
Coro1b	coronin, actin binding protein 1B	protein coding gene	GO:0051017	actin binding
Coro1b	coronin, actin binding protein 1B	protein coding gene	GO:0007015	actin cytoskeleton
Coro1b	coronin, actin binding protein 1B	protein coding gene	GO:0034316	positive regulation of actin filament bundle assembly
Coro1c	coronin, actin binding protein 1C	protein coding gene	GO:0003779	actin filament
Coro1c	coronin, actin binding protein 1C	protein coding gene	GO:0000147	actin filament organization
Coro1c	coronin, actin binding protein 1C	protein coding gene	GO:0015629	actin filament organization
Coro1c	coronin, actin binding protein 1C	protein coding gene	GO:0030036	actin filament polymerization
Coro1c	coronin, actin binding protein 1C	protein coding gene	GO:0007015	positive regulation of actin filament polymerization
Coro2a	coronin, actin binding protein 2A	protein coding gene	GO:0003779	actin filament branching
Coro2b	coronin, actin binding protein, 2B	protein coding gene	GO:0003779	myosin complex
Coro2b	coronin, actin binding protein, 2B	protein coding gene	GO:0030036	myosin heavy chain binding
Coro2b	coronin, actin binding protein, 2B	protein coding gene	GO:0032956	myosin II complex
Coro6	coronin 6	protein coding gene	GO:0007015	actin filament polymerization
Coro7	coronin 7	protein coding gene	GO:0003779	sarcoplasmic reticulum membrane
Coro7	coronin 7	protein coding gene	GO:0007015	sarcoplasmic reticulum membrane
Cotl1	coactosin-like 1 (Dictyostelium)	protein coding gene	GO:0003779	Z disc
Cotl1	coactosin-like 1 (Dictyostelium)	protein coding gene	GO:0005884	Z disc
Cotl1	coactosin-like 1 (Dictyostelium)	protein coding gene	GO:0030864	actin binding
Cotl1	coactosin-like 1 (Dictyostelium)	protein coding gene	GO:0030833	actin cytoskeleton
Cracd	capping protein inhibiting regulator of actin	protein coding gene	GO:2000813	actin binding
Cracd	capping protein inhibiting regulator of actin	protein coding gene	GO:0030838	actin filament debranching
Crhr2	corticotropin releasing hormone receptor 2	protein coding gene	GO:0007015	regulation of actin cytoskeleton organization
Crk	v-crk avian sarcoma virus CT10 oncogene homolog	protein coding gene	GO:0015629	actin cytoskeleton organization
Crk	v-crk avian sarcoma virus CT10 oncogene homolog	protein coding gene	GO:0030036	actin binding
Crk	v-crk avian sarcoma virus CT10 oncogene homolog	protein coding gene	GO:0032956	actin cytoskeleton organization
Crkl	v-crk avian sarcoma virus CT10 oncogene homolog-like	protein coding gene	GO:1904393	postsynaptic actin cytoskeleton
Crmp1	collapsin response mediator protein 1	protein coding gene	GO:0015629	actin binding
Crmp1	collapsin response mediator protein 1	protein coding gene	GO:1904530	actin cytoskeleton organization
Crocc	ciliary rootlet coiled-coil, rootletin	protein coding gene	GO:0003779	myosin filament
Crocc	ciliary rootlet coiled-coil, rootletin	protein coding gene	GO:0015629	sarcomere organization
Cryaa	crystallin, alpha A	protein coding gene	GO:0007015	actin binding
Cryab	crystallin, alpha B	protein coding gene	GO:0032432	actin filament organization
Cryab	crystallin, alpha B	protein coding gene	GO:0043292	positive regulation of actin cytoskeleton reorganization
Cryab	crystallin, alpha B	protein coding gene	GO:0031674	actin binding
Cryab	crystallin, alpha B	protein coding gene	GO:0030018	actin cytoskeleton
Csf1r	colony stimulating factor 1 receptor	protein coding gene	GO:2000249	myosin complex
Csf3	colony stimulating factor 3 (granulocyte)	protein coding gene	GO:2000251	positive regulation of actin cytoskeleton reorganization
Csf3	colony stimulating factor 3 (granulocyte)	protein coding gene	GO:0030838	positive regulation of actin filament polymerization
Csrp1	cysteine and glycine-rich protein 1	protein coding gene	GO:0015629	Z disc
Csrp1	cysteine and glycine-rich protein 1	protein coding gene	GO:0030036	myosin II complex
Csrp1	cysteine and glycine-rich protein 1	protein coding gene	GO:0045214	Z disc
Csrp1	cysteine and glycine-rich protein 1	protein coding gene	GO:0030018	actin binding
Csrp2	cysteine and glycine-rich protein 2	protein coding gene	GO:0030036	actin binding
Csrp2	cysteine and glycine-rich protein 2	protein coding gene	GO:0045214	actin filament bundle assembly
Csrp2	cysteine and glycine-rich protein 2	protein coding gene	GO:0030018	actin filament bundle assembly
Csrp3	cysteine and glycine-rich protein 3	protein coding gene	GO:0003779	I band
Csrp3	cysteine and glycine-rich protein 3	protein coding gene	GO:0030036	regulation of release of sequestered calcium ion into cytosol by sarcoplasmic reticulum
Csrp3	cysteine and glycine-rich protein 3	protein coding gene	GO:1903919	regulation of release of sequestered calcium ion into cytosol by sarcoplasmic reticulum
Csrp3	cysteine and glycine-rich protein 3	protein coding gene	GO:1903920	regulation of skeletal muscle contraction by regulation of release of sequestered calcium ion
Csrp3	cysteine and glycine-rich protein 3	protein coding gene	GO:0045214	regulation of skeletal muscle contraction by regulation of release of sequestered calcium ion
Csrp3	cysteine and glycine-rich protein 3	protein coding gene	GO:0030018	sarcomere organization
Cst3	cystatin C	protein coding gene	GO:0043292	myosin complex
Ctnna1	catenin (cadherin associated protein), alpha 1	protein coding gene	GO:0015629	myoblast migration involved in skeletal muscle regeneration
Ctnna1	catenin (cadherin associated protein), alpha 1	protein coding gene	GO:0007015	sarcoplasmic reticulum
Ctnna2	catenin (cadherin associated protein), alpha 2	protein coding gene	GO:0015629	Z disc
Ctnna2	catenin (cadherin associated protein), alpha 2	protein coding gene	GO:0098885	Z disc
Ctnna2	catenin (cadherin associated protein), alpha 2	protein coding gene	GO:0034316	regulation of actin filament polymerization
Ctnna3	catenin (cadherin associated protein), alpha 3	protein coding gene	GO:0007015	positive regulation of actin filament polymerization
Ctnnb1	catenin (cadherin associated protein), beta 1	protein coding gene	GO:0044338	actin cytoskeleton
Ctnnb1	catenin (cadherin associated protein), beta 1	protein coding gene	GO:0030018	actin cytoskeleton organization
Ctsl	cathepsin L	protein coding gene	GO:2000249	striated muscle contraction
Cttn	cortactin	protein coding gene	GO:0031532	Z disc
Cttn	cortactin	protein coding gene	GO:0005884	actin binding
Cttn	cortactin	protein coding gene	GO:0030041	actin polymerization-dependent cell motility
Cttn	cortactin	protein coding gene	GO:0030864	Arp2/3 complex-mediated actin nucleation
Cttn	cortactin	protein coding gene	GO:0098885	Arp2/3 complex-mediated actin nucleation
Cttn	cortactin	protein coding gene	GO:0030838	'de novo' actin filament nucleation
Cttn	cortactin	protein coding gene	GO:0098871	'de novo' actin filament nucleation
Cttn	cortactin	protein coding gene	GO:0030833	actin filament
Cttnbp2	cortactin binding protein 2	protein coding gene	GO:0015629	actin filament polymerization
Cttnbp2	cortactin binding protein 2	protein coding gene	GO:0030036	actin filament polymerization
Cttnbp2	cortactin binding protein 2	protein coding gene	GO:0098871	actin binding
Cttnbp2	cortactin binding protein 2	protein coding gene	GO:1905274	actin cytoskeleton
Cttnbp2nl	CTTNBP2 N-terminal like	protein coding gene	GO:0015629	myosin complex
Cx3cl1	chemokine (C-X3-C motif) ligand 1	protein coding gene	GO:0032233	positive regulation of muscle cell differentiation
Cxadr	coxsackie virus and adenovirus receptor	protein coding gene	GO:0031532	actomyosin structure organization
Cxcr4	chemokine (C-X-C motif) receptor 4	protein coding gene	GO:0003779	positive regulation of actin filament polymerization
Cxcr4	chemokine (C-X-C motif) receptor 4	protein coding gene	GO:0032027	regulation of release of sequestered calcium ion into cytosol by sarcoplasmic reticulum
Cyfip1	cytoplasmic FMR1 interacting protein 1	protein coding gene	GO:0003779	actin binding
Cyfip1	cytoplasmic FMR1 interacting protein 1	protein coding gene	GO:2000601	actin binding
Cyfip1	cytoplasmic FMR1 interacting protein 1	protein coding gene	GO:0030833	actin cytoskeleton
Cyfip1	cytoplasmic FMR1 interacting protein 1	protein coding gene	GO:1905274	actin cytoskeleton
Cyfip2	cytoplasmic FMR1 interacting protein 2	protein coding gene	GO:0030833	actin polymerization or depolymerization
Cyria	CYFIP related Rac1 interactor A	protein coding gene	GO:0030833	actin filament
Cyrib	CYFIP related Rac1 interactor B	protein coding gene	GO:0030837	regulation of actin cytoskeleton organization
Cyrib	CYFIP related Rac1 interactor B	protein coding gene	GO:0030833	vesicle transport along actin filament
D7Ertd443e	DNA segment, Chr 7, ERATO Doi 443, expressed	protein coding gene	GO:0015629	actin cytoskeleton
Daam1	dishevelled associated activator of morphogenesis 1	protein coding gene	GO:0003779	Z disc
Daam1	dishevelled associated activator of morphogenesis 1	protein coding gene	GO:0030036	actin filament
Daam2	dishevelled associated activator of morphogenesis 2	protein coding gene	GO:0003779	actin filament polymerization
Daam2	dishevelled associated activator of morphogenesis 2	protein coding gene	GO:0030036	regulation of skeletal muscle fiber development
Dag1	dystroglycan 1	protein coding gene	GO:0003779	cortical actin cytoskeleton
Dapk1	death associated protein kinase 1	protein coding gene	GO:0015629	sarcoplasmic reticulum
Dapk3	death-associated protein kinase 3	protein coding gene	GO:0005884	sarcoplasmic reticulum membrane
Dapk3	death-associated protein kinase 3	protein coding gene	GO:2000249	Z disc
Dapk3	death-associated protein kinase 3	protein coding gene	GO:0043519	Z disc
Dbi	diazepam binding inhibitor	protein coding gene	GO:0043292	actin binding
Dbn1	drebrin 1	protein coding gene	GO:0003779	troponin complex
Dbn1	drebrin 1	protein coding gene	GO:0015629	troponin complex
Dbn1	drebrin 1	protein coding gene	GO:0005884	troponin T binding
Dbn1	drebrin 1	protein coding gene	GO:0007015	positive regulation of actin filament polymerization
Dbn1	drebrin 1	protein coding gene	GO:0030864	positive regulation of actin filament polymerization
Dbn1	drebrin 1	protein coding gene	GO:0032232	actin binding
Dbn1	drebrin 1	protein coding gene	GO:0098871	actin cytoskeleton
Dbn1	drebrin 1	protein coding gene	GO:0098974	actin filament organization
Dbn1	drebrin 1	protein coding gene	GO:0030833	mitochondrion migration along actin filament
Dbnl	drebrin-like	protein coding gene	GO:0003779	myosin binding
Dbnl	drebrin-like	protein coding gene	GO:0005884	myosin binding
Dbnl	drebrin-like	protein coding gene	GO:0030864	sarcomere
Dbnl	drebrin-like	protein coding gene	GO:0098974	sarcomere
Dbnl	drebrin-like	protein coding gene	GO:0030833	skeletal muscle thin filament assembly
Dctn2	dynactin 2	protein coding gene	GO:0005869	regulation of release of sequestered calcium ion into cytosol by sarcoplasmic reticulum
Dctn3	dynactin 3	protein coding gene	GO:0005869	actin filament organization
Dctn4	dynactin 4	protein coding gene	GO:0005869	regulation of skeletal muscle contraction
Dctn5	dynactin 5	protein coding gene	GO:0005869	actin filament organization
Dctn6	dynactin 6	protein coding gene	GO:0005869	sarcoplasmic reticulum membrane
Ddr2	discoidin domain receptor family, member 2	protein coding gene	GO:0015629	sarcoplasmic reticulum
Ddx17	DEAD box helicase 17	protein coding gene	GO:2001014	release of sequestered calcium ion into cytosol by sarcoplasmic reticulum
Ddx5	DEAD box helicase 5	protein coding gene	GO:2001014	actin cytoskeleton reorganization
Ddx58	DEAD/H box helicase 58	protein coding gene	GO:0015629	skeletal muscle contraction
Dek	DEK proto-oncogene (DNA binding)	protein coding gene	GO:0043292	cortical actin cytoskeleton organization
Dennd2a	DENN/MADD domain containing 2A	protein coding gene	GO:0015629	actin binding
Des	desmin	protein coding gene	GO:0043292	skeletal muscle fiber differentiation
Des	desmin	protein coding gene	GO:0030018	actin cytoskeleton
Dgkh	diacylglycerol kinase, eta	protein coding gene	GO:0015629	actin binding
Dhrs7c	dehydrogenase/reductase (SDR family) member 7C	protein coding gene	GO:0014801	cortical actin cytoskeleton
Dhrs7c	dehydrogenase/reductase (SDR family) member 7C	protein coding gene	GO:0010880	filamentous actin
Dhrs7c	dehydrogenase/reductase (SDR family) member 7C	protein coding gene	GO:0033017	myosin complex
Dhx9	DEAH (Asp-Glu-Ala-His) box polypeptide 9	protein coding gene	GO:0015629	actin cytoskeleton
Diaph1	diaphanous related formin 1	protein coding gene	GO:0003779	actin filament polymerization
Diaph1	diaphanous related formin 1	protein coding gene	GO:0030036	actin binding
Diaph1	diaphanous related formin 1	protein coding gene	GO:0007015	actin crosslink formation
Diaph1	diaphanous related formin 1	protein coding gene	GO:0030041	actin filament bundle
Diaph2	diaphanous related formin 2	protein coding gene	GO:0003779	negative regulation of actin filament polymerization
Diaph2	diaphanous related formin 2	protein coding gene	GO:0030036	actin binding
Diaph2	diaphanous related formin 2	protein coding gene	GO:0007015	actin cytoskeleton
Diaph2	diaphanous related formin 2	protein coding gene	GO:0030041	actin cytoskeleton
Diaph3	diaphanous related formin 3	protein coding gene	GO:0003779	skeletal muscle contraction
Diaph3	diaphanous related formin 3	protein coding gene	GO:0030036	actin cytoskeleton organization
Diaph3	diaphanous related formin 3	protein coding gene	GO:0030041	contractile fiber
Dicer1	dicer 1, ribonuclease type III	protein coding gene	GO:0014835	sarcoplasmic reticulum
Dicer1	dicer 1, ribonuclease type III	protein coding gene	GO:0010660	actin binding
Dixdc1	DIX domain containing 1	protein coding gene	GO:0003779	myosin complex
Dixdc1	DIX domain containing 1	protein coding gene	GO:0032956	actin binding
Dlc1	deleted in liver cancer 1	protein coding gene	GO:0030036	actin cytoskeleton organization
Dlc1	deleted in liver cancer 1	protein coding gene	GO:0005884	actin filament organization
Dlc1	deleted in liver cancer 1	protein coding gene	GO:0030864	actin filament polymerization
Dlc1	deleted in liver cancer 1	protein coding gene	GO:0032956	actin monomer binding
Dlg1	discs large MAGUK scaffold protein 1	protein coding gene	GO:0007015	regulation of actin filament polymerization
Dlg1	discs large MAGUK scaffold protein 1	protein coding gene	GO:0030866	actin binding
Dlg1	discs large MAGUK scaffold protein 1	protein coding gene	GO:0030838	actin crosslink formation
Dmd	dystrophin, muscular dystrophy	protein coding gene	GO:0003779	filamentous actin
Dmd	dystrophin, muscular dystrophy	protein coding gene	GO:0030036	myosin complex
Dmd	dystrophin, muscular dystrophy	protein coding gene	GO:0030864	vesicle transport along actin filament
Dmd	dystrophin, muscular dystrophy	protein coding gene	GO:0017022	actin crosslink formation
Dmd	dystrophin, muscular dystrophy	protein coding gene	GO:0010880	actin crosslink formation
Dmd	dystrophin, muscular dystrophy	protein coding gene	GO:0014819	actin cytoskeleton
Dmd	dystrophin, muscular dystrophy	protein coding gene	GO:0014809	actin filament bundle assembly
Dmd	dystrophin, muscular dystrophy	protein coding gene	GO:0030018	actin filament bundle assembly
Dmpk	dystrophia myotonica-protein kinase	protein coding gene	GO:0017020	Z disc
Dmpk	dystrophia myotonica-protein kinase	protein coding gene	GO:0014722	actin filament organization
Dmpk	dystrophia myotonica-protein kinase	protein coding gene	GO:0016529	actin binding
Dmpk	dystrophia myotonica-protein kinase	protein coding gene	GO:0033017	actin cytoskeleton
Dmtn	dematin actin binding protein	protein coding gene	GO:0003779	I band
Dmtn	dematin actin binding protein	protein coding gene	GO:0015629	myosin complex
Dmtn	dematin actin binding protein	protein coding gene	GO:0030036	regulation of striated muscle contraction
Dmtn	dematin actin binding protein	protein coding gene	GO:0005884	myosin complex
Dmtn	dematin actin binding protein	protein coding gene	GO:0051017	unconventional myosin complex
Dmtn	dematin actin binding protein	protein coding gene	GO:0051693	actin cytoskeleton reorganization
Dmtn	dematin actin binding protein	protein coding gene	GO:0090527	positive regulation of actin filament polymerization
Dmtn	dematin actin binding protein	protein coding gene	GO:0032956	actin cytoskeleton
Dnai3	dynein axonemal intermediate chain 3	protein coding gene	GO:0034316	sequestering of actin monomers
Dnaja3	DnaJ heat shock protein family (Hsp40) member A3	protein coding gene	GO:0005884	actin cytoskeleton organization
Dnaja3	DnaJ heat shock protein family (Hsp40) member A3	protein coding gene	GO:0071340	actin binding
Dnajb6	DnaJ heat shock protein family (Hsp40) member B6	protein coding gene	GO:0030036	actin binding
Dnajb6	DnaJ heat shock protein family (Hsp40) member B6	protein coding gene	GO:0030018	actin binding
Dnase1	deoxyribonuclease I	protein coding gene	GO:0003779	positive regulation of actin cytoskeleton reorganization
Dner	delta/notch-like EGF repeat containing	protein coding gene	GO:0048741	regulation of skeletal muscle fiber development
Dock2	dedicator of cyto-kinesis 2	protein coding gene	GO:0030036	actin filament organization
Dpysl3	dihydropyrimidinase-like 3	protein coding gene	GO:0051764	sarcoplasmic reticulum
Dpysl3	dihydropyrimidinase-like 3	protein coding gene	GO:0051017	sarcoplasmic reticulum membrane
Dpysl3	dihydropyrimidinase-like 3	protein coding gene	GO:0031941	actin binding
Dst	dystonin	protein coding gene	GO:0003779	Z disc
Dst	dystonin	protein coding gene	GO:0015629	Z disc
Dst	dystonin	protein coding gene	GO:0030018	positive regulation of actin cytoskeleton reorganization
Dstn	destrin	protein coding gene	GO:0003779	actin polymerization or depolymerization
Dstn	destrin	protein coding gene	GO:0015629	actin polymerization or depolymerization
Dstn	destrin	protein coding gene	GO:0030042	barbed-end actin filament capping
Dstn	destrin	protein coding gene	GO:0030043	cortical actin cytoskeleton
Dstn	destrin	protein coding gene	GO:0051014	cortical actin cytoskeleton
Dstn	destrin	protein coding gene	GO:0030864	myosin II binding
Dstn	destrin	protein coding gene	GO:0030836	positive regulation of actin nucleation
Dtnbp1	dystrobrevin binding protein 1	protein coding gene	GO:0031532	actin filament
Dusp22	dual specificity phosphatase 22	protein coding gene	GO:0031941	Z disc
Dvl1	dishevelled segment polarity protein 1	protein coding gene	GO:0071340	negative regulation of actin filament polymerization
Dynll2	dynein light chain LC8-type 2	protein coding gene	GO:0031475	actin filament
Dyrk1a	dual-specificity tyrosine-(Y)-phosphorylation regulated kinase 1a	protein coding gene	GO:0003779	actin filament organization
Dyrk1a	dual-specificity tyrosine-(Y)-phosphorylation regulated kinase 1a	protein coding gene	GO:0005884	contractile fiber
Dysf	dysferlin	protein coding gene	GO:0043403	actin filament organization
Ect2	ect2 oncogene	protein coding gene	GO:2000431	actin crosslink formation
Edn1	endothelin 1	protein coding gene	GO:0060298	cortical actin cytoskeleton organization
Eef1a1	eukaryotic translation elongation factor 1 alpha 1	protein coding gene	GO:0030864	skeletal muscle contraction
Efna5	ephrin A5	protein coding gene	GO:0032956	actin cytoskeleton
Efr3b	EFR3 homolog B	protein coding gene	GO:0015629	regulation of release of sequestered calcium ion into cytosol by sarcoplasmic reticulum
Efs	embryonal Fyn-associated substrate	protein coding gene	GO:0090527	actin filament bundle assembly
Ehbp1	EH domain binding protein 1	protein coding gene	GO:0030036	release of sequestered calcium ion into cytosol by sarcoplasmic reticulum
Ehbp1	EH domain binding protein 1	protein coding gene	GO:0031941	release of sequestered calcium ion into cytosol by sarcoplasmic reticulum
Ehbp1l1	EH domain binding protein 1-like 1	protein coding gene	GO:0030036	dynactin complex
Ehbp1l1	EH domain binding protein 1-like 1	protein coding gene	GO:0031941	I band
Ehd2	EH-domain containing 2	protein coding gene	GO:0030036	protein localization to actin cytoskeleton
Ehd2	EH-domain containing 2	protein coding gene	GO:0030866	actin cytoskeleton organization
Eif5a	eukaryotic translation initiation factor 5A	protein coding gene	GO:0051149	actin binding
Elmo1	engulfment and cell motility 1	protein coding gene	GO:0030036	actin cytoskeleton
Elmo1	engulfment and cell motility 1	protein coding gene	GO:0030029	Z disc
Elmo1	engulfment and cell motility 1	protein coding gene	GO:0007015	actomyosin
Elmo2	engulfment and cell motility 2	protein coding gene	GO:0007015	actomyosin structure organization
Elmo3	engulfment and cell motility 3	protein coding gene	GO:0007015	regulation of actin filament length
Eln	elastin	protein coding gene	GO:0030833	regulation of barbed-end actin filament capping
Emd	emerin	protein coding gene	GO:0003779	regulation of actin filament-based process
Emp2	epithelial membrane protein 2	protein coding gene	GO:0007015	Z disc
Emp2	epithelial membrane protein 2	protein coding gene	GO:0070252	actin cytoskeleton organization
Enah	ENAH actin regulator	protein coding gene	GO:0003779	sarcomere organization
Enah	ENAH actin regulator	protein coding gene	GO:0015629	Z disc
Enah	ENAH actin regulator	protein coding gene	GO:0030036	Z disc
Enah	ENAH actin regulator	protein coding gene	GO:0007015	Z disc
Enah	ENAH actin regulator	protein coding gene	GO:0070358	actin binding
Enah	ENAH actin regulator	protein coding gene	GO:0008154	actin cytoskeleton
Enc1	ectodermal-neural cortex 1	protein coding gene	GO:0003779	regulation of release of sequestered calcium ion into cytosol by sarcoplasmic reticulum
Epb41	erythrocyte membrane protein band 4.1	protein coding gene	GO:0003779	Z disc
Epb41	erythrocyte membrane protein band 4.1	protein coding gene	GO:0015629	Z disc
Epb41	erythrocyte membrane protein band 4.1	protein coding gene	GO:0030036	actin cytoskeleton reorganization
Epb41	erythrocyte membrane protein band 4.1	protein coding gene	GO:0031032	positive regulation of actin filament polymerization
Epb41	erythrocyte membrane protein band 4.1	protein coding gene	GO:0030866	myotube differentiation involved in skeletal muscle regeneration
Epb41l1	erythrocyte membrane protein band 4.1 like 1	protein coding gene	GO:0003779	actin filament polymerization
Epb41l1	erythrocyte membrane protein band 4.1 like 1	protein coding gene	GO:0031032	actin filament polymerization
Epb41l1	erythrocyte membrane protein band 4.1 like 1	protein coding gene	GO:0030866	formin-nucleated actin cable assembly
Epb41l2	erythrocyte membrane protein band 4.1 like 2	protein coding gene	GO:0003779	Z disc
Epb41l2	erythrocyte membrane protein band 4.1 like 2	protein coding gene	GO:0015629	actin-based cell projection
Epb41l2	erythrocyte membrane protein band 4.1 like 2	protein coding gene	GO:0030036	actin binding
Epb41l2	erythrocyte membrane protein band 4.1 like 2	protein coding gene	GO:0031032	actin cytoskeleton
Epb41l2	erythrocyte membrane protein band 4.1 like 2	protein coding gene	GO:0030866	actin filament organization
Epb41l3	erythrocyte membrane protein band 4.1 like 3	protein coding gene	GO:0003779	Z disc
Epb41l3	erythrocyte membrane protein band 4.1 like 3	protein coding gene	GO:0031032	Z disc
Epb41l3	erythrocyte membrane protein band 4.1 like 3	protein coding gene	GO:0030866	actin cytoskeleton
Epb41l4a	erythrocyte membrane protein band 4.1 like 4a	protein coding gene	GO:0031032	sarcomere
Epb41l4b	erythrocyte membrane protein band 4.1 like 4b	protein coding gene	GO:0031032	positive regulation of actin filament polymerization
Epb41l5	erythrocyte membrane protein band 4.1 like 5	protein coding gene	GO:0030036	actin cytoskeleton
Epb41l5	erythrocyte membrane protein band 4.1 like 5	protein coding gene	GO:0031032	actin filament organization
Epc1	enhancer of polycomb homolog 1	protein coding gene	GO:0051155	actin cytoskeleton
Epha3	Eph receptor A3	protein coding gene	GO:0015629	regulation of actin cytoskeleton reorganization
Epha3	Eph receptor A3	protein coding gene	GO:0032956	actin binding
Epha5	Eph receptor A5	protein coding gene	GO:0032956	positive regulation of actin filament polymerization
Eps8	epidermal growth factor receptor pathway substrate 8	protein coding gene	GO:0003779	regulation of actin cytoskeleton organization
Eps8	epidermal growth factor receptor pathway substrate 8	protein coding gene	GO:0051764	sequestering of actin monomers
Eps8	epidermal growth factor receptor pathway substrate 8	protein coding gene	GO:0031532	sequestering of actin monomers
Eps8	epidermal growth factor receptor pathway substrate 8	protein coding gene	GO:0051017	actin cytoskeleton organization
Eps8	epidermal growth factor receptor pathway substrate 8	protein coding gene	GO:0070358	actin filament organization
Eps8	epidermal growth factor receptor pathway substrate 8	protein coding gene	GO:0051016	positive regulation of Arp2/3 complex-mediated actin nucleation
Eps8	epidermal growth factor receptor pathway substrate 8	protein coding gene	GO:0030832	regulation of actin polymerization or depolymerization
Eps8l1	EPS8-like 1	protein coding gene	GO:0003779	regulation of striated muscle cell differentiation
Eps8l2	EPS8-like 2	protein coding gene	GO:0003779	actin filament bundle assembly
Eps8l3	EPS8-like 3	protein coding gene	GO:0003779	actin cytoskeleton
Ermn	ermin, ERM-like protein	protein coding gene	GO:0003779	actin filament
Ermn	ermin, ERM-like protein	protein coding gene	GO:0007015	actin filament bundle
Esam	endothelial cell-specific adhesion molecule	protein coding gene	GO:2000249	modification of postsynaptic actin cytoskeleton
Esam	endothelial cell-specific adhesion molecule	protein coding gene	GO:0030833	negative regulation of actin filament bundle assembly
Espn	espin	protein coding gene	GO:0003779	actin cytoskeleton organization
Espn	espin	protein coding gene	GO:0015629	establishment or maintenance of actin cytoskeleton polarity
Espn	espin	protein coding gene	GO:0051017	filamentous actin
Espn	espin	protein coding gene	GO:0051639	Z disc
Espn	espin	protein coding gene	GO:0031941	Z disc
Espn	espin	protein coding gene	GO:0030034	actin binding
Espn	espin	protein coding gene	GO:0030046	actin cap
Espnl	espin-like	protein coding gene	GO:0003779	actin cytoskeleton organization
Espnl	espin-like	protein coding gene	GO:0051017	actin cytoskeleton organization
Etv5	ets variant 5	protein coding gene	GO:0071340	actin binding
Evl	Ena-vasodilator stimulated phosphoprotein	protein coding gene	GO:0003779	actin binding
Evl	Ena-vasodilator stimulated phosphoprotein	protein coding gene	GO:0030048	actin cytoskeleton
Evl	Ena-vasodilator stimulated phosphoprotein	protein coding gene	GO:0045010	actin filament
Evl	Ena-vasodilator stimulated phosphoprotein	protein coding gene	GO:0008154	actin filament depolymerization
Evl	Ena-vasodilator stimulated phosphoprotein	protein coding gene	GO:0051016	actin monomer binding
Evl	Ena-vasodilator stimulated phosphoprotein	protein coding gene	GO:0030838	actin monomer binding
Ezh2	enhancer of zeste 2 polycomb repressive complex 2 subunit	protein coding gene	GO:0051154	actin binding
Ezr	ezrin	protein coding gene	GO:0003779	actin binding
Ezr	ezrin	protein coding gene	GO:0015629	actin cytoskeleton organization
Ezr	ezrin	protein coding gene	GO:0031532	actin filament severing
Ezr	ezrin	protein coding gene	GO:0005884	cortical actin cytoskeleton organization
Ezr	ezrin	protein coding gene	GO:0051017	cortical actin cytoskeleton organization
F11r	F11 receptor	protein coding gene	GO:0031032	myosin II filament
F11r	F11 receptor	protein coding gene	GO:0032956	postsynaptic actin cytoskeleton
F11r	F11 receptor	protein coding gene	GO:2000249	postsynaptic actin cytoskeleton organization
F2rl1	coagulation factor II (thrombin) receptor-like 1	protein coding gene	GO:0030836	Z disc
Fam107a	family with sequence similarity 107, member A	protein coding gene	GO:0003779	actin cytoskeleton organization
Fam107a	family with sequence similarity 107, member A	protein coding gene	GO:0015629	actin filament bundle assembly
Fam107a	family with sequence similarity 107, member A	protein coding gene	GO:0051017	actin filament bundle assembly
Fam107a	family with sequence similarity 107, member A	protein coding gene	GO:0030041	actin filament bundle assembly
Fam107a	family with sequence similarity 107, member A	protein coding gene	GO:0032956	actin filament organization
Farp1	FERM, RhoGEF (Arhgef) and pleckstrin domain protein 1 (chondrocyte-derived)	protein coding gene	GO:0098974	actin cytoskeleton
Farp2	FERM, RhoGEF and pleckstrin domain protein 2	protein coding gene	GO:0031532	cortical actin cytoskeleton organization
Fat1	FAT atypical cadherin 1	protein coding gene	GO:0007015	filamentous actin
Fbxl22	F-box and leucine-rich repeat protein 22	protein coding gene	GO:0030018	actin filament polymerization
Fbxo22	F-box protein 22	protein coding gene	GO:0048742	actin binding
Fbxo25	F-box protein 25	protein coding gene	GO:0003779	actomyosin contractile ring
Fbxo32	F-box protein 32	protein coding gene	GO:0030018	I band
Fchsd1	FCH and double SH3 domains 1	protein coding gene	GO:0030838	skeletal muscle contraction
Fchsd1	FCH and double SH3 domains 1	protein coding gene	GO:0030833	slow-twitch skeletal muscle fiber contraction
Fchsd2	FCH and double SH3 domains 2	protein coding gene	GO:0030838	actin filament capping
Fchsd2	FCH and double SH3 domains 2	protein coding gene	GO:2000601	actin filament depolymerization
Fchsd2	FCH and double SH3 domains 2	protein coding gene	GO:0030833	actin filament depolymerization
Fer	fer (fms/fps related) protein kinase	protein coding gene	GO:0003779	actin filament organization
Fer	fer (fms/fps related) protein kinase	protein coding gene	GO:0015629	actin filament organization
Fer	fer (fms/fps related) protein kinase	protein coding gene	GO:0031532	regulation of modification of postsynaptic actin cytoskeleton
Fer	fer (fms/fps related) protein kinase	protein coding gene	GO:0030838	myoblast fusion involved in skeletal muscle regeneration
Fermt2	fermitin family member 2	protein coding gene	GO:0003779	actin cytoskeleton reorganization
Fermt2	fermitin family member 2	protein coding gene	GO:0035505	actin filament organization
Fes	feline sarcoma oncogene	protein coding gene	GO:2000251	sarcoplasmic reticulum
Fgd1	FYVE, RhoGEF and PH domain containing 1	protein coding gene	GO:0030036	Z disc
Fgd4	FYVE, RhoGEF and PH domain containing 4	protein coding gene	GO:0003779	actin cytoskeleton organization
Fgf10	fibroblast growth factor 10	protein coding gene	GO:0031532	actin cytoskeleton organization
Fgf7	fibroblast growth factor 7	protein coding gene	GO:0031532	actin cytoskeleton organization
Fgr	FGR proto-oncogene, Src family tyrosine kinase	protein coding gene	GO:0015629	positive regulation of actin filament polymerization
Fgr	FGR proto-oncogene, Src family tyrosine kinase	protein coding gene	GO:0032956	positive regulation of actin filament polymerization
Fhdc1	FH2 domain containing 1	protein coding gene	GO:0003779	positive regulation of actin filament polymerization
Fhl2	four and a half LIM domains 2	protein coding gene	GO:0030018	actin cytoskeleton organization
Fhl3	four and a half LIM domains 3	protein coding gene	GO:0003779	actin binding
Fhl3	four and a half LIM domains 3	protein coding gene	GO:0030036	actin filament bundle assembly
Fhl3	four and a half LIM domains 3	protein coding gene	GO:0030018	barbed-end actin filament capping
Fhl5	four and a half LIM domains 5	protein coding gene	GO:0030018	regulation of skeletal muscle fiber development
Fhod1	formin homology 2 domain containing 1	protein coding gene	GO:0003779	regulation of actin filament polymerization
Fhod1	formin homology 2 domain containing 1	protein coding gene	GO:0051639	actin binding
Fhod1	formin homology 2 domain containing 1	protein coding gene	GO:0030866	actin filament
Fhod3	formin homology 2 domain containing 3	protein coding gene	GO:0003779	striated muscle thin filament
Fhod3	formin homology 2 domain containing 3	protein coding gene	GO:0051639	tropomyosin binding
Fhod3	formin homology 2 domain containing 3	protein coding gene	GO:0030866	tropomyosin binding
Fhod3	formin homology 2 domain containing 3	protein coding gene	GO:0030837	actin binding
Fhod3	formin homology 2 domain containing 3	protein coding gene	GO:0030017	actin cytoskeleton
Fhod3	formin homology 2 domain containing 3	protein coding gene	GO:0045214	actin filament capping
Fhod3	formin homology 2 domain containing 3	protein coding gene	GO:0005865	actin filament severing
Filip1	filamin A interacting protein 1	protein coding gene	GO:0015629	calcium ion import into sarcoplasmic reticulum
Filip1	filamin A interacting protein 1	protein coding gene	GO:0098871	longitudinal sarcoplasmic reticulum
Fkbp15	FK506 binding protein 15	protein coding gene	GO:0003779	actomyosin structure organization
Fkbp15	FK506 binding protein 15	protein coding gene	GO:0015629	actomyosin
Fkbp1a	FK506 binding protein 1a	protein coding gene	GO:0016529	regulation of skeletal muscle acetylcholine-gated channel clustering
Fkbp1a	FK506 binding protein 1a	protein coding gene	GO:0033017	Z disc
Fkbp1a	FK506 binding protein 1a	protein coding gene	GO:0030018	Z disc
Fkbp1b	FK506 binding protein 1b	protein coding gene	GO:0010880	positive regulation of muscle cell differentiation
Fkbp1b	FK506 binding protein 1b	protein coding gene	GO:0016529	positive regulation of skeletal muscle fiber development
Fkbp1b	FK506 binding protein 1b	protein coding gene	GO:0033017	positive regulation of skeletal muscle tissue regeneration
Fkbp1b	FK506 binding protein 1b	protein coding gene	GO:0030018	skeletal muscle fiber development
Flii	flightless I actin binding protein	protein coding gene	GO:0003779	actin polymerization or depolymerization
Flii	flightless I actin binding protein	protein coding gene	GO:0015629	barbed-end actin filament capping
Flii	flightless I actin binding protein	protein coding gene	GO:0030036	negative regulation of actin filament polymerization
Flii	flightless I actin binding protein	protein coding gene	GO:0051014	positive regulation of actin filament polymerization
Flii	flightless I actin binding protein	protein coding gene	GO:0008154	positive regulation of Arp2/3 complex-mediated actin nucleation
Flii	flightless I actin binding protein	protein coding gene	GO:0051016	regulation of actin filament polymerization
Flna	filamin, alpha	protein coding gene	GO:0003779	regulation of striated muscle contraction
Flna	filamin, alpha	protein coding gene	GO:0051764	sarcoplasmic reticulum
Flna	filamin, alpha	protein coding gene	GO:0015629	sarcoplasmic reticulum
Flna	filamin, alpha	protein coding gene	GO:0030036	sarcoplasmic reticulum calcium ion transport
Flna	filamin, alpha	protein coding gene	GO:0031532	sarcoplasmic reticulum membrane
Flna	filamin, alpha	protein coding gene	GO:0005884	actin binding
Flna	filamin, alpha	protein coding gene	GO:0032432	actin cytoskeleton organization
Flna	filamin, alpha	protein coding gene	GO:0032233	actin filament organization
Flna	filamin, alpha	protein coding gene	GO:0032231	actin filament organization
Flna	filamin, alpha	protein coding gene	GO:0030018	sarcomere organization
Flnb	filamin, beta	protein coding gene	GO:0003779	Z disc
Flnb	filamin, beta	protein coding gene	GO:0030036	Z disc
Flnc	filamin C, gamma	protein coding gene	GO:0003779	Z disc
Flnc	filamin C, gamma	protein coding gene	GO:0015629	cortical actin cytoskeleton
Flnc	filamin C, gamma	protein coding gene	GO:0030029	I band
Flot1	flotillin 1	protein coding gene	GO:0030864	skeletal muscle fiber development
Flot2	flotillin 2	protein coding gene	GO:0030864	regulation of actin cytoskeleton organization
Flt1	FMS-like tyrosine kinase 1	protein coding gene	GO:0015629	regulation of actin cytoskeleton organization
Fmn1	formin 1	protein coding gene	GO:0003779	troponin complex
Fmn1	formin 1	protein coding gene	GO:0005884	troponin I binding
Fmn1	formin 1	protein coding gene	GO:0045010	troponin T binding
Fmn1	formin 1	protein coding gene	GO:0030838	actin binding
Fmn1	formin 1	protein coding gene	GO:0051127	barbed-end actin filament capping
Fmn2	formin 2	protein coding gene	GO:0003779	actin binding
Fmn2	formin 2	protein coding gene	GO:0015629	actin filament organization
Fmn2	formin 2	protein coding gene	GO:0005884	actin monomer binding
Fmn2	formin 2	protein coding gene	GO:0051017	actin monomer binding
Fmn2	formin 2	protein coding gene	GO:0045010	sequestering of actin monomers
Fmn2	formin 2	protein coding gene	GO:0070649	actin cytoskeleton organization
Fmnl1	formin-like 1	protein coding gene	GO:0003779	actin binding
Fmnl1	formin-like 1	protein coding gene	GO:0030036	actin cytoskeleton
Fmnl1	formin-like 1	protein coding gene	GO:0051014	actin cytoskeleton
Fmnl1	formin-like 1	protein coding gene	GO:0030866	actin cytoskeleton organization
Fmnl2	formin-like 2	protein coding gene	GO:0003779	actin filament depolymerization
Fmnl2	formin-like 2	protein coding gene	GO:0030036	filamentous actin
Fmnl2	formin-like 2	protein coding gene	GO:0030866	actin binding
Fmnl3	formin-like 3	protein coding gene	GO:0003779	actin binding
Fmnl3	formin-like 3	protein coding gene	GO:0030036	myosin complex
Fmnl3	formin-like 3	protein coding gene	GO:0030866	myosin filament
Fnbp1l	formin binding protein 1-like	protein coding gene	GO:0030050	actin binding
Foxa3	forkhead box A3	protein coding gene	GO:0015629	actin cytoskeleton organization
Foxj1	forkhead box J1	protein coding gene	GO:0030036	regulation of actin cytoskeleton reorganization
Foxp1	forkhead box P1	protein coding gene	GO:0045214	regulation of actin cytoskeleton organization
Frg1	FSHD region gene 1	protein coding gene	GO:0003779	actin cytoskeleton reorganization
Frmd3	FERM domain containing 3	protein coding gene	GO:0031032	skeletal muscle fiber development
Frmd5	FERM domain containing 5	protein coding gene	GO:0031032	actin cytoskeleton reorganization
Frmd6	FERM domain containing 6	protein coding gene	GO:0031032	actin polymerization-dependent cell motility
Frmd6	FERM domain containing 6	protein coding gene	GO:0032970	actin polymerization-dependent cell motility
Frmpd4	FERM and PDZ domain containing 4	protein coding gene	GO:0098974	regulation of actin cytoskeleton reorganization
Fscn1	fascin actin-bundling protein 1	protein coding gene	GO:0003779	skeletal muscle contraction
Fscn1	fascin actin-bundling protein 1	protein coding gene	GO:0015629	skeletal muscle contraction
Fscn1	fascin actin-bundling protein 1	protein coding gene	GO:0030036	troponin complex
Fscn1	fascin actin-bundling protein 1	protein coding gene	GO:0051017	troponin complex
Fscn1	fascin actin-bundling protein 1	protein coding gene	GO:0007015	actin cytoskeleton organization
Fscn1	fascin actin-bundling protein 1	protein coding gene	GO:0030046	actin cytoskeleton reorganization
Fscn1	fascin actin-bundling protein 1	protein coding gene	GO:0032956	actin cytoskeleton reorganization
Fscn2	fascin actin-bundling protein 2	protein coding gene	GO:0003779	actin filament
Fscn2	fascin actin-bundling protein 2	protein coding gene	GO:0015629	actin filament
Fscn2	fascin actin-bundling protein 2	protein coding gene	GO:0030036	actin filament network formation
Fscn2	fascin actin-bundling protein 2	protein coding gene	GO:0051017	actin filament network formation
Fscn2	fascin actin-bundling protein 2	protein coding gene	GO:0007015	actin filament polymerization
Fscn3	fascin actin-bundling protein 3	protein coding gene	GO:0003779	Z disc
Fscn3	fascin actin-bundling protein 3	protein coding gene	GO:0015629	actin cytoskeleton
Fscn3	fascin actin-bundling protein 3	protein coding gene	GO:0051017	positive regulation of actin filament polymerization
Fscn3	fascin actin-bundling protein 3	protein coding gene	GO:0007015	actin binding
Fsd2	fibronectin type III and SPRY domain containing 2	protein coding gene	GO:0016529	regulation of actin cytoskeleton organization
Fus	fused in sarcoma	protein coding gene	GO:0031489	actin cytoskeleton reorganization
Fxyd1	FXYD domain-containing ion transport regulator 1	protein coding gene	GO:0017022	myosin complex
Fxyd5	FXYD domain-containing ion transport regulator 5	protein coding gene	GO:0003779	actin monomer binding
Fyb	FYN binding protein	protein coding gene	GO:0015629	actin binding
Fyn	Fyn proto-oncogene	protein coding gene	GO:0005884	actin filament
Fzd1	frizzled class receptor 1	protein coding gene	GO:0044338	positive regulation of striated muscle cell apoptotic process
Fzd10	frizzled class receptor 10	protein coding gene	GO:0032956	regulation of actin cytoskeleton organization
Fzd9	frizzled class receptor 9	protein coding gene	GO:1904394	actin cytoskeleton organization
Fzd9	frizzled class receptor 9	protein coding gene	GO:1904393	actin filament branching
Gaa	glucosidase, alpha, acid	protein coding gene	GO:0006941	actin binding
Gab1	growth factor receptor bound protein 2-associated protein 1	protein coding gene	GO:0031532	actin cytoskeleton organization
Gabarap	gamma-aminobutyric acid receptor associated protein	protein coding gene	GO:0015629	skeletal muscle tissue regeneration
Gas2	growth arrest specific 2	protein coding gene	GO:0051764	actin cytoskeleton organization
Gas2	growth arrest specific 2	protein coding gene	GO:0005884	filamentous actin
Gas2l1	growth arrest-specific 2 like 1	protein coding gene	GO:0051764	actin filament organization
Gas2l1	growth arrest-specific 2 like 1	protein coding gene	GO:0005884	myosin complex
Gas2l2	growth arrest-specific 2 like 2	protein coding gene	GO:0051764	actin binding
Gas2l2	growth arrest-specific 2 like 2	protein coding gene	GO:0005884	actin cytoskeleton
Gas2l3	growth arrest-specific 2 like 3	protein coding gene	GO:0003779	actin binding
Gas2l3	growth arrest-specific 2 like 3	protein coding gene	GO:0051764	actin cytoskeleton
Gas2l3	growth arrest-specific 2 like 3	protein coding gene	GO:0015629	actin filament
Gas2l3	growth arrest-specific 2 like 3	protein coding gene	GO:0030036	actin filament
Gas2l3	growth arrest-specific 2 like 3	protein coding gene	GO:0005884	actin filament organization
Gas7	growth arrest specific 7	protein coding gene	GO:0005884	filamentous actin
Gas7	growth arrest specific 7	protein coding gene	GO:0051017	negative regulation of actin filament depolymerization
Gas7	growth arrest specific 7	protein coding gene	GO:0030041	actin monomer binding
Gba2	glucosidase beta 2	protein coding gene	GO:0030833	actin filament bundle assembly
Gbp2	guanylate binding protein 2	protein coding gene	GO:0003779	postsynaptic actin cytoskeleton organization
Gbp2	guanylate binding protein 2	protein coding gene	GO:0015629	actin binding
Gc	vitamin D binding protein	protein coding gene	GO:0003779	dynactin complex
Gck	glucokinase	protein coding gene	GO:0005884	skeletal muscle fiber development
Gcsam	germinal center associated, signaling and motility	protein coding gene	GO:0003779	Z disc
Gcsam	germinal center associated, signaling and motility	protein coding gene	GO:0045159	positive regulation of skeletal muscle fiber development
Gdpd2	glycerophosphodiester phosphodiesterase domain containing 2	protein coding gene	GO:0005884	actin filament polymerization
Gdpd2	glycerophosphodiester phosphodiesterase domain containing 2	protein coding gene	GO:0090527	regulation of actin nucleation
Ghrl	ghrelin	protein coding gene	GO:0008154	myosin V binding
Ghsr	growth hormone secretagogue receptor	protein coding gene	GO:0008154	Z disc
Gipc1	GIPC PDZ domain containing family, member 1	protein coding gene	GO:0003779	cortical actin cytoskeleton organization
Gipc1	GIPC PDZ domain containing family, member 1	protein coding gene	GO:0017022	actin filament organization
Gja1	gap junction protein, alpha 1	protein coding gene	GO:0043292	actin cytoskeleton
Gja1	gap junction protein, alpha 1	protein coding gene	GO:0043403	actomyosin contractile ring
Gjb6	gap junction protein, beta 6	protein coding gene	GO:0005884	actin cytoskeleton organization
Glrx3	glutaredoxin 3	protein coding gene	GO:0030018	regulation of actin cytoskeleton organization
Gm14137	predicted gene 14137	protein coding gene	GO:0030838	positive regulation of actin filament bundle assembly
Gm34220	predicted gene, 34220	protein coding gene	GO:0043403	actin cytoskeleton reorganization
Gm42906	predicted gene 42906	protein coding gene	GO:0030036	positive regulation of sarcomere organization
Gm49486	predicted gene, 49486	protein coding gene	GO:0034315	actin binding
Gm49510	predicted gene, 49510	protein coding gene	GO:0032956	actin filament bundle assembly
Gmfb	glia maturation factor, beta	protein coding gene	GO:0003779	pointed-end actin filament capping
Gmfb	glia maturation factor, beta	protein coding gene	GO:0071846	positive regulation of actin filament polymerization
Gmfb	glia maturation factor, beta	protein coding gene	GO:0034316	sarcomere
Gmfg	glia maturation factor, gamma	protein coding gene	GO:0003779	actin binding
Gmfg	glia maturation factor, gamma	protein coding gene	GO:0071846	actin filament debranching
Gmfg	glia maturation factor, gamma	protein coding gene	GO:0034316	actin filament debranching
Gmfg	glia maturation factor, gamma	protein coding gene	GO:2000249	negative regulation of Arp2/3 complex-mediated actin nucleation
Gng12	guanine nucleotide binding protein (G protein), gamma 12	protein coding gene	GO:0005884	skeletal muscle fiber development
Gpm6b	glycoprotein m6b	protein coding gene	GO:0032956	cortical actin cytoskeleton organization
Gpr65	G-protein coupled receptor 65	protein coding gene	GO:0031532	actin cytoskeleton organization
Gpx1	glutathione peroxidase 1	protein coding gene	GO:0048741	actin filament reorganization
Gpx1	glutathione peroxidase 1	protein coding gene	GO:0043403	actomyosin structure organization
Grb2	growth factor receptor bound protein 2	protein coding gene	GO:0031532	actin cytoskeleton
Grb2	growth factor receptor bound protein 2	protein coding gene	GO:0030838	actomyosin contractile ring
Grcc10	gene rich cluster, C10 gene	protein coding gene	GO:0014819	regulation of actin filament-based process
Grhl3	grainyhead like transcription factor 3	protein coding gene	GO:0032956	actin binding
Gria1	glutamate receptor, ionotropic, AMPA1 (alpha 1)	protein coding gene	GO:0031489	actin binding
Grid2ip	glutamate receptor, ionotropic, delta 2 (Grid2) interacting protein 1	protein coding gene	GO:0030036	actin cytoskeleton organization
Grin2b	glutamate receptor, ionotropic, NMDA2B (epsilon 2)	protein coding gene	GO:0030018	I band
Grk2	G protein-coupled receptor kinase 2	protein coding gene	GO:0010661	regulation of actin cytoskeleton organization
Grk3	G protein-coupled receptor kinase 3	protein coding gene	GO:0030018	Z disc
Gsn	gelsolin	protein coding gene	GO:0003779	actin cytoskeleton
Gsn	gelsolin	protein coding gene	GO:0030478	actin filament depolymerization
Gsn	gelsolin	protein coding gene	GO:0015629	actin filament depolymerization
Gsn	gelsolin	protein coding gene	GO:0030036	actin filament depolymerization
Gsn	gelsolin	protein coding gene	GO:0051693	actin filament depolymerization
Gsn	gelsolin	protein coding gene	GO:0030042	actin filament fragmentation
Gsn	gelsolin	protein coding gene	GO:0030041	actin filament fragmentation
Gsn	gelsolin	protein coding gene	GO:0090527	actin filament organization
Gsn	gelsolin	protein coding gene	GO:0051014	actin filament severing
Gsn	gelsolin	protein coding gene	GO:0045010	I band
Gsn	gelsolin	protein coding gene	GO:0008154	positive regulation of actin filament depolymerization
Gsn	gelsolin	protein coding gene	GO:0051016	sarcomere organization
Gsn	gelsolin	protein coding gene	GO:0030864	Z disc
Gsn	gelsolin	protein coding gene	GO:0045159	actin binding
Gsn	gelsolin	protein coding gene	GO:0051127	actin filament-based movement
Gsn	gelsolin	protein coding gene	GO:0042989	actin nucleation
Gstm7	glutathione S-transferase, mu 7	protein coding gene	GO:0010880	actin cytoskeleton
Gstm7	glutathione S-transferase, mu 7	protein coding gene	GO:0016529	actin rod assembly
Gsto1	glutathione S-transferase omega 1	protein coding gene	GO:0010880	actin filament organization
Gys2	glycogen synthase 2	protein coding gene	GO:0030864	actin cytoskeleton
H1f0	H1.0 linker histone	protein coding gene	GO:0015629	striated muscle cell differentiation
H6pd	hexose-6-phosphate dehydrogenase (glucose 1-dehydrogenase)	protein coding gene	GO:0016529	Z disc
Habp4	hyaluronic acid binding protein 4	protein coding gene	GO:0030017	presynaptic actin cytoskeleton organization
Hap1	huntingtin-associated protein 1	protein coding gene	GO:0017022	actin binding
Hax1	HCLS1 associated X-1	protein coding gene	GO:0015629	postsynaptic actin cytoskeleton
Hax1	HCLS1 associated X-1	protein coding gene	GO:2000251	postsynaptic actin cytoskeleton organization
Hax1	HCLS1 associated X-1	protein coding gene	GO:0030833	postsynaptic actin cytoskeleton organization
Hax1	HCLS1 associated X-1	protein coding gene	GO:0016529	regulation of actin filament polymerization
Hck	hemopoietic cell kinase	protein coding gene	GO:0005884	actomyosin structure organization
Hck	hemopoietic cell kinase	protein coding gene	GO:2000251	cortical actin cytoskeleton organization
Hcls1	hematopoietic cell specific Lyn substrate 1	protein coding gene	GO:0003779	actin filament polymerization
Hcls1	hematopoietic cell specific Lyn substrate 1	protein coding gene	GO:0005884	actin binding
Hcls1	hematopoietic cell specific Lyn substrate 1	protein coding gene	GO:0030041	actin cytoskeleton
Hcls1	hematopoietic cell specific Lyn substrate 1	protein coding gene	GO:0030864	actin filament
Hcls1	hematopoietic cell specific Lyn substrate 1	protein coding gene	GO:0030833	actin filament organization
Hdac2	histone deacetylase 2	protein coding gene	GO:0060297	actin binding
Hdac4	histone deacetylase 4	protein coding gene	GO:0042641	actin binding
Hdac4	histone deacetylase 4	protein coding gene	GO:0048742	actin cytoskeleton
Hdac4	histone deacetylase 4	protein coding gene	GO:0051153	actin filament organization
Hdac4	histone deacetylase 4	protein coding gene	GO:0030017	myosin complex
Hdac4	histone deacetylase 4	protein coding gene	GO:0030018	vesicle transport along actin filament
Hdac5	histone deacetylase 5	protein coding gene	GO:0048742	actin filament bundle
Hdac5	histone deacetylase 5	protein coding gene	GO:0051153	actin filament bundle assembly
Hdac6	histone deacetylase 6	protein coding gene	GO:0003779	I band
Hdac9	histone deacetylase 9	protein coding gene	GO:0048742	actin filament depolymerization
Hdac9	histone deacetylase 9	protein coding gene	GO:0051153	actin filament
Hdgf	heparin binding growth factor	protein coding gene	GO:0003779	skeletal muscle fiber development
Hip1	huntingtin interacting protein 1	protein coding gene	GO:0003779	Z disc
Hip1	huntingtin interacting protein 1	protein coding gene	GO:0007015	actin binding
Hip1r	huntingtin interacting protein 1 related	protein coding gene	GO:0003779	actin cytoskeleton organization
Hip1r	huntingtin interacting protein 1 related	protein coding gene	GO:0007015	actin filament organization
Hip1r	huntingtin interacting protein 1 related	protein coding gene	GO:0030837	filamentous actin
Hip1r	huntingtin interacting protein 1 related	protein coding gene	GO:0034316	Z disc
Hip1r	huntingtin interacting protein 1 related	protein coding gene	GO:0032956	Z disc
Hk2	hexokinase 2	protein coding gene	GO:0016529	actin binding
Hnrnpc	heterogeneous nuclear ribonucleoprotein C	protein coding gene	GO:0015629	sarcoplasmic reticulum membrane
Hnrnpu	heterogeneous nuclear ribonucleoprotein U	protein coding gene	GO:0003779	sarcoplasmic reticulum
Homer1	homer scaffolding protein 1	protein coding gene	GO:0003009	actin filament polymerization
Homer1	homer scaffolding protein 1	protein coding gene	GO:0048741	actin crosslink formation
Homer1	homer scaffolding protein 1	protein coding gene	GO:0030018	actin filament
Homer2	homer scaffolding protein 2	protein coding gene	GO:0003779	actin filament organization
Hook1	hook microtubule tethering protein 1	protein coding gene	GO:0003779	actin binding
Hopx	HOP homeobox	protein coding gene	GO:0043415	formin-nucleated actin cable assembly
Hopx	HOP homeobox	protein coding gene	GO:0051155	actin binding
Hpca	hippocalcin	protein coding gene	GO:0003779	sarcomere organization
Hras	Harvey rat sarcoma virus oncogene	protein coding gene	GO:2000251	negative regulation of skeletal muscle acetylcholine-gated channel clustering
Hrc	histidine rich calcium binding protein	protein coding gene	GO:1902081	regulation of actin filament polymerization
Hrc	histidine rich calcium binding protein	protein coding gene	GO:0010880	actin binding
Hrc	histidine rich calcium binding protein	protein coding gene	GO:0033017	Arp2/3 complex-mediated actin nucleation
Hrc	histidine rich calcium binding protein	protein coding gene	GO:0030018	regulation of actin filament polymerization
Hrg	histidine-rich glycoprotein	protein coding gene	GO:0032956	regulation of actin cytoskeleton organization
Hsp90b1	heat shock protein 90, beta (Grp94), member 1	protein coding gene	GO:0031247	actin cytoskeleton organization
Hsp90b1	heat shock protein 90, beta (Grp94), member 1	protein coding gene	GO:0016529	actin filament depolymerization
Hspb1	heat shock protein 1	protein coding gene	GO:0043292	junctional sarcoplasmic reticulum membrane
Hspb1	heat shock protein 1	protein coding gene	GO:0031674	sarcoplasmic reticulum
Hspb1	heat shock protein 1	protein coding gene	GO:0030018	sarcoplasmic reticulum
Hspb7	heat shock protein family, member 7 (cardiovascular)	protein coding gene	GO:0015629	sarcomere organization
Icam1	intercellular adhesion molecule 1	protein coding gene	GO:0030838	actin binding
Id1	inhibitor of DNA binding 1, HLH protein	protein coding gene	GO:0032233	actin binding
Id2	inhibitor of DNA binding 2	protein coding gene	GO:0051148	skeletal muscle fiber development
Ifrd1	interferon-related developmental regulator 1	protein coding gene	GO:0043403	dynactin complex
Igf2	insulin-like growth factor 2	protein coding gene	GO:0051148	Z disc
Igf2	insulin-like growth factor 2	protein coding gene	GO:0051147	myosin complex
Igf2	insulin-like growth factor 2	protein coding gene	GO:0051146	actin binding
Igfbp5	insulin-like growth factor binding protein 5	protein coding gene	GO:0051146	myosin V binding
Igfn1	immunoglobulin-like and fibronectin type III domain containing 1	protein coding gene	GO:0030018	actin binding
Ikbkb	inhibitor of kappaB kinase beta	protein coding gene	GO:0030866	cortical actin cytoskeleton organization
Ikbkb	inhibitor of kappaB kinase beta	protein coding gene	GO:0035509	positive regulation of actin filament polymerization
Il1a	interleukin 1 alpha	protein coding gene	GO:0032956	Z disc
Il1b	interleukin 1 beta	protein coding gene	GO:0035505	actin cytoskeleton organization
Ilk	integrin linked kinase	protein coding gene	GO:0032956	actin cytoskeleton organization
Impact	impact, RWD domain protein	protein coding gene	GO:0003779	actin monomer binding
Inf2	inverted formin, FH2 and WH2 domain containing	protein coding gene	GO:0003779	regulation of release of sequestered calcium ion into cytosol by sarcoplasmic reticulum
Inf2	inverted formin, FH2 and WH2 domain containing	protein coding gene	GO:0030036	release of sequestered calcium ion into cytosol by sarcoplasmic reticulum
Ino80	INO80 complex subunit	protein coding gene	GO:0003779	sarcoplasmic reticulum membrane
Inpp5d	inositol polyphosphate-5-phosphatase D	protein coding gene	GO:0005884	Z disc
Inppl1	inositol polyphosphate phosphatase-like 1	protein coding gene	GO:0003779	actin cytoskeleton reorganization
Inppl1	inositol polyphosphate phosphatase-like 1	protein coding gene	GO:0007015	actomyosin structure organization
Insrr	insulin receptor-related receptor	protein coding gene	GO:0031532	skeletal muscle fiber development
Ints6	integrator complex subunit 6	protein coding gene	GO:0015629	sarcomere
Ipp	IAP promoted placental gene	protein coding gene	GO:0003779	actomyosin structure organization
Iqgap1	IQ motif containing GTPase activating protein 1	protein coding gene	GO:0015629	regulation of actin cytoskeleton organization
Iqgap1	IQ motif containing GTPase activating protein 1	protein coding gene	GO:0030864	actin binding
Iqgap1	IQ motif containing GTPase activating protein 1	protein coding gene	GO:0032956	actin cytoskeleton
Iqgap2	IQ motif containing GTPase activating protein 2	protein coding gene	GO:0034314	actin cytoskeleton organization
Iqgap2	IQ motif containing GTPase activating protein 2	protein coding gene	GO:0032956	actin cytoskeleton organization
Iqgap2	IQ motif containing GTPase activating protein 2	protein coding gene	GO:2000249	actin filament-based movement
Iqgap3	IQ motif containing GTPase activating protein 3	protein coding gene	GO:0070856	regulation of actin filament polymerization
Iqgap3	IQ motif containing GTPase activating protein 3	protein coding gene	GO:0032956	regulation of actin filament polymerization
Iqsec1	IQ motif and Sec7 domain 1	protein coding gene	GO:0030036	actin filament
Iqsec2	IQ motif and Sec7 domain 2	protein coding gene	GO:0030036	actin binding
Iqsec3	IQ motif and Sec7 domain 3	protein coding gene	GO:0030036	actin cytoskeleton reorganization
Irag1	inositol 1,4,5-triphosphate receptor associated 1	protein coding gene	GO:0016529	actin filament organization
Itgb1	integrin beta 1 (fibronectin receptor beta)	protein coding gene	GO:0003779	positive regulation of actin filament polymerization
Itgb1	integrin beta 1 (fibronectin receptor beta)	protein coding gene	GO:0045214	actin binding
Itgb1bp2	integrin beta 1 binding protein 2	protein coding gene	GO:0030018	negative regulation of sarcomere organization
Itgb3	integrin beta 3	protein coding gene	GO:0032956	actomyosin structure organization
Itpka	inositol 1,4,5-trisphosphate 3-kinase A	protein coding gene	GO:0030036	regulation of actin cytoskeleton organization
Itpr1	inositol 1,4,5-trisphosphate receptor 1	protein coding gene	GO:0016529	actin cytoskeleton organization
Itpr2	inositol 1,4,5-triphosphate receptor 2	protein coding gene	GO:0016529	actin filament
Itpr2	inositol 1,4,5-triphosphate receptor 2	protein coding gene	GO:0033017	postsynaptic actin cytoskeleton
Itpr3	inositol 1,4,5-triphosphate receptor 3	protein coding gene	GO:0016529	skeletal muscle acetylcholine-gated channel clustering
Itprid2	ITPR interacting domain containing 2	protein coding gene	GO:0003779	cortical actin cytoskeleton
Itsn1	intersectin 1 (SH3 domain protein 1A)	protein coding gene	GO:0098871	sarcoplasmic reticulum
Itsn1	intersectin 1 (SH3 domain protein 1A)	protein coding gene	GO:1905274	sarcoplasmic reticulum membrane
Jam3	junction adhesion molecule 3	protein coding gene	GO:0031941	actin filament
Jam3	junction adhesion molecule 3	protein coding gene	GO:0090138	actin filament-based movement
Jmy	junction-mediating and regulatory protein	protein coding gene	GO:0003779	actin cytoskeleton
Jmy	junction-mediating and regulatory protein	protein coding gene	GO:0070358	actin cytoskeleton
Jmy	junction-mediating and regulatory protein	protein coding gene	GO:0034314	actin filament bundle assembly
Jmy	junction-mediating and regulatory protein	protein coding gene	GO:0070060	actin filament bundle assembly
Jph1	junctophilin 1	protein coding gene	GO:0014701	modification of postsynaptic actin cytoskeleton
Jph1	junctophilin 1	protein coding gene	GO:0016529	modification of postsynaptic actin cytoskeleton
Jph1	junctophilin 1	protein coding gene	GO:0030018	negative regulation of Arp2/3 complex-mediated actin nucleation
Jph2	junctophilin 2	protein coding gene	GO:0016529	myosin binding
Jph2	junctophilin 2	protein coding gene	GO:0030018	myosin filament
Jsrp1	junctional sarcoplasmic reticulum protein 1	protein coding gene	GO:0016529	actin cytoskeleton organization
Jsrp1	junctional sarcoplasmic reticulum protein 1	protein coding gene	GO:0003009	actomyosin structure organization
Jsrp1	junctional sarcoplasmic reticulum protein 1	protein coding gene	GO:0006941	cortical actin cytoskeleton organization
Jup	junction plakoglobin	protein coding gene	GO:0015629	actin cytoskeleton
Jup	junction plakoglobin	protein coding gene	GO:0030018	contractile fiber
Kalrn	kalirin, RhoGEF kinase	protein coding gene	GO:0098885	skeletal muscle fiber development
Kalrn	kalirin, RhoGEF kinase	protein coding gene	GO:1905274	myoblast fusion involved in skeletal muscle regeneration
Kank1	KN motif and ankyrin repeat domains 1	protein coding gene	GO:0030036	myosin complex
Kank1	KN motif and ankyrin repeat domains 1	protein coding gene	GO:0030837	myosin filament
Kank3	KN motif and ankyrin repeat domains 3	protein coding gene	GO:0030837	actin filament organization
Kank4	KN motif and ankyrin repeat domains 4	protein coding gene	GO:0030837	actin filament capping
Kansl2	KAT8 regulatory NSL complex subunit 2	protein coding gene	GO:0015629	actin filament organization
Kash5	KASH domain containing 5	protein coding gene	GO:0007015	Z disc
Kat2b	K(lysine) acetyltransferase 2B	protein coding gene	GO:0042641	actin binding
Kat2b	K(lysine) acetyltransferase 2B	protein coding gene	GO:0031674	actin cytoskeleton
Kat7	K(lysine) acetyltransferase 7	protein coding gene	GO:0072716	sarcomere organization
Kbtbd13	kelch repeat and BTB (POZ) domain containing 13	protein coding gene	GO:0007015	actin filament depolymerization
Kbtbd13	kelch repeat and BTB (POZ) domain containing 13	protein coding gene	GO:0030018	actin filament fragmentation
Kcna5	potassium voltage-gated channel, shaker-related subfamily, member 5	protein coding gene	GO:0030018	regulation of actin cytoskeleton organization
Kcne1	potassium voltage-gated channel, Isk-related subfamily, member 1	protein coding gene	GO:0030018	regulation of actin cytoskeleton reorganization
Kcnj2	potassium inwardly-rectifying channel, subfamily J, member 2	protein coding gene	GO:0014861	regulation of actin cytoskeleton organization
Kcnma1	potassium large conductance calcium-activated channel, subfamily M, alpha member 1	protein coding gene	GO:0003779	actin cytoskeleton reorganization
Kcnn2	potassium intermediate/small conductance calcium-activated channel, subfamily N, member 2	protein coding gene	GO:0030018	negative regulation of actin filament bundle assembly
Keap1	kelch-like ECH-associated protein 1	protein coding gene	GO:0005884	actin filament-based process
Kel	Kell blood group	protein coding gene	GO:0048741	actin filament organization
Khdc3	KH domain containing 3, subcortical maternal complex member	protein coding gene	GO:0007015	actomyosin contractile ring assembly
Kif18a	kinesin family member 18A	protein coding gene	GO:0003779	actin cytoskeleton organization
Kirrel	kirre like nephrin family adhesion molecule 1	protein coding gene	GO:0017022	actin filament polymerization
Kirrel	kirre like nephrin family adhesion molecule 1	protein coding gene	GO:0030838	cortical actin cytoskeleton
Kit	KIT proto-oncogene receptor tyrosine kinase	protein coding gene	GO:0031532	actin filament organization
Klf5	Kruppel-like factor 5	protein coding gene	GO:0014908	regulation of actin cytoskeleton organization
Klf5	Kruppel-like factor 5	protein coding gene	GO:0043403	myoblast migration involved in skeletal muscle regeneration
Klhl1	kelch-like 1	protein coding gene	GO:0003779	vesicle transport along actin filament
Klhl14	kelch-like 14	protein coding gene	GO:0015629	positive regulation of actin filament polymerization
Klhl17	kelch-like 17	protein coding gene	GO:0015629	actin cytoskeleton
Klhl17	kelch-like 17	protein coding gene	GO:0030036	cortical actin cytoskeleton
Klhl2	kelch-like 2, Mayven	protein coding gene	GO:0003779	actin binding
Klhl2	kelch-like 2, Mayven	protein coding gene	GO:0015629	actin binding
Klhl20	kelch-like 20	protein coding gene	GO:0003779	dynactin complex
Klhl3	kelch-like 3	protein coding gene	GO:0003779	actomyosin structure organization
Klhl40	kelch-like 40	protein coding gene	GO:0031674	positive regulation of actin filament polymerization
Klhl40	kelch-like 40	protein coding gene	GO:0048741	Z disc
Klhl40	kelch-like 40	protein coding gene	GO:0098528	actin binding
Klhl41	kelch-like 41	protein coding gene	GO:2001014	actomyosin structure organization
Klhl41	kelch-like 41	protein coding gene	GO:0045214	modification of postsynaptic actin cytoskeleton
Klhl41	kelch-like 41	protein coding gene	GO:0016529	myosin complex
Klhl41	kelch-like 41	protein coding gene	GO:0033017	myosin II complex
Klhl41	kelch-like 41	protein coding gene	GO:0048741	myosin II complex
Kntc1	kinetochore associated 1	protein coding gene	GO:0015629	actin filament
Kpna1	karyopherin (importin) alpha 1	protein coding gene	GO:0043403	actin cytoskeleton
Kptn	kaptin	protein coding gene	GO:0003779	Z disc
Kptn	kaptin	protein coding gene	GO:0015629	Z disc
Kptn	kaptin	protein coding gene	GO:0007015	Z disc
Kptn	kaptin	protein coding gene	GO:0031941	sarcomere organization
Kptn	kaptin	protein coding gene	GO:0098871	Z disc
Kras	Kirsten rat sarcoma viral oncogene homolog	protein coding gene	GO:0030036	myosin binding
Kras	Kirsten rat sarcoma viral oncogene homolog	protein coding gene	GO:0051146	regulation of actin filament organization
Krt19	keratin 19	protein coding gene	GO:0045214	Z disc
Krt19	keratin 19	protein coding gene	GO:0030018	actin binding
Krt8	keratin 8	protein coding gene	GO:0045214	vesicle transport along actin filament
Krt8	keratin 8	protein coding gene	GO:0030018	actin binding
Ky	kyphoscoliosis peptidase	protein coding gene	GO:0030018	negative regulation of actin filament polymerization
Lad1	ladinin	protein coding gene	GO:0015629	actin cytoskeleton
Lancl2	LanC (bacterial lantibiotic synthetase component C)-like 2	protein coding gene	GO:0030864	skeletal muscle contraction
Large1	LARGE xylosyl- and glucuronyltransferase 1	protein coding gene	GO:0043403	dynactin complex
Larp6	La ribonucleoprotein domain family, member 6	protein coding gene	GO:0017022	actin filament organization
Lasp1	LIM and SH3 protein 1	protein coding gene	GO:0003779	actin cytoskeleton organization
Lasp1	LIM and SH3 protein 1	protein coding gene	GO:0030864	actin filament bundle
Lats1	large tumor suppressor	protein coding gene	GO:0030833	actin filament-based movement
Lcp1	lymphocyte cytosolic protein 1	protein coding gene	GO:0003779	cortical actin cytoskeleton
Lcp1	lymphocyte cytosolic protein 1	protein coding gene	GO:0015629	cortical actin cytoskeleton
Lcp1	lymphocyte cytosolic protein 1	protein coding gene	GO:0005884	sarcomere
Lcp1	lymphocyte cytosolic protein 1	protein coding gene	GO:0032432	Z disc
Lcp1	lymphocyte cytosolic protein 1	protein coding gene	GO:0051017	Z disc
Lcp1	lymphocyte cytosolic protein 1	protein coding gene	GO:0051639	Z disc
Ldb3	LIM domain binding 3	protein coding gene	GO:0003779	positive regulation of Arp2/3 complex-mediated actin nucleation
Ldb3	LIM domain binding 3	protein coding gene	GO:0030036	actin-mediated cell contraction
Ldb3	LIM domain binding 3	protein coding gene	GO:0031941	actomyosin contractile ring
Ldb3	LIM domain binding 3	protein coding gene	GO:0045214	muscle myosin complex
Ldb3	LIM domain binding 3	protein coding gene	GO:0030018	actin filament organization
Lima1	LIM domain and actin binding 1	protein coding gene	GO:0003779	troponin complex
Lima1	LIM domain and actin binding 1	protein coding gene	GO:0015629	troponin T binding
Lima1	LIM domain and actin binding 1	protein coding gene	GO:0051017	troponin T binding
Lima1	LIM domain and actin binding 1	protein coding gene	GO:0003785	actin crosslink formation
Lima1	LIM domain and actin binding 1	protein coding gene	GO:0030835	actin filament bundle assembly
Limch1	LIM and calponin homology domains 1	protein coding gene	GO:0003779	striated muscle thin filament
Limch1	LIM and calponin homology domains 1	protein coding gene	GO:0031032	striated muscle thin filament
Limch1	LIM and calponin homology domains 1	protein coding gene	GO:0060327	tropomyosin binding
Limch1	LIM and calponin homology domains 1	protein coding gene	GO:0016460	tropomyosin binding
Limch1	LIM and calponin homology domains 1	protein coding gene	GO:0032034	actin binding
Limk1	LIM-domain containing, protein kinase	protein coding gene	GO:0030036	myosin complex
Limk1	LIM-domain containing, protein kinase	protein coding gene	GO:0032233	myosin light chain binding
Limk2	LIM motif-containing protein kinase 2	protein coding gene	GO:0030036	actin filament organization
Llgl1	LLGL1 scribble cell polarity complex component	protein coding gene	GO:0030864	actin binding
Llgl1	LLGL1 scribble cell polarity complex component	protein coding gene	GO:0030866	filamentous actin
Llgl1	LLGL1 scribble cell polarity complex component	protein coding gene	GO:0045159	myosin complex
Llgl2	LLGL2 scribble cell polarity complex component	protein coding gene	GO:0030864	negative regulation of actin filament polymerization
Llgl2	LLGL2 scribble cell polarity complex component	protein coding gene	GO:0030866	actin binding
Llgl2	LLGL2 scribble cell polarity complex component	protein coding gene	GO:0045159	actin filament
Lman1	lectin, mannose-binding, 1	protein coding gene	GO:0030017	actin binding
Lmod1	leiomodin 1 (smooth muscle)	protein coding gene	GO:0003779	actin monomer binding
Lmod1	leiomodin 1 (smooth muscle)	protein coding gene	GO:0005884	actin monomer binding
Lmod1	leiomodin 1 (smooth muscle)	protein coding gene	GO:0007015	filamentous actin
Lmod1	leiomodin 1 (smooth muscle)	protein coding gene	GO:0045010	negative regulation of actin filament polymerization
Lmod1	leiomodin 1 (smooth muscle)	protein coding gene	GO:0051694	sequestering of actin monomers
Lmod1	leiomodin 1 (smooth muscle)	protein coding gene	GO:0030838	sequestering of actin monomers
Lmod1	leiomodin 1 (smooth muscle)	protein coding gene	GO:0030017	actin binding
Lmod1	leiomodin 1 (smooth muscle)	protein coding gene	GO:0005865	actin filament
Lmod1	leiomodin 1 (smooth muscle)	protein coding gene	GO:0005523	actin filament organization
Lmod2	leiomodin 2 (cardiac)	protein coding gene	GO:0003779	actin nucleation
Lmod2	leiomodin 2 (cardiac)	protein coding gene	GO:0005884	pointed-end actin filament capping
Lmod2	leiomodin 2 (cardiac)	protein coding gene	GO:0007015	positive regulation of actin filament polymerization
Lmod2	leiomodin 2 (cardiac)	protein coding gene	GO:0030041	sarcomere
Lmod2	leiomodin 2 (cardiac)	protein coding gene	GO:0003785	striated muscle thin filament
Lmod2	leiomodin 2 (cardiac)	protein coding gene	GO:0045010	tropomyosin binding
Lmod2	leiomodin 2 (cardiac)	protein coding gene	GO:0051694	actin binding
Lmod2	leiomodin 2 (cardiac)	protein coding gene	GO:0030838	actin filament
Lmod2	leiomodin 2 (cardiac)	protein coding gene	GO:0030017	actin filament organization
Lmod2	leiomodin 2 (cardiac)	protein coding gene	GO:0045214	actin filament polymerization
Lmod2	leiomodin 2 (cardiac)	protein coding gene	GO:0005865	actin monomer binding
Lmod2	leiomodin 2 (cardiac)	protein coding gene	GO:0005523	actin nucleation
Lmod3	leiomodin 3 (fetal)	protein coding gene	GO:0003779	negative regulation of actin filament polymerization
Lmod3	leiomodin 3 (fetal)	protein coding gene	GO:0007015	sequestering of actin monomers
Lmod3	leiomodin 3 (fetal)	protein coding gene	GO:0003785	actin binding
Lmod3	leiomodin 3 (fetal)	protein coding gene	GO:0045010	actin filament organization
Lmod3	leiomodin 3 (fetal)	protein coding gene	GO:0051694	actin monomer binding
Lmod3	leiomodin 3 (fetal)	protein coding gene	GO:0048743	actin nucleation
Lmod3	leiomodin 3 (fetal)	protein coding gene	GO:0048741	pointed-end actin filament capping
Lmod3	leiomodin 3 (fetal)	protein coding gene	GO:0030240	positive regulation of skeletal muscle fiber development
Lmod3	leiomodin 3 (fetal)	protein coding gene	GO:0006941	skeletal muscle fiber development
Lmod3	leiomodin 3 (fetal)	protein coding gene	GO:0005865	skeletal muscle thin filament assembly
Lmod3	leiomodin 3 (fetal)	protein coding gene	GO:0005523	striated muscle contraction
Lmtk2	lemur tyrosine kinase 2	protein coding gene	GO:0070853	positive regulation of actin filament polymerization
Lpin1	lipin 1	protein coding gene	GO:0031532	negative regulation of muscle cell differentiation
Lrp1	low density lipoprotein receptor-related protein 1	protein coding gene	GO:0032956	myoblast differentiation involved in skeletal muscle regeneration
Lrp4	low density lipoprotein receptor-related protein 4	protein coding gene	GO:1904395	skeletal muscle tissue regeneration
Lrp4	low density lipoprotein receptor-related protein 4	protein coding gene	GO:0071340	regulation of actin cytoskeleton organization
Lrrc10	leucine rich repeat containing 10	protein coding gene	GO:0003779	myosin complex
Lrrc10	leucine rich repeat containing 10	protein coding gene	GO:0030017	myosin VII complex
Lrrc7	leucine rich repeat containing 7	protein coding gene	GO:0015629	actin filament organization
Lrrk2	leucine-rich repeat kinase 2	protein coding gene	GO:0003779	actin binding
Lsp1	lymphocyte specific 1	protein coding gene	GO:0003779	skeletal muscle tissue regeneration
Lurap1	leucine rich adaptor protein 1	protein coding gene	GO:0042641	regulation of actin filament polymerization
Lurap1	leucine rich adaptor protein 1	protein coding gene	GO:0031032	actin binding
Macf1	microtubule-actin crosslinking factor 1	protein coding gene	GO:0003779	actin filament organization
Macf1	microtubule-actin crosslinking factor 1	protein coding gene	GO:0015629	contractile actin filament bundle assembly
Mad2l2	MAD2 mitotic arrest deficient-like 2	protein coding gene	GO:0007015	striated muscle contraction
Maea	macrophage erythroblast attacher	protein coding gene	GO:0003779	cortical actin cytoskeleton
Maea	macrophage erythroblast attacher	protein coding gene	GO:0015629	actin binding
Maea	macrophage erythroblast attacher	protein coding gene	GO:0005826	myosin complex
Magel2	MAGE family member L2	protein coding gene	GO:0034314	Z disc
Magel2	MAGE family member L2	protein coding gene	GO:0051127	actin binding
Maml1	mastermind like transcriptional coactivator 1	protein coding gene	GO:0051149	actin cytoskeleton
Manf	mesencephalic astrocyte-derived neurotrophic factor	protein coding gene	GO:0016529	actin cytoskeleton organization
Map1a	microtubule-associated protein 1 A	protein coding gene	GO:0003779	actin cytoskeleton
Map1b	microtubule-associated protein 1B	protein coding gene	GO:0003779	myosin II binding
Map1s	microtubule-associated protein 1S	protein coding gene	GO:0003779	actomyosin structure organization
Map2	microtubule-associated protein 2	protein coding gene	GO:0003779	myosin V binding
Map2	microtubule-associated protein 2	protein coding gene	GO:0015629	regulation of actin cytoskeleton organization
Map3k1	mitogen-activated protein kinase kinase kinase 1	protein coding gene	GO:0031941	actin polymerization or depolymerization
Map3k1	mitogen-activated protein kinase kinase kinase 1	protein coding gene	GO:0032232	Z disc
Map3k1	mitogen-activated protein kinase kinase kinase 1	protein coding gene	GO:0030838	actin filament organization
Mapk14	mitogen-activated protein kinase 14	protein coding gene	GO:0014835	actomyosin
Mapk14	mitogen-activated protein kinase 14	protein coding gene	GO:0051146	actomyosin structure organization
Marcks	myristoylated alanine rich protein kinase C substrate	protein coding gene	GO:0003779	contractile fiber
Marcks	myristoylated alanine rich protein kinase C substrate	protein coding gene	GO:0051764	filamentous actin
Marcks	myristoylated alanine rich protein kinase C substrate	protein coding gene	GO:0032432	I band
Marcks	myristoylated alanine rich protein kinase C substrate	protein coding gene	GO:0051017	I band
Marcks	myristoylated alanine rich protein kinase C substrate	protein coding gene	GO:0007015	myosin phosphatase regulator activity
Marcks	myristoylated alanine rich protein kinase C substrate	protein coding gene	GO:1905274	tropomyosin binding
Marcksl1	MARCKS-like 1	protein coding gene	GO:0003779	establishment or maintenance of actin cytoskeleton polarity
Marcksl1	MARCKS-like 1	protein coding gene	GO:0007015	regulation of actin cytoskeleton organization
Mark2	MAP/microtubule affinity regulating kinase 2	protein coding gene	GO:0005884	actin cytoskeleton reorganization
Mcu	mitochondrial calcium uniporter	protein coding gene	GO:0090527	regulation of skeletal muscle contraction by action potential
Mdk	midkine	protein coding gene	GO:2000249	myosin light chain kinase activity
Mdm2	transformed mouse 3T3 cell double minute 2	protein coding gene	GO:0072717	postsynaptic actin cytoskeleton
Mdm2	transformed mouse 3T3 cell double minute 2	protein coding gene	GO:0051149	myotube differentiation involved in skeletal muscle regeneration
Med28	mediator complex subunit 28	protein coding gene	GO:0003779	actin filament bundle assembly
Med28	mediator complex subunit 28	protein coding gene	GO:0030864	actin binding
Mef2c	myocyte enhancer factor 2C	protein coding gene	GO:2001016	Z disc
Mef2c	myocyte enhancer factor 2C	protein coding gene	GO:0060297	sarcoplasmic reticulum
Mef2c	myocyte enhancer factor 2C	protein coding gene	GO:0030017	Z disc
Mefv	Mediterranean fever	protein coding gene	GO:0003779	actomyosin
Megf10	multiple EGF-like-domains 10	protein coding gene	GO:0051147	positive regulation of skeletal muscle cell differentiation
Mesd	mesoderm development LRP chaperone	protein coding gene	GO:1904395	actin filament
Mesp1	mesoderm posterior 1	protein coding gene	GO:0051155	sarcoplasmic reticulum
Mettl21c	methyltransferase like 21C	protein coding gene	GO:0010880	actin binding
Mfn2	mitofusin 2	protein coding gene	GO:0060299	actomyosin
Mib2	mindbomb E3 ubiquitin protein ligase 2	protein coding gene	GO:0003779	actin cytoskeleton reorganization
Mical1	microtubule associated monooxygenase, calponin and LIM domain containing 1	protein coding gene	GO:0003779	skeletal muscle tissue regeneration
Mical1	microtubule associated monooxygenase, calponin and LIM domain containing 1	protein coding gene	GO:0030042	actin binding
Mical2	microtubule associated monooxygenase, calponin and LIM domain containing 2	protein coding gene	GO:0003779	actin cytoskeleton organization
Mical2	microtubule associated monooxygenase, calponin and LIM domain containing 2	protein coding gene	GO:0030036	filamentous actin
Mical2	microtubule associated monooxygenase, calponin and LIM domain containing 2	protein coding gene	GO:0030042	Z disc
Mical2	microtubule associated monooxygenase, calponin and LIM domain containing 2	protein coding gene	GO:0031941	Z disc
Mical3	microtubule associated monooxygenase, calponin and LIM domain containing 3	protein coding gene	GO:0003779	sarcoplasmic reticulum membrane
Mical3	microtubule associated monooxygenase, calponin and LIM domain containing 3	protein coding gene	GO:0030042	sarcoplasmic reticulum membrane
Micall2	MICAL-like 2	protein coding gene	GO:0031532	actin filament bundle
Micall2	MICAL-like 2	protein coding gene	GO:0032432	actin filament bundle assembly
Micall2	MICAL-like 2	protein coding gene	GO:0030041	actin filament bundle assembly
Mink1	misshapen-like kinase 1 (zebrafish)	protein coding gene	GO:0031532	Z disc
Misp	mitotic spindle positioning	protein coding gene	GO:0003779	actin cytoskeleton
Misp	mitotic spindle positioning	protein coding gene	GO:0005884	actin cytoskeleton
Misp	mitotic spindle positioning	protein coding gene	GO:0030864	actin filament
Mkks	McKusick-Kaufman syndrome	protein coding gene	GO:0030837	regulation of actin cytoskeleton organization
Mkln1	muskelin 1, intracellular mediator containing kelch motifs	protein coding gene	GO:0031532	postsynaptic actin cytoskeleton
Mlph	melanophilin	protein coding gene	GO:0003779	actin binding
Mlph	melanophilin	protein coding gene	GO:0015629	actin cap
Mlph	melanophilin	protein coding gene	GO:0030864	actin cytoskeleton
Mlph	melanophilin	protein coding gene	GO:0017022	actin cytoskeleton
Mlph	melanophilin	protein coding gene	GO:0031489	actin filament bundle assembly
Mlph	melanophilin	protein coding gene	GO:0016461	myosin binding
Mlst8	MTOR associated protein, LST8 homolog (S. cerevisiae)	protein coding gene	GO:0030838	contractile fiber
Mlst8	MTOR associated protein, LST8 homolog (S. cerevisiae)	protein coding gene	GO:0032956	sarcomere
Mmp2	matrix metallopeptidase 2	protein coding gene	GO:0030017	myosin complex
Mob2	MOB kinase activator 2	protein coding gene	GO:0030036	positive regulation of actin filament depolymerization
Mobp	myelin-associated oligodendrocytic basic protein	protein coding gene	GO:0003779	sarcoplasmic reticulum
Mobp	myelin-associated oligodendrocytic basic protein	protein coding gene	GO:0030864	sarcoplasmic reticulum
Mobp	myelin-associated oligodendrocytic basic protein	protein coding gene	GO:0017022	sarcoplasmic reticulum
Mphosph8	M-phase phosphoprotein 8	protein coding gene	GO:2000812	cortical actin cytoskeleton
Mpp4	membrane protein, palmitoylated 4 (MAGUK p55 subfamily member 4)	protein coding gene	GO:0015629	actin binding
Mprip	myosin phosphatase Rho interacting protein	protein coding gene	GO:0003779	myosin filament
Mprip	myosin phosphatase Rho interacting protein	protein coding gene	GO:0015629	positive regulation of actin filament polymerization
Mprip	myosin phosphatase Rho interacting protein	protein coding gene	GO:0007015	positive regulation of actin filament polymerization
Mprip	myosin phosphatase Rho interacting protein	protein coding gene	GO:0035509	actin binding
Mrln	myoregulin	protein coding gene	GO:1902081	positive regulation of actin filament polymerization
Mrln	myoregulin	protein coding gene	GO:0016529	vesicle transport along actin filament
Mrln	myoregulin	protein coding gene	GO:0033017	vesicle transport along actin filament
Mrtfa	myocardin related transcription factor A	protein coding gene	GO:0003779	postsynaptic actin cytoskeleton organization
Mrtfa	myocardin related transcription factor A	protein coding gene	GO:0030036	Z disc
Mrtfa	myocardin related transcription factor A	protein coding gene	GO:0003785	actin cytoskeleton reorganization
Mrtfb	myocardin related transcription factor B	protein coding gene	GO:0003779	positive regulation of actin filament polymerization
Mrtfb	myocardin related transcription factor B	protein coding gene	GO:0030036	actin filament organization
Msn	moesin	protein coding gene	GO:0003779	Z disc
Msra	methionine sulfoxide reductase A	protein coding gene	GO:0015629	actin monomer binding
Msrb1	methionine sulfoxide reductase B1	protein coding gene	GO:0003779	negative regulation of myosin-light-chain-phosphatase activity
Msrb1	methionine sulfoxide reductase B1	protein coding gene	GO:0015629	actin binding
Msrb1	methionine sulfoxide reductase B1	protein coding gene	GO:0030041	actin cytoskeleton
Msrb2	methionine sulfoxide reductase B2	protein coding gene	GO:0003779	actin cytoskeleton organization
Msrb2	methionine sulfoxide reductase B2	protein coding gene	GO:0030041	actin cytoskeleton reorganization
Mstn	myostatin	protein coding gene	GO:0014839	actin filament bundle assembly
Msx1	msh homeobox 1	protein coding gene	GO:0051154	actin binding
Mtln	mitoregulin	protein coding gene	GO:0051146	dynactin complex
Mtm1	X-linked myotubular myopathy gene 1	protein coding gene	GO:0031674	sarcoplasmic reticulum
Mtmr12	myotubularin related protein 12	protein coding gene	GO:0016529	actin filament depolymerization
Mtor	mechanistic target of rapamycin kinase	protein coding gene	GO:0030838	myosin binding
Mtor	mechanistic target of rapamycin kinase	protein coding gene	GO:0032956	positive regulation of actin filament polymerization
Mtpn	myotrophin	protein coding gene	GO:0008290	actin filament bundle assembly
Mtpn	myotrophin	protein coding gene	GO:2000812	actin filament bundle assembly
Mtss1	MTSS I-BAR domain containing 1	protein coding gene	GO:0003779	regulation of barbed-end actin filament capping
Mtss1	MTSS I-BAR domain containing 1	protein coding gene	GO:0015629	actin binding
Mtss1	MTSS I-BAR domain containing 1	protein coding gene	GO:0030036	negative regulation of Arp2/3 complex-mediated actin nucleation
Mtss1	MTSS I-BAR domain containing 1	protein coding gene	GO:0007015	regulation of Arp2/3 complex-mediated actin nucleation
Mtss1	MTSS I-BAR domain containing 1	protein coding gene	GO:0030041	actin cytoskeleton reorganization
Mtss1	MTSS I-BAR domain containing 1	protein coding gene	GO:0003785	actin filament
Mtss1	MTSS I-BAR domain containing 1	protein coding gene	GO:0032233	actin filament
Mtss2	MTSS I-BAR domain containing 2	protein coding gene	GO:0003779	Z disc
Mtss2	MTSS I-BAR domain containing 2	protein coding gene	GO:0015629	release of sequestered calcium ion into cytosol by sarcoplasmic reticulum
Mtss2	MTSS I-BAR domain containing 2	protein coding gene	GO:0003785	sarcoplasmic reticulum
Mtss2	MTSS I-BAR domain containing 2	protein coding gene	GO:0030864	postsynaptic actin cytoskeleton organization
Musk	muscle, skeletal, receptor tyrosine kinase	protein coding gene	GO:1904395	actin cytoskeleton
Musk	muscle, skeletal, receptor tyrosine kinase	protein coding gene	GO:0071340	actin cytoskeleton reorganization
Myadm	myeloid-associated differentiation marker	protein coding gene	GO:0030864	actin binding
Myadm	myeloid-associated differentiation marker	protein coding gene	GO:0030837	muscle myosin complex
Mybpc1	myosin binding protein C, slow-type	protein coding gene	GO:0017022	striated muscle contraction
Mybpc2	myosin binding protein C, fast-type	protein coding gene	GO:0003779	regulation of actin cytoskeleton organization
Mybpc2	myosin binding protein C, fast-type	protein coding gene	GO:0032982	Z disc
Mybpc3	myosin binding protein C, cardiac	protein coding gene	GO:0003779	actin nucleation
Mybpc3	myosin binding protein C, cardiac	protein coding gene	GO:0017022	positive regulation of actin filament polymerization
Mybpc3	myosin binding protein C, cardiac	protein coding gene	GO:0032982	positive regulation of actin nucleation
Mybpc3	myosin binding protein C, cardiac	protein coding gene	GO:0031034	actin cytoskeleton
Mybpc3	myosin binding protein C, cardiac	protein coding gene	GO:0032036	actin filament organization
Mybpc3	myosin binding protein C, cardiac	protein coding gene	GO:0030017	myosin complex
Mybpc3	myosin binding protein C, cardiac	protein coding gene	GO:0045214	actin cytoskeleton
Mybpc3	myosin binding protein C, cardiac	protein coding gene	GO:0005863	actin filament
Mybph	myosin binding protein H	protein coding gene	GO:0032982	sarcomere
Myf5	myogenic factor 5	protein coding gene	GO:0048743	filamentous actin
Myf6	myogenic factor 6	protein coding gene	GO:0048743	vesicle transport along actin filament
Myf6	myogenic factor 6	protein coding gene	GO:0043403	actin binding
Myh1	myosin, heavy polypeptide 1, skeletal muscle, adult	protein coding gene	GO:0003779	modification of postsynaptic actin cytoskeleton
Myh1	myosin, heavy polypeptide 1, skeletal muscle, adult	protein coding gene	GO:0005859	positive regulation of actin filament polymerization
Myh1	myosin, heavy polypeptide 1, skeletal muscle, adult	protein coding gene	GO:0016459	postsynaptic actin cytoskeleton
Myh1	myosin, heavy polypeptide 1, skeletal muscle, adult	protein coding gene	GO:0032982	regulation of actin filament polymerization
Myh10	myosin, heavy polypeptide 10, non-muscle	protein coding gene	GO:0003779	positive regulation of Arp2/3 complex-mediated actin nucleation
Myh10	myosin, heavy polypeptide 10, non-muscle	protein coding gene	GO:0030036	actin cytoskeleton
Myh10	myosin, heavy polypeptide 10, non-muscle	protein coding gene	GO:0030048	actin filament
Myh10	myosin, heavy polypeptide 10, non-muscle	protein coding gene	GO:0051017	actin filament
Myh10	myosin, heavy polypeptide 10, non-muscle	protein coding gene	GO:0070650	filamentous actin
Myh10	myosin, heavy polypeptide 10, non-muscle	protein coding gene	GO:0042641	postsynaptic actin cytoskeleton
Myh10	myosin, heavy polypeptide 10, non-muscle	protein coding gene	GO:0031032	postsynaptic actin cytoskeleton organization
Myh10	myosin, heavy polypeptide 10, non-muscle	protein coding gene	GO:0098885	presynaptic actin cytoskeleton
Myh10	myosin, heavy polypeptide 10, non-muscle	protein coding gene	GO:0016459	sarcomere organization
Myh10	myosin, heavy polypeptide 10, non-muscle	protein coding gene	GO:0016460	actin binding
Myh10	myosin, heavy polypeptide 10, non-muscle	protein coding gene	GO:0097513	actin monomer binding
Myh10	myosin, heavy polypeptide 10, non-muscle	protein coding gene	GO:0098871	actin monomer binding
Myh10	myosin, heavy polypeptide 10, non-muscle	protein coding gene	GO:0098974	regulation of actin filament polymerization
Myh10	myosin, heavy polypeptide 10, non-muscle	protein coding gene	GO:1905274	regulation of actin filament polymerization
Myh11	myosin, heavy polypeptide 11, smooth muscle	protein coding gene	GO:0003779	positive regulation of skeletal muscle fiber development
Myh11	myosin, heavy polypeptide 11, smooth muscle	protein coding gene	GO:0005859	sarcomere
Myh11	myosin, heavy polypeptide 11, smooth muscle	protein coding gene	GO:0016459	striated muscle thin filament
Myh11	myosin, heavy polypeptide 11, smooth muscle	protein coding gene	GO:0032982	Z disc
Myh14	myosin, heavy polypeptide 14	protein coding gene	GO:0003779	actin cytoskeleton organization
Myh14	myosin, heavy polypeptide 14	protein coding gene	GO:0030048	actin filament
Myh14	myosin, heavy polypeptide 14	protein coding gene	GO:0042641	actin filament-based movement
Myh14	myosin, heavy polypeptide 14	protein coding gene	GO:0031032	actin filament organization
Myh14	myosin, heavy polypeptide 14	protein coding gene	GO:0016459	actin filament polymerization
Myh14	myosin, heavy polypeptide 14	protein coding gene	GO:0016460	actin nucleation
Myh14	myosin, heavy polypeptide 14	protein coding gene	GO:0097513	positive regulation of Arp2/3 complex-mediated actin nucleation
Myh14	myosin, heavy polypeptide 14	protein coding gene	GO:0003009	postsynaptic actin cytoskeleton organization
Myh2	myosin, heavy polypeptide 2, skeletal muscle, adult	protein coding gene	GO:0070252	actin binding
Myh2	myosin, heavy polypeptide 2, skeletal muscle, adult	protein coding gene	GO:0005826	actin cytoskeleton
Myh2	myosin, heavy polypeptide 2, skeletal muscle, adult	protein coding gene	GO:0005859	actin cytoskeleton organization
Myh3	myosin, heavy polypeptide 3, skeletal muscle, embryonic	protein coding gene	GO:0003779	sarcomere organization
Myh3	myosin, heavy polypeptide 3, skeletal muscle, embryonic	protein coding gene	GO:0043292	Z disc
Myh3	myosin, heavy polypeptide 3, skeletal muscle, embryonic	protein coding gene	GO:0016459	actin binding
Myh3	myosin, heavy polypeptide 3, skeletal muscle, embryonic	protein coding gene	GO:0032982	actin binding
Myh3	myosin, heavy polypeptide 3, skeletal muscle, embryonic	protein coding gene	GO:0003009	actin cytoskeleton
Myh4	myosin, heavy polypeptide 4, skeletal muscle	protein coding gene	GO:0003779	actin filament organization
Myh4	myosin, heavy polypeptide 4, skeletal muscle	protein coding gene	GO:0016459	actin filament bundle assembly
Myh4	myosin, heavy polypeptide 4, skeletal muscle	protein coding gene	GO:0032982	myosin tail binding
Myh6	myosin, heavy polypeptide 6, cardiac muscle, alpha	protein coding gene	GO:0003779	actin cytoskeleton
Myh6	myosin, heavy polypeptide 6, cardiac muscle, alpha	protein coding gene	GO:0030048	actin cytoskeleton
Myh6	myosin, heavy polypeptide 6, cardiac muscle, alpha	protein coding gene	GO:0005859	positive regulation of actin filament bundle assembly
Myh6	myosin, heavy polypeptide 6, cardiac muscle, alpha	protein coding gene	GO:0016459	positive regulation of actin filament bundle assembly
Myh6	myosin, heavy polypeptide 6, cardiac muscle, alpha	protein coding gene	GO:0032982	Z disc
Myh6	myosin, heavy polypeptide 6, cardiac muscle, alpha	protein coding gene	GO:0045214	myosin heavy chain binding
Myh6	myosin, heavy polypeptide 6, cardiac muscle, alpha	protein coding gene	GO:0006941	myosin II complex
Myh6	myosin, heavy polypeptide 6, cardiac muscle, alpha	protein coding gene	GO:0030018	Z disc
Myh7	myosin, heavy polypeptide 7, cardiac muscle, beta	protein coding gene	GO:0003779	positive regulation of actin filament bundle assembly
Myh7	myosin, heavy polypeptide 7, cardiac muscle, beta	protein coding gene	GO:0005859	regulation of actin filament polymerization
Myh7	myosin, heavy polypeptide 7, cardiac muscle, beta	protein coding gene	GO:0016459	actin binding
Myh7	myosin, heavy polypeptide 7, cardiac muscle, beta	protein coding gene	GO:0032982	actin cytoskeleton
Myh7	myosin, heavy polypeptide 7, cardiac muscle, beta	protein coding gene	GO:0031449	actin cytoskeleton
Myh7	myosin, heavy polypeptide 7, cardiac muscle, beta	protein coding gene	GO:0030017	actin filament severing
Myh7	myosin, heavy polypeptide 7, cardiac muscle, beta	protein coding gene	GO:0003009	actin polymerization or depolymerization
Myh7	myosin, heavy polypeptide 7, cardiac muscle, beta	protein coding gene	GO:0006941	barbed-end actin filament capping
Myh7	myosin, heavy polypeptide 7, cardiac muscle, beta	protein coding gene	GO:0030018	actin binding
Myh7b	myosin, heavy chain 7B, cardiac muscle, beta	protein coding gene	GO:0003779	Z disc
Myh7b	myosin, heavy chain 7B, cardiac muscle, beta	protein coding gene	GO:0016459	actin cytoskeleton
Myh7b	myosin, heavy chain 7B, cardiac muscle, beta	protein coding gene	GO:0032982	actin cytoskeleton
Myh8	myosin, heavy polypeptide 8, skeletal muscle, perinatal	protein coding gene	GO:0003779	skeletal muscle myosin thick filament assembly
Myh8	myosin, heavy polypeptide 8, skeletal muscle, perinatal	protein coding gene	GO:0016459	skeletal muscle thin filament assembly
Myh8	myosin, heavy polypeptide 8, skeletal muscle, perinatal	protein coding gene	GO:0032982	skeletal muscle thin filament assembly
Myh8	myosin, heavy polypeptide 8, skeletal muscle, perinatal	protein coding gene	GO:0003009	Z disc
Myh9	myosin, heavy polypeptide 9, non-muscle	protein coding gene	GO:0003779	negative regulation of Arp2/3 complex-mediated actin nucleation
Myh9	myosin, heavy polypeptide 9, non-muscle	protein coding gene	GO:0015629	actin filament
Myh9	myosin, heavy polypeptide 9, non-muscle	protein coding gene	GO:0031532	actin filament
Myh9	myosin, heavy polypeptide 9, non-muscle	protein coding gene	GO:0030048	actin filament-based movement
Myh9	myosin, heavy polypeptide 9, non-muscle	protein coding gene	GO:0042641	actin filament organization
Myh9	myosin, heavy polypeptide 9, non-muscle	protein coding gene	GO:0005826	actin-mediated cell contraction
Myh9	myosin, heavy polypeptide 9, non-muscle	protein coding gene	GO:0031032	actin-myosin filament sliding
Myh9	myosin, heavy polypeptide 9, non-muscle	protein coding gene	GO:0016459	actin-myosin filament sliding
Myh9	myosin, heavy polypeptide 9, non-muscle	protein coding gene	GO:0016460	actomyosin structure organization
Myh9	myosin, heavy polypeptide 9, non-muscle	protein coding gene	GO:0097513	dynactin complex
Myh9	myosin, heavy polypeptide 9, non-muscle	protein coding gene	GO:1903919	I band
Myl1	myosin, light polypeptide 1	protein coding gene	GO:0043292	actin cytoskeleton organization
Myl1	myosin, light polypeptide 1	protein coding gene	GO:0016459	cortical actin cytoskeleton
Myl12a	myosin, light chain 12A, regulatory, non-sarcomeric	protein coding gene	GO:0016460	myosin II complex
Myl12a	myosin, light chain 12A, regulatory, non-sarcomeric	protein coding gene	GO:0030018	myosin II filament
Myl12b	myosin, light chain 12B, regulatory	protein coding gene	GO:0032036	sequestering of actin monomers
Myl12b	myosin, light chain 12B, regulatory	protein coding gene	GO:0016460	Arp2/3 complex-mediated actin nucleation
Myl12b	myosin, light chain 12B, regulatory	protein coding gene	GO:0030018	regulation of actin cytoskeleton organization
Myl2	myosin, light polypeptide 2, regulatory, cardiac, slow	protein coding gene	GO:0015629	actin cytoskeleton organization
Myl2	myosin, light polypeptide 2, regulatory, cardiac, slow	protein coding gene	GO:0003785	actin filament
Myl2	myosin, light polypeptide 2, regulatory, cardiac, slow	protein coding gene	GO:0043292	actin filament bundle assembly
Myl2	myosin, light polypeptide 2, regulatory, cardiac, slow	protein coding gene	GO:0016459	actin filament bundle assembly
Myl3	myosin, light polypeptide 3	protein coding gene	GO:0003785	actin binding
Myl3	myosin, light polypeptide 3	protein coding gene	GO:0031674	actin filament
Myl3	myosin, light polypeptide 3	protein coding gene	GO:0016459	actin filament polymerization
Myl3	myosin, light polypeptide 3	protein coding gene	GO:0006942	actomyosin contractile ring
Myl4	myosin, light polypeptide 4	protein coding gene	GO:0003785	positive regulation of actin filament bundle assembly
Myl4	myosin, light polypeptide 4	protein coding gene	GO:0016459	positive regulation of actin filament bundle assembly
Myl6	myosin, light polypeptide 6, alkali, smooth muscle and non-muscle	protein coding gene	GO:0016459	actin binding
Myl6	myosin, light polypeptide 6, alkali, smooth muscle and non-muscle	protein coding gene	GO:0016461	actin binding
Myl6b	myosin, light polypeptide 6B	protein coding gene	GO:0016459	actin cytoskeleton organization
Myl6b	myosin, light polypeptide 6B	protein coding gene	GO:0016461	actin filament uncapping
Myl7	myosin, light polypeptide 7, regulatory	protein coding gene	GO:0016459	regulation of actin cytoskeleton organization
Myl9	myosin, light polypeptide 9, regulatory	protein coding gene	GO:0016459	regulation of actin cytoskeleton reorganization
Myl9	myosin, light polypeptide 9, regulatory	protein coding gene	GO:0032036	contractile fiber
Myl9	myosin, light polypeptide 9, regulatory	protein coding gene	GO:0016460	skeletal muscle contraction
Myl9	myosin, light polypeptide 9, regulatory	protein coding gene	GO:0030018	troponin complex
Mylk	myosin, light polypeptide kinase	protein coding gene	GO:0003779	actomyosin
Mylk	myosin, light polypeptide kinase	protein coding gene	GO:0015629	actomyosin, myosin complex part
Mylk	myosin, light polypeptide kinase	protein coding gene	GO:0004687	myosin complex
Mylk2	myosin, light polypeptide kinase 2, skeletal muscle	protein coding gene	GO:0032027	actin filament
Mylk2	myosin, light polypeptide kinase 2, skeletal muscle	protein coding gene	GO:0004687	actin filament bundle
Mylk2	myosin, light polypeptide kinase 2, skeletal muscle	protein coding gene	GO:0031448	actin filament bundle assembly
Mylk2	myosin, light polypeptide kinase 2, skeletal muscle	protein coding gene	GO:0032971	actin filament network formation
Mylk2	myosin, light polypeptide kinase 2, skeletal muscle	protein coding gene	GO:0006941	actin binding
Mylk3	myosin light chain kinase 3	protein coding gene	GO:0015629	cortical actin cytoskeleton organization
Mylk3	myosin light chain kinase 3	protein coding gene	GO:0004687	establishment or maintenance of actin cytoskeleton polarity
Mylk3	myosin light chain kinase 3	protein coding gene	GO:0060298	filamentous actin
Mylk3	myosin light chain kinase 3	protein coding gene	GO:0045214	positive regulation of actin filament polymerization
Mylk4	myosin light chain kinase family, member 4	protein coding gene	GO:0004687	actin binding
Mylpf	myosin light chain, phosphorylatable, fast skeletal muscle	protein coding gene	GO:0016459	regulation of release of sequestered calcium ion into cytosol by sarcoplasmic reticulum
Mymk	myomaker, myoblast fusion factor	protein coding gene	GO:0014905	tropomyosin binding
Mymk	myomaker, myoblast fusion factor	protein coding gene	GO:0043403	actin binding
Mymx	myomixer, myoblast fusion factor	protein coding gene	GO:0014905	actin binding
Mymx	myomixer, myoblast fusion factor	protein coding gene	GO:0043403	actin binding
Myo10	myosin X	protein coding gene	GO:0003779	regulation of myosin II filament organization
Myo10	myosin X	protein coding gene	GO:0016459	positive regulation of striated muscle cell differentiation
Myo15	myosin XV	protein coding gene	GO:0098858	regulation of actin filament polymerization
Myo15	myosin XV	protein coding gene	GO:0003779	myosin light chain binding
Myo15	myosin XV	protein coding gene	GO:0015629	myosin light chain binding
Myo15	myosin XV	protein coding gene	GO:0007015	myosin light chain kinase activity
Myo15	myosin XV	protein coding gene	GO:0016459	myosin light chain kinase activity
Myo15	myosin XV	protein coding gene	GO:0030050	positive regulation of fast-twitch skeletal muscle fiber contraction
Myo16	myosin XVI	protein coding gene	GO:0003779	sarcoplasmic reticulum
Myo16	myosin XVI	protein coding gene	GO:0016459	regulation of actin filament organization
Myo18a	myosin XVIIIA	protein coding gene	GO:0042641	actin binding
Myo18a	myosin XVIIIA	protein coding gene	GO:0031032	actin binding
Myo18a	myosin XVIIIA	protein coding gene	GO:0016459	actin filament reorganization
Myo18b	myosin XVIIIb	protein coding gene	GO:0031941	Z disc
Myo18b	myosin XVIIIb	protein coding gene	GO:0016461	Z disc
Myo18b	myosin XVIIIb	protein coding gene	GO:0030018	actin binding
Myo19	myosin XIX	protein coding gene	GO:0003779	positive regulation of actin filament bundle assembly
Myo19	myosin XIX	protein coding gene	GO:0015629	Z disc
Myo19	myosin XIX	protein coding gene	GO:0007015	Z disc
Myo19	myosin XIX	protein coding gene	GO:0034642	Z disc
Myo19	myosin XIX	protein coding gene	GO:0016459	regulation of Arp2/3 complex-mediated actin nucleation
Myo19	myosin XIX	protein coding gene	GO:0032027	regulation of Arp2/3 complex-mediated actin nucleation
Myo19	myosin XIX	protein coding gene	GO:0030050	regulation of Arp2/3 complex-mediated actin nucleation
Myo1a	myosin IA	protein coding gene	GO:0003779	filamentous actin
Myo1a	myosin IA	protein coding gene	GO:0015629	I band
Myo1a	myosin IA	protein coding gene	GO:0007015	tropomyosin binding
Myo1a	myosin IA	protein coding gene	GO:0030864	actin binding
Myo1a	myosin IA	protein coding gene	GO:0031941	muscle myosin complex
Myo1a	myosin IA	protein coding gene	GO:0016459	myosin complex
Myo1a	myosin IA	protein coding gene	GO:0030050	myosin filament
Myo1b	myosin IB	protein coding gene	GO:0003779	Z disc
Myo1b	myosin IB	protein coding gene	GO:0015629	actin binding
Myo1b	myosin IB	protein coding gene	GO:0005884	actin cytoskeleton organization
Myo1b	myosin IB	protein coding gene	GO:0030048	actin cytoskeleton organization
Myo1b	myosin IB	protein coding gene	GO:0051017	modification of postsynaptic actin cytoskeleton
Myo1b	myosin IB	protein coding gene	GO:0007015	modification of postsynaptic actin cytoskeleton
Myo1b	myosin IB	protein coding gene	GO:0016459	modification of postsynaptic actin cytoskeleton
Myo1b	myosin IB	protein coding gene	GO:0030050	positive regulation of Arp2/3 complex-mediated actin nucleation
Myo1c	myosin IC	protein coding gene	GO:0003779	negative regulation of actin filament polymerization
Myo1c	myosin IC	protein coding gene	GO:0015629	negative regulation of Arp2/3 complex-mediated actin nucleation
Myo1c	myosin IC	protein coding gene	GO:0007015	regulation of actin cytoskeleton organization
Myo1c	myosin IC	protein coding gene	GO:0031941	regulation of actin cytoskeleton organization
Myo1c	myosin IC	protein coding gene	GO:0016459	actin binding
Myo1c	myosin IC	protein coding gene	GO:0030838	actin cytoskeleton
Myo1c	myosin IC	protein coding gene	GO:0030050	actin filament
Myo1d	myosin ID	protein coding gene	GO:0003779	actomyosin structure organization
Myo1d	myosin ID	protein coding gene	GO:0015629	negative regulation of actin cytoskeleton reorganization
Myo1d	myosin ID	protein coding gene	GO:0007015	actin filament
Myo1d	myosin ID	protein coding gene	GO:0016459	actin filament
Myo1d	myosin ID	protein coding gene	GO:0030050	actin filament bundle assembly
Myo1e	myosin IE	protein coding gene	GO:0003779	sarcoplasmic reticulum
Myo1e	myosin IE	protein coding gene	GO:0015629	sarcoplasmic reticulum
Myo1e	myosin IE	protein coding gene	GO:0007015	sarcoplasmic reticulum
Myo1e	myosin IE	protein coding gene	GO:0016459	Z disc
Myo1e	myosin IE	protein coding gene	GO:0030050	actin binding
Myo1f	myosin IF	protein coding gene	GO:0003779	striated muscle thin filament
Myo1f	myosin IF	protein coding gene	GO:0015629	Z disc
Myo1f	myosin IF	protein coding gene	GO:0007015	Z disc
Myo1f	myosin IF	protein coding gene	GO:0030864	Z disc
Myo1f	myosin IF	protein coding gene	GO:0031941	actin cytoskeleton
Myo1f	myosin IF	protein coding gene	GO:0016459	actin filament network formation
Myo1f	myosin IF	protein coding gene	GO:0032956	F-actin capping protein complex
Myo1f	myosin IF	protein coding gene	GO:0030050	negative regulation of barbed-end actin filament capping
Myo1g	myosin IG	protein coding gene	GO:0003779	actomyosin structure organization
Myo1g	myosin IG	protein coding gene	GO:0015629	regulation of actin cytoskeleton organization
Myo1g	myosin IG	protein coding gene	GO:0007015	regulation of actin cytoskeleton reorganization
Myo1g	myosin IG	protein coding gene	GO:0016459	actin binding
Myo1g	myosin IG	protein coding gene	GO:0030050	actin cytoskeleton
Myo1h	myosin 1H	protein coding gene	GO:0003779	cortical actin cytoskeleton organization
Myo1h	myosin 1H	protein coding gene	GO:0015629	positive regulation of actin filament bundle assembly
Myo1h	myosin 1H	protein coding gene	GO:0007015	positive regulation of actin filament depolymerization
Myo1h	myosin 1H	protein coding gene	GO:0016459	positive regulation of actin filament depolymerization
Myo1h	myosin 1H	protein coding gene	GO:0030050	actin binding
Myo3a	myosin IIIA	protein coding gene	GO:0003779	actin binding
Myo3a	myosin IIIA	protein coding gene	GO:0031941	actin cap
Myo3a	myosin IIIA	protein coding gene	GO:0016459	actin cytoskeleton organization
Myo3a	myosin IIIA	protein coding gene	GO:0030832	Arp2/3 complex-mediated actin nucleation
Myo3b	myosin IIIB	protein coding gene	GO:0003779	fast-twitch skeletal muscle fiber contraction
Myo3b	myosin IIIB	protein coding gene	GO:0016459	Z disc
Myo3b	myosin IIIB	protein coding gene	GO:0030832	actin binding
Myo5a	myosin VA	protein coding gene	GO:0003779	actin crosslink formation
Myo5a	myosin VA	protein coding gene	GO:0015629	actin cytoskeleton
Myo5a	myosin VA	protein coding gene	GO:0005884	actin cytoskeleton organization
Myo5a	myosin VA	protein coding gene	GO:0030048	actin filament
Myo5a	myosin VA	protein coding gene	GO:0007015	actin cytoskeleton organization
Myo5a	myosin VA	protein coding gene	GO:0042641	regulation of actin cytoskeleton organization
Myo5a	myosin VA	protein coding gene	GO:0042642	actin cytoskeleton
Myo5a	myosin VA	protein coding gene	GO:0016459	actin cytoskeleton
Myo5a	myosin VA	protein coding gene	GO:0098871	positive regulation of actin cytoskeleton reorganization
Myo5a	myosin VA	protein coding gene	GO:0016461	regulation of actin filament polymerization
Myo5a	myosin VA	protein coding gene	GO:0030050	regulation of actin filament polymerization
Myo5b	myosin VB	protein coding gene	GO:0003779	skeletal muscle tissue regeneration
Myo5b	myosin VB	protein coding gene	GO:0015629	striated muscle cell differentiation
Myo5b	myosin VB	protein coding gene	GO:0007015	actin binding
Myo5b	myosin VB	protein coding gene	GO:0016459	actin filament
Myo5b	myosin VB	protein coding gene	GO:0098871	actin filament polymerization
Myo5b	myosin VB	protein coding gene	GO:0030050	cortical actin cytoskeleton
Myo5c	myosin VC	protein coding gene	GO:0015629	troponin complex
Myo5c	myosin VC	protein coding gene	GO:0007015	regulation of release of sequestered calcium ion into cytosol by sarcoplasmic reticulum
Myo5c	myosin VC	protein coding gene	GO:0030050	sarcomere organization
Myo6	myosin VI	protein coding gene	GO:0003779	actin binding
Myo6	myosin VI	protein coding gene	GO:0015629	actin cytoskeleton organization
Myo6	myosin VI	protein coding gene	GO:0007015	adult somatic muscle development
Myo6	myosin VI	protein coding gene	GO:0031941	cortical actin cytoskeleton
Myo6	myosin VI	protein coding gene	GO:0016459	cortical actin cytoskeleton
Myo6	myosin VI	protein coding gene	GO:0098871	actin binding
Myo6	myosin VI	protein coding gene	GO:0030050	actin filament
Myo7a	myosin VIIA	protein coding gene	GO:0003779	regulation of modification of postsynaptic actin cytoskeleton
Myo7a	myosin VIIA	protein coding gene	GO:0015629	regulation of modification of postsynaptic actin cytoskeleton
Myo7a	myosin VIIA	protein coding gene	GO:0030048	actin cytoskeleton organization
Myo7a	myosin VIIA	protein coding gene	GO:0007015	actin cytoskeleton organization
Myo7a	myosin VIIA	protein coding gene	GO:0016459	actin filament
Myo7a	myosin VIIA	protein coding gene	GO:0031477	cortical actin cytoskeleton
Myo7a	myosin VIIA	protein coding gene	GO:0030050	regulation of actin cytoskeleton organization
Myo7b	myosin VIIB	protein coding gene	GO:0003779	actin cytoskeleton organization
Myo7b	myosin VIIB	protein coding gene	GO:0015629	Z disc
Myo7b	myosin VIIB	protein coding gene	GO:0007015	myosin light chain binding
Myo7b	myosin VIIB	protein coding gene	GO:0016459	actin cytoskeleton organization
Myo7b	myosin VIIB	protein coding gene	GO:0030050	actin binding
Myo9a	myosin IXa	protein coding gene	GO:0003779	skeletal muscle thin filament assembly
Myo9a	myosin IXa	protein coding gene	GO:0016459	actin binding
Myo9b	myosin IXb	protein coding gene	GO:0003779	Z disc
Myo9b	myosin IXb	protein coding gene	GO:0005884	actin binding
Myo9b	myosin IXb	protein coding gene	GO:0030048	actin cytoskeleton
Myo9b	myosin IXb	protein coding gene	GO:0033275	actin cytoskeleton organization
Myo9b	myosin IXb	protein coding gene	GO:0016459	actin filament organization
Myoc	myocilin	protein coding gene	GO:0032027	actin filament network formation
Myocd	myocardin	protein coding gene	GO:2001015	actin filament organization
Myod1	myogenic differentiation 1	protein coding gene	GO:0014908	actomyosin contractile ring
Myod1	myogenic differentiation 1	protein coding gene	GO:0051149	actomyosin contractile ring assembly
Myod1	myogenic differentiation 1	protein coding gene	GO:0048743	actomyosin contractile ring
Myod1	myogenic differentiation 1	protein coding gene	GO:0043415	actomyosin contractile ring assembly
Myod1	myogenic differentiation 1	protein coding gene	GO:0048741	actin cytoskeleton reorganization
Myod1	myogenic differentiation 1	protein coding gene	GO:0043403	actin filament bundle
Myod1	myogenic differentiation 1	protein coding gene	GO:0051146	actin filament polymerization
Myog	myogenin	protein coding gene	GO:0048743	actin filament polymerization
Myog	myogenin	protein coding gene	GO:0048741	actin cytoskeleton organization
Myom1	myomesin 1	protein coding gene	GO:0032982	vesicle transport along actin filament
Myom1	myomesin 1	protein coding gene	GO:0030017	Z disc
Myom2	myomesin 2	protein coding gene	GO:0045214	cortical actin cytoskeleton
Myorg	myogenesis regulating glycosidase (putative)	protein coding gene	GO:0048741	actin cytoskeleton
Myot	myotilin	protein coding gene	GO:0003779	actin cytoskeleton organization
Myot	myotilin	protein coding gene	GO:0030018	actin cytoskeleton organization
Myoz1	myozenin 1	protein coding gene	GO:0003779	cortical actin cytoskeleton
Myoz1	myozenin 1	protein coding gene	GO:0015629	regulation of actin filament bundle assembly
Myoz1	myozenin 1	protein coding gene	GO:0043417	actin cytoskeleton
Myoz1	myozenin 1	protein coding gene	GO:0045214	positive regulation of actin filament polymerization
Myoz1	myozenin 1	protein coding gene	GO:0030018	actin binding
Myoz2	myozenin 2	protein coding gene	GO:0003779	actin filament organization
Myoz2	myozenin 2	protein coding gene	GO:0015629	cortical actin cytoskeleton
Myoz2	myozenin 2	protein coding gene	GO:0045214	postsynaptic actin cytoskeleton
Myoz2	myozenin 2	protein coding gene	GO:0030018	postsynaptic actin cytoskeleton organization
Myoz3	myozenin 3	protein coding gene	GO:0003779	formin-nucleated actin cable assembly
Myoz3	myozenin 3	protein coding gene	GO:0015629	actin binding
Myoz3	myozenin 3	protein coding gene	GO:0030018	skeletal muscle contraction
Mypn	myopalladin	protein coding gene	GO:0003779	actin binding
Mypn	myopalladin	protein coding gene	GO:0031674	actin cytoskeleton organization
Mypn	myopalladin	protein coding gene	GO:0045214	negative regulation of actin filament severing
Mypn	myopalladin	protein coding gene	GO:0030018	positive regulation of actin filament severing
Myrip	myosin VIIA and Rab interacting protein	protein coding gene	GO:0003779	positive regulation of actin cytoskeleton reorganization
Myrip	myosin VIIA and Rab interacting protein	protein coding gene	GO:0015629	positive regulation of actin filament polymerization
Myrip	myosin VIIA and Rab interacting protein	protein coding gene	GO:0030864	actin binding
Myrip	myosin VIIA and Rab interacting protein	protein coding gene	GO:0017022	actin cytoskeleton
Myrip	myosin VIIA and Rab interacting protein	protein coding gene	GO:0030050	actin cytoskeleton
Myzap	myocardial zonula adherens protein	protein coding gene	GO:0030864	positive regulation of actin filament polymerization
Myzap	myocardial zonula adherens protein	protein coding gene	GO:0031674	actin filament bundle retrograde transport
Naa80	N(alpha)-acetyltransferase 80, NatH catalytic subunit	protein coding gene	GO:0030047	actin filament bundle distribution
Naa80	N(alpha)-acetyltransferase 80, NatH catalytic subunit	protein coding gene	GO:0008064	actomyosin
Naca	nascent polypeptide-associated complex alpha polypeptide	protein coding gene	GO:0048742	actin filament polymerization
Naca	nascent polypeptide-associated complex alpha polypeptide	protein coding gene	GO:0043403	negative regulation of skeletal muscle cell differentiation
Ncald	neurocalcin delta	protein coding gene	GO:0003779	actin filament
Nck1	non-catalytic region of tyrosine kinase adaptor protein 1	protein coding gene	GO:0007015	actin ubiquitination
Nck1	non-catalytic region of tyrosine kinase adaptor protein 1	protein coding gene	GO:0030838	myosin binding
Nck2	non-catalytic region of tyrosine kinase adaptor protein 2	protein coding gene	GO:0007015	skeletal muscle tissue regeneration
Nck2	non-catalytic region of tyrosine kinase adaptor protein 2	protein coding gene	GO:0030838	actin binding
Nckap1	NCK-associated protein 1	protein coding gene	GO:0030866	actin filament bundle assembly
Nckap1	NCK-associated protein 1	protein coding gene	GO:0030950	actin polymerization-dependent cell motility
Nckap1	NCK-associated protein 1	protein coding gene	GO:0031941	barbed-end actin filament capping
Nckap1	NCK-associated protein 1	protein coding gene	GO:0030838	barbed-end actin filament capping
Nckap1	NCK-associated protein 1	protein coding gene	GO:2000601	regulation of actin filament length
Nckap1l	NCK associated protein 1 like	protein coding gene	GO:0070358	skeletal muscle tissue regeneration
Nckap1l	NCK associated protein 1 like	protein coding gene	GO:0030866	actin cytoskeleton organization
Nckap1l	NCK associated protein 1 like	protein coding gene	GO:0035509	negative regulation of actin filament depolymerization
Nckap1l	NCK associated protein 1 like	protein coding gene	GO:0030838	regulation of actin filament organization
Ncoa5	nuclear receptor coactivator 5	protein coding gene	GO:0015629	actin cytoskeleton organization
Ndc1	NDC1 transmembrane nucleoporin	protein coding gene	GO:0015629	Z disc
Neb	nebulin	protein coding gene	GO:0043292	actin monomer binding
Neb	nebulin	protein coding gene	GO:0030832	sequestering of actin monomers
Neb	nebulin	protein coding gene	GO:0045214	actin binding
Neb	nebulin	protein coding gene	GO:0005865	actin cytoskeleton
Neb	nebulin	protein coding gene	GO:0030018	Arp2/3 complex-mediated actin nucleation
Nebl	nebulette	protein coding gene	GO:0003779	sarcoplasmic reticulum membrane
Nebl	nebulette	protein coding gene	GO:0005523	actin binding
Nebl	nebulette	protein coding gene	GO:0030018	actin cytoskeleton
Nedd9	neural precursor cell expressed, developmentally down-regulated gene 9	protein coding gene	GO:0090527	I band
Nek5	NIMA (never in mitosis gene a)-related expressed kinase 5	protein coding gene	GO:0051155	Z disc
Neurl1b	neuralized E3 ubiquitin protein ligase 1B	protein coding gene	GO:0015629	sarcomere
Neurl2	neuralized E3 ubiquitin protein ligase 2	protein coding gene	GO:0045214	parallel actin filament bundle assembly
Nexn	nexilin	protein coding gene	GO:0003779	positive regulation of actin filament bundle assembly
Nexn	nexilin	protein coding gene	GO:0015629	regulation of actin filament bundle assembly
Nexn	nexilin	protein coding gene	GO:0030018	Z disc
Nf1	neurofibromin 1	protein coding gene	GO:0030036	regulation of actin cytoskeleton organization
Nf2	neurofibromin 2	protein coding gene	GO:0003779	actin cytoskeleton
Nf2	neurofibromin 2	protein coding gene	GO:0030036	actin filament
Nf2	neurofibromin 2	protein coding gene	GO:0030864	actin filament
Nfatc3	nuclear factor of activated T cells, cytoplasmic, calcineurin dependent 3	protein coding gene	GO:0048741	actin cytoskeleton organization
Nisch	nischarin	protein coding gene	GO:0030036	actin binding
Nkd2	naked cuticle 2	protein coding gene	GO:0032036	Z disc
Nkx2-5	NK2 homeobox 5	protein coding gene	GO:0045214	Z disc
Nlrp4f	NLR family, pyrin domain containing 4F	protein coding gene	GO:0007015	actomyosin structure organization
Nlrp5	NLR family, pyrin domain containing 5	protein coding gene	GO:0007015	sarcoplasmic reticulum calcium ion transport
Nod2	nucleotide-binding oligomerization domain containing 2	protein coding gene	GO:0003779	myosin complex
Nol3	nucleolar protein 3 (apoptosis repressor with CARD domain)	protein coding gene	GO:0010880	regulation of actin cytoskeleton organization
Nol3	nucleolar protein 3 (apoptosis repressor with CARD domain)	protein coding gene	GO:0014808	actin filament organization
Nol3	nucleolar protein 3 (apoptosis repressor with CARD domain)	protein coding gene	GO:0016529	regulation of actin cytoskeleton organization
Nos1	nitric oxide synthase 1, neuronal	protein coding gene	GO:0016529	actin cytoskeleton
Nos1	nitric oxide synthase 1, neuronal	protein coding gene	GO:0033017	actin filament organization
Nos1	nitric oxide synthase 1, neuronal	protein coding gene	GO:0006941	myosin complex
Nos1	nitric oxide synthase 1, neuronal	protein coding gene	GO:0030018	postsynaptic actin cytoskeleton
Nos1ap	nitric oxide synthase 1 (neuronal) adaptor protein	protein coding gene	GO:0098974	regulation of actin filament depolymerization
Nos1ap	nitric oxide synthase 1 (neuronal) adaptor protein	protein coding gene	GO:0033017	actin binding
Nos1ap	nitric oxide synthase 1 (neuronal) adaptor protein	protein coding gene	GO:0030018	contractile fiber
Nos2	nitric oxide synthase 2, inducible	protein coding gene	GO:0003779	regulation of actin cytoskeleton organization
Nos3	nitric oxide synthase 3, endothelial cell	protein coding gene	GO:0003779	striated muscle contraction
Nos3	nitric oxide synthase 3, endothelial cell	protein coding gene	GO:0003785	postsynaptic actin cytoskeleton organization
Notch2	notch 2	protein coding gene	GO:2000249	actin binding
Notch3	notch 3	protein coding gene	GO:0015629	myosin II binding
Npc1l1	NPC1 like intracellular cholesterol transporter 1	protein coding gene	GO:0031489	cortical actin cytoskeleton organization
Npffr2	neuropeptide FF receptor 2	protein coding gene	GO:0015629	regulation of actin cytoskeleton organization
Nphs1	nephrosis 1, nephrin	protein coding gene	GO:0017022	myosin binding
Nphs1	nephrosis 1, nephrin	protein coding gene	GO:0030838	positive regulation of actin filament polymerization
Nphs2	nephrosis 2, podocin	protein coding gene	GO:0031532	sarcoplasmic reticulum
Npm3	nucleoplasmin 3	protein coding gene	GO:0015629	regulation of modification of postsynaptic actin cytoskeleton
Nr1d2	nuclear receptor subfamily 1, group D, member 2	protein coding gene	GO:2001014	skeletal muscle fiber development
Nrap	nebulin-related anchoring protein	protein coding gene	GO:0003779	actin cytoskeleton organization
Nrap	nebulin-related anchoring protein	protein coding gene	GO:0030036	actin filament
Nrap	nebulin-related anchoring protein	protein coding gene	GO:0030018	actin filament bundle assembly
Nrg1	neuregulin 1	protein coding gene	GO:0051155	Z disc
Nrk	Nik related kinase	protein coding gene	GO:0031532	regulation of actin cytoskeleton organization
Nrp1	neuropilin 1	protein coding gene	GO:0031532	regulation of release of sequestered calcium ion into cytosol by sarcoplasmic reticulum
Nrp1	neuropilin 1	protein coding gene	GO:2000251	regulation of release of sequestered calcium ion into cytosol by sarcoplasmic reticulum
Ntf3	neurotrophin 3	protein coding gene	GO:2000251	actin filament reorganization
Ntrk3	neurotrophic tyrosine kinase, receptor, type 3	protein coding gene	GO:2000251	actin cytoskeleton
Nuak1	NUAK family, SNF1-like kinase, 1	protein coding gene	GO:0035507	positive regulation of muscle cell differentiation
Nuak2	NUAK family, SNF1-like kinase, 2	protein coding gene	GO:0030036	regulation of actin filament polymerization
Obscn	obscurin, cytoskeletal calmodulin and titin-interacting RhoGEF	protein coding gene	GO:0005863	actin filament organization
Obscn	obscurin, cytoskeletal calmodulin and titin-interacting RhoGEF	protein coding gene	GO:0030018	regulation of actin cytoskeleton organization
Odam	odontogenic, ameloblast asssociated	protein coding gene	GO:0032956	actin filament bundle organization
Onecut2	one cut domain, family member 2	protein coding gene	GO:0015629	actin cytoskeleton reorganization
Ooep	oocyte expressed protein	protein coding gene	GO:0007015	sarcoplasmic reticulum
Ophn1	oligophrenin 1	protein coding gene	GO:0003779	actin filament polymerization
Ophn1	oligophrenin 1	protein coding gene	GO:0015629	positive regulation of actin cytoskeleton reorganization
Ophn1	oligophrenin 1	protein coding gene	GO:0030036	positive regulation of actin filament binding
P2rx2	purinergic receptor P2X, ligand-gated ion channel, 2	protein coding gene	GO:0048741	actin-mediated cell contraction
P2rx5	purinergic receptor P2X, ligand-gated ion channel, 5	protein coding gene	GO:0043416	actin binding
P3h2	prolyl 3-hydroxylase 2	protein coding gene	GO:0016529	actomyosin structure organization
P4hb	prolyl 4-hydroxylase, beta polypeptide	protein coding gene	GO:0003779	actin binding
Pacrg	PARK2 co-regulated	protein coding gene	GO:0003779	cortical actin cytoskeleton
Pacsin1	protein kinase C and casein kinase substrate in neurons 1	protein coding gene	GO:0007015	cortical actin cytoskeleton organization
Pacsin2	protein kinase C and casein kinase substrate in neurons 2	protein coding gene	GO:0030036	actomyosin structure organization
Pafah1b1	platelet-activating factor acetylhydrolase, isoform 1b, subunit 1	protein coding gene	GO:0030036	skeletal muscle acetylcholine-gated channel clustering
Pak1	p21 (RAC1) activated kinase 1	protein coding gene	GO:0031532	actin filament-based movement
Pak1	p21 (RAC1) activated kinase 1	protein coding gene	GO:0005884	actin polymerization or depolymerization
Pak1	p21 (RAC1) activated kinase 1	protein coding gene	GO:0032956	negative regulation of calcium ion import into sarcoplasmic reticulum
Pak1	p21 (RAC1) activated kinase 1	protein coding gene	GO:0030018	regulation of release of sequestered calcium ion into cytosol by sarcoplasmic reticulum
Pak3	p21 (RAC1) activated kinase 3	protein coding gene	GO:0032956	actin cytoskeleton
Pak3	p21 (RAC1) activated kinase 3	protein coding gene	GO:0030833	actin filament organization
Pakap	paralemmin A kinase anchor protein	protein coding gene	GO:0007015	actin filament bundle
Palld	palladin, cytoskeletal associated protein	protein coding gene	GO:0003779	postsynaptic actin cytoskeleton organization
Palld	palladin, cytoskeletal associated protein	protein coding gene	GO:0015629	regulation of modification of postsynaptic actin cytoskeleton
Palld	palladin, cytoskeletal associated protein	protein coding gene	GO:0030036	actin binding
Palld	palladin, cytoskeletal associated protein	protein coding gene	GO:0005884	actin binding
Palld	palladin, cytoskeletal associated protein	protein coding gene	GO:0030018	actin cytoskeleton organization
Pam	peptidylglycine alpha-amidating monooxygenase	protein coding gene	GO:0032956	Z disc
Panx1	pannexin 1	protein coding gene	GO:0003779	actin cytoskeleton organization
Pard3	par-3 family cell polarity regulator	protein coding gene	GO:0032970	actomyosin
Parva	parvin, alpha	protein coding gene	GO:0003779	actin cytoskeleton
Parva	parvin, alpha	protein coding gene	GO:0015629	myoblast migration involved in skeletal muscle regeneration
Parva	parvin, alpha	protein coding gene	GO:0030036	skeletal muscle fiber development
Parva	parvin, alpha	protein coding gene	GO:0031532	skeletal muscle tissue regeneration
Parva	parvin, alpha	protein coding gene	GO:0070252	actin binding
Parvb	parvin, beta	protein coding gene	GO:0003779	Z disc
Parvb	parvin, beta	protein coding gene	GO:0015629	actin cytoskeleton organization
Parvb	parvin, beta	protein coding gene	GO:0031532	negative regulation of actin filament polymerization
Parvg	parvin, gamma	protein coding gene	GO:0003779	actin filament polymerization
Parvg	parvin, gamma	protein coding gene	GO:0015629	actin binding
Parvg	parvin, gamma	protein coding gene	GO:0031532	actomyosin structure organization
Pawr	PRKC, apoptosis, WT1, regulator	protein coding gene	GO:0003779	positive regulation of skeletal muscle fiber development
Pawr	PRKC, apoptosis, WT1, regulator	protein coding gene	GO:0015629	negative regulation of actin filament polymerization
Pawr	PRKC, apoptosis, WT1, regulator	protein coding gene	GO:0005884	actin binding
Pawr	PRKC, apoptosis, WT1, regulator	protein coding gene	GO:0051017	actin binding
Pax7	paired box 7	protein coding gene	GO:0043403	skeletal muscle fiber development
Pcdh15	protocadherin 15	protein coding gene	GO:0051017	regulation of actin polymerization or depolymerization
Pcdh15	protocadherin 15	protein coding gene	GO:0007015	negative regulation of actin filament polymerization
Pdcd6ip	programmed cell death 6 interacting protein	protein coding gene	GO:0042641	cortical actin cytoskeleton
Pdcd6ip	programmed cell death 6 interacting protein	protein coding gene	GO:0000915	regulation of sarcomere organization
Pdcl3	phosducin-like 3	protein coding gene	GO:0030036	actin filament organization
Pde4b	phosphodiesterase 4B, cAMP specific	protein coding gene	GO:0030018	positive regulation of muscle cell differentiation
Pde4d	phosphodiesterase 4D, cAMP specific	protein coding gene	GO:0010880	actin filament bundle organization
Pdgfa	platelet derived growth factor, alpha	protein coding gene	GO:0030036	actin filament-based process
Pdgfb	platelet derived growth factor, B polypeptide	protein coding gene	GO:0030036	Z disc
Pdgfrb	platelet derived growth factor receptor, beta polypeptide	protein coding gene	GO:0032956	actin polymerization or depolymerization
Pdlim1	PDZ and LIM domain 1 (elfin)	protein coding gene	GO:0003779	troponin complex
Pdlim1	PDZ and LIM domain 1 (elfin)	protein coding gene	GO:0015629	troponin complex
Pdlim1	PDZ and LIM domain 1 (elfin)	protein coding gene	GO:0030036	troponin I binding
Pdlim1	PDZ and LIM domain 1 (elfin)	protein coding gene	GO:0030950	troponin I binding
Pdlim1	PDZ and LIM domain 1 (elfin)	protein coding gene	GO:0031941	actin binding
Pdlim1	PDZ and LIM domain 1 (elfin)	protein coding gene	GO:0030018	actin cytoskeleton organization
Pdlim2	PDZ and LIM domain 2	protein coding gene	GO:0003779	actin filament
Pdlim2	PDZ and LIM domain 2	protein coding gene	GO:0030036	actin filament branching
Pdlim2	PDZ and LIM domain 2	protein coding gene	GO:0030864	actin filament bundle assembly
Pdlim2	PDZ and LIM domain 2	protein coding gene	GO:0031941	actin filament organization
Pdlim2	PDZ and LIM domain 2	protein coding gene	GO:0032036	negative regulation of Arp2/3 complex-mediated actin nucleation
Pdlim2	PDZ and LIM domain 2	protein coding gene	GO:0030018	actin cytoskeleton organization
Pdlim3	PDZ and LIM domain 3	protein coding gene	GO:0003779	actin cytoskeleton
Pdlim3	PDZ and LIM domain 3	protein coding gene	GO:0015629	actin cytoskeleton
[truncated: 1,564 more rows]
