# Supplementary material for: Novel integrated workflow allows production and in-depth quality assessment of multifactorial reprogrammed skeletal muscle cells from human stem cells
Source: Cell Mol Life Sci. 2022 Apr 9;79(5):229. doi: 10.1007/s00018-022-04264-8 (PMC8993739; doi:10.1007/s00018-022-04264-8)
Supplement: Supplementary file 3 — Supplementary file3 (XLSX 85 KB) [file 18_2022_4264_MOESM3_ESM.xlsx]

## Sheet: Supplemental Table S4
Supplemental Table S4 (related to Figures 3B, 3C): Human gene homologues of the skeletal muscle function-related genes that were identified based on the relevant GO terrms
Input	Match type	Approved symbol	Approved name	HGNC ID	Location
Gmfg	Approved symbol	GMFG	glia maturation factor gamma	HGNC:4374	19q13.2
Lmod3	Approved symbol	LMOD3	leiomodin 3	HGNC:6649	3p14.1
Lmod1	Approved symbol	LMOD1	leiomodin 1	HGNC:6647	1q32.1
Lmod2	Approved symbol	LMOD2	leiomodin 2	HGNC:6648	7q31.32
Gmfb	Approved symbol	GMFB	glia maturation factor beta	HGNC:4373	14q22.2
Carmil1	Approved symbol	CARMIL1	capping protein regulator and myosin 1 linker 1	HGNC:21581	6p22.2
Cracd	Approved symbol	CRACD	capping protein inhibiting regulator of actin dynamics	HGNC:29219	4q12
Scin	Approved symbol	SCIN	scinderin	HGNC:21695	7p21.3
Tmod4	Approved symbol	TMOD4	tropomodulin 4	HGNC:11874	1q21.3
Vill	Approved symbol	VILL	villin like	HGNC:30906	3p22.2
Limch1	Approved symbol	LIMCH1	LIM and calponin homology domains 1	HGNC:29191	4p13
Capza2	Approved symbol	CAPZA2	capping actin protein of muscle Z-line subunit alpha 2	HGNC:1490	7q31.2
Capza1	Approved symbol	CAPZA1	capping actin protein of muscle Z-line subunit alpha 1	HGNC:1488	1p13.2
Vil1	Approved symbol	VIL1	villin 1	HGNC:12690	2q35
Capza3	Approved symbol	CAPZA3	capping actin protein of muscle Z-line subunit alpha 3	HGNC:24205	12p12.3
Twf1	Approved symbol	TWF1	twinfilin actin binding protein 1	HGNC:9620	12q12
Cfl2	Approved symbol	CFL2	cofilin 2	HGNC:1875	14q13.1
Evl	Approved symbol	EVL	Enah/Vasp-like	HGNC:20234	14q32.2
Tmod3	Approved symbol	TMOD3	tropomodulin 3	HGNC:11873	15q21.2
Gsn	Approved symbol	GSN	gelsolin	HGNC:4620	9q33.2
Tmod1	Approved symbol	TMOD1	tropomodulin 1	HGNC:11871	9q22.33
Kank3	Approved symbol	KANK3	KN motif and ankyrin repeat domains 3	HGNC:24796	19p13.2
Tmod2	Approved symbol	TMOD2	tropomodulin 2	HGNC:11872	15q21.2
Capg	Approved symbol	CAPG	capping actin protein, gelsolin like	HGNC:1474	2p11.2
Kank4	Approved symbol	KANK4	KN motif and ankyrin repeat domains 4	HGNC:27263	1p31.3
Fchsd2	Approved symbol	FCHSD2	FCH and double SH3 domains 2	HGNC:29114	11q13.4
Tpm1	Approved symbol	TPM1	tropomyosin 1	HGNC:12010	15q22.2
Dstn	Approved symbol	DSTN	destrin, actin depolymerizing factor	HGNC:15750	20p12.1
Svil	Approved symbol	SVIL	supervillin	HGNC:11480	10p11.23
Avil	Approved symbol	AVIL	advillin	HGNC:14188	12q14.1
Fhod3	Approved symbol	FHOD3	formin homology 2 domain containing 3	HGNC:26178	18q12.2
Flii	Approved symbol	FLII	FLII actin remodeling protein	HGNC:3750	17p11.2
Pfn1	Approved symbol	PFN1	profilin 1	HGNC:8881	17p13.2
Baiap2l1	Approved symbol	BAIAP2L1	BAR/IMD domain containing adaptor protein 2 like 1	HGNC:21649	7q21.3-q22.1
Myh7	Approved symbol	MYH7	myosin heavy chain 7	HGNC:7577	14q11.2
Whamm	Approved symbol	WHAMM	WASP homolog associated with actin, golgi membranes and microtubules	HGNC:30493	15q25.2
Arpin	Approved symbol	ARPIN	actin related protein 2/3 complex inhibitor	HGNC:28782	15q26.1
Wasf3	Approved symbol	WASF3	WASP family member 3	HGNC:12734	13q12.13
Pfn2	Approved symbol	PFN2	profilin 2	HGNC:8882	3q25.1
Arpc1a	Approved symbol	ARPC1A	actin related protein 2/3 complex subunit 1A	HGNC:703	7q22.1
Arpc5l	Approved symbol	ARPC5L	actin related protein 2/3 complex subunit 5 like	HGNC:23366	9q33.3
Arpc3	Approved symbol	ARPC3	actin related protein 2/3 complex subunit 3	HGNC:706	12q24.11
Arpc2	Approved symbol	ARPC2	actin related protein 2/3 complex subunit 2	HGNC:705	2q35
Synpo2l	Approved symbol	SYNPO2L	synaptopodin 2 like	HGNC:23532	10q22.2
Tnnt3	Approved symbol	TNNT3	troponin T3, fast skeletal type	HGNC:11950	11p15.5
Sptan1	Approved symbol	SPTAN1	spectrin alpha, non-erythrocytic 1	HGNC:11273	9q34.11
Arpc4	Approved symbol	ARPC4	actin related protein 2/3 complex subunit 4	HGNC:707	3p25.3
Was	Approved symbol	WAS	WASP actin nucleation promoting factor	HGNC:12731	Xp11.23
Pfn3	Approved symbol	PFN3	profilin 3	HGNC:18627	5q35.3
Wasf2	Approved symbol	WASF2	WASP family member 2	HGNC:12733	1p36.11
Twf2	Approved symbol	TWF2	twinfilin actin binding protein 2	HGNC:9621	3p21.2
Brk1	Approved symbol	BRK1	BRICK1 subunit of SCAR/WAVE actin nucleating complex	HGNC:23057	3p25.3
Arhgap28	Approved symbol	ARHGAP28	Rho GTPase activating protein 28	HGNC:25509	18p11.31
Arpc5	Approved symbol	ARPC5	actin related protein 2/3 complex subunit 5	HGNC:708	1q25.3
Coro1b	Approved symbol	CORO1B	coronin 1B	HGNC:2253	11q13.2
Tmsb10	Approved symbol	TMSB10	thymosin beta 10	HGNC:11879	2p11.2
Tnnt2	Approved symbol	TNNT2	troponin T2, cardiac type	HGNC:11949	1q32.1
Capzb	Approved symbol	CAPZB	capping actin protein of muscle Z-line subunit beta	HGNC:1491	1p36.13
Tmsb15a	Approved symbol	TMSB15A	thymosin beta 15A	HGNC:30744	Xq22.1
Arpc1b	Approved symbol	ARPC1B	actin related protein 2/3 complex subunit 1B	HGNC:704	7q22.1
Fhod1	Approved symbol	FHOD1	formin homology 2 domain containing 1	HGNC:17905	16q22.1
Tnnt1	Approved symbol	TNNT1	troponin T1, slow skeletal type	HGNC:11948	19q13.42
Baiap2l2	Approved symbol	BAIAP2L2	BAR/IMD domain containing adaptor protein 2 like 2	HGNC:26203	22q13.1
Pfn4	Approved symbol	PFN4	profilin family member 4	HGNC:31103	2p23.3
Iqgap2	Approved symbol	IQGAP2	IQ motif containing GTPase activating protein 2	HGNC:6111	5q13.3
Tnnc1	Approved symbol	TNNC1	troponin C1, slow skeletal and cardiac type	HGNC:11943	3p21.1
Add3	Approved symbol	ADD3	adducin 3	HGNC:245	10q25.1-q25.2
Add2	Approved symbol	ADD2	adducin 2	HGNC:244	2p13.3
Eps8	Approved symbol	EPS8	epidermal growth factor receptor pathway substrate 8	HGNC:3420	12p12.3
Wdr1	Approved symbol	WDR1	WD repeat domain 1	HGNC:12754	4p16.1
Pdlim2	Approved symbol	PDLIM2	PDZ and LIM domain 2	HGNC:13992	8p21.3
Arfip2	Approved symbol	ARFIP2	ADP ribosylation factor interacting protein 2	HGNC:17160	11p15.4
Dnai3	Approved symbol	DNAI3	dynein axonemal intermediate chain 3	HGNC:30711	1p22.3
Actc1	Approved symbol	ACTC1	actin alpha cardiac muscle 1	HGNC:143	15q14
Pdlim1	Approved symbol	PDLIM1	PDZ and LIM domain 1	HGNC:2067	10q23.33
Wasl	Approved symbol	WASL	WASP like actin nucleation promoting factor	HGNC:12735	7q31.32
Neb	Approved symbol	NEB	nebulin	HGNC:7720	2q23.3
Pdlim4	Approved symbol	PDLIM4	PDZ and LIM domain 4	HGNC:16501	5q31.1
Fchsd1	Approved symbol	FCHSD1	FCH and double SH3 domains 1	HGNC:25463	5q31.3
Strit1	Approved symbol	STRIT1	small transmembrane regulator of ion transport 1	HGNC:52297	3q25.2
Lima1	Approved symbol	LIMA1	LIM domain and actin binding 1	HGNC:24636	12q13.12
Synpo	Approved symbol	SYNPO	synaptopodin	HGNC:30672	5q33.1
Myl12b	Approved symbol	MYL12B	myosin light chain 12B	HGNC:29827	18p11.31
Myl9	Approved symbol	MYL9	myosin light chain 9	HGNC:15754	20q11.23
Fmn1	Approved symbol	FMN1	formin 1	HGNC:3768	15q13.3
Cgnl1	Approved symbol	CGNL1	cingulin like 1	HGNC:25931	15q21.3
Acta1	Approved symbol	ACTA1	actin alpha 1, skeletal muscle	HGNC:129	1q42.13
Mtpn	Approved symbol	MTPN	myotrophin	HGNC:15667	7q33
Nckap1	Approved symbol	NCKAP1	NCK associated protein 1	HGNC:7666	2q32.1
Myh2	Approved symbol	MYH2	myosin heavy chain 2	HGNC:7572	17p13.1
Kbtbd13	Approved symbol	KBTBD13	kelch repeat and BTB domain containing 13	HGNC:37227	15q22.31
Cfl1	Approved symbol	CFL1	cofilin 1	HGNC:1874	11q13.1
Arfip1	Approved symbol	ARFIP1	ADP ribosylation factor interacting protein 1	HGNC:21496	4q31.3
Myh9	Approved symbol	MYH9	myosin heavy chain 9	HGNC:7579	22q12.3
Dbnl	Approved symbol	DBNL	drebrin like	HGNC:2696	7p13
Prickle4	Approved symbol	PRICKLE4	prickle planar cell polarity protein 4	HGNC:16805	6p21.1
Espn	Approved symbol	ESPN	espin	HGNC:13281	1p36.31
Myh14	Approved symbol	MYH14	myosin heavy chain 14	HGNC:23212	19q13.33
Tcap	Approved symbol	TCAP	titin-cap	HGNC:11610	17q12
Cotl1	Approved symbol	COTL1	coactosin like F-actin binding protein 1	HGNC:18304	16q24.1
Add1	Approved symbol	ADD1	adducin 1	HGNC:243	4p16.3
Plekhh2	Approved symbol	PLEKHH2	pleckstrin homology, MyTH4 and FERM domain containing H2	HGNC:30506	2p21
Sptb	Approved symbol	SPTB	spectrin beta, erythrocytic	HGNC:11274	14q23.3
Nebl	Approved symbol	NEBL	nebulette	HGNC:16932	10p12.31
Jmy	Approved symbol	JMY	junction mediating and regulatory protein, p53 cofactor	HGNC:28916	5q14.1
Abi2	Approved symbol	ABI2	abl interactor 2	HGNC:24011	2q33.2
Myh6	Approved symbol	MYH6	myosin heavy chain 6	HGNC:7576	14q11.2
Coro2b	Approved symbol	CORO2B	coronin 2B	HGNC:2256	15q23
Magel2	Approved symbol	MAGEL2	MAGE family member L2	HGNC:6814	15q11.2
Cyria	Approved symbol	CYRIA	CYFIP related Rac1 interactor A	HGNC:25373	2p24.2
Mybpc3	Approved symbol	MYBPC3	myosin binding protein C3	HGNC:7551	11p11.2
Swap70	Approved symbol	SWAP70	switching B cell complex subunit SWAP70	HGNC:17070	11p15.4
Tmsb4x	Approved symbol	TMSB4X	thymosin beta 4 X-linked	HGNC:11881	Xp22.2
Arhgef10l	Approved symbol	ARHGEF10L	Rho guanine nucleotide exchange factor 10 like	HGNC:25540	1p36.13
Eln	Approved symbol	ELN	elastin	HGNC:3327	7q11.23
Plekhg2	Approved symbol	PLEKHG2	pleckstrin homology and RhoGEF domain containing G2	HGNC:29515	19q13.2
Mylk3	Approved symbol	MYLK3	myosin light chain kinase 3	HGNC:29826	16q11.2
Ldb3	Approved symbol	LDB3	LIM domain binding 3	HGNC:15710	10q23.2
Coro1a	Approved symbol	CORO1A	coronin 1A	HGNC:2252	16p11.2
Esam	Approved symbol	ESAM	endothelial cell adhesion molecule	HGNC:17474	11q24.2
Synpo2	Approved symbol	SYNPO2	synaptopodin 2	HGNC:17732	4q26
Ap1ar	Approved symbol	AP1AR	adaptor related protein complex 1 associated regulatory protein	HGNC:28808	4q25
Actn3	Approved symbol	ACTN3	actinin alpha 3	HGNC:165	11q13.2
Myl12a	Approved symbol	MYL12A	myosin light chain 12A	HGNC:16701	18p11.31
Actn2	Approved symbol	ACTN2	actinin alpha 2	HGNC:164	1q43
Carmil2	Approved symbol	CARMIL2	capping protein regulator and myosin 1 linker 2	HGNC:27089	16q22.1
Pdlim3	Approved symbol	PDLIM3	PDZ and LIM domain 3	HGNC:20767	4q35.1
Wasf1	Approved symbol	WASF1	WASP family member 1	HGNC:12732	6q21
Actg1	Approved symbol	ACTG1	actin gamma 1	HGNC:144	17q25.3
Abitram	Approved symbol	ABITRAM	actin binding transcription modulator	HGNC:1364	9q31.3
Myh8	Approved symbol	MYH8	myosin heavy chain 8	HGNC:7578	17p13.1
Myo18b	Approved symbol	MYO18B	myosin XVIIIB	HGNC:18150	22q12.1
Pstpip1	Approved symbol	PSTPIP1	proline-serine-threonine phosphatase interacting protein 1	HGNC:9580	15q24.3
Fhl3	Approved symbol	FHL3	four and a half LIM domains 3	HGNC:3704	1p34.3
Arhgap40	Approved symbol	ARHGAP40	Rho GTPase activating protein 40	HGNC:16226	20q11.23
Casq1	Approved symbol	CASQ1	calsequestrin 1	HGNC:1512	1q23.2
Ankrd23	Approved symbol	ANKRD23	ankyrin repeat domain 23	HGNC:24470	2q11.2
Mphosph8	Approved symbol	MPHOSPH8	M-phase phosphoprotein 8	HGNC:29810	13q12.11
Pick1	Approved symbol	PICK1	protein interacting with PRKCA 1	HGNC:9394	22q13.1
Cttn	Approved symbol	CTTN	cortactin	HGNC:3338	11q13.3
Actn1	Approved symbol	ACTN1	actinin alpha 1	HGNC:163	14q24.1
Shroom1	Approved symbol	SHROOM1	shroom family member 1	HGNC:24084	5q31.1
Ssh3	Approved symbol	SSH3	slingshot protein phosphatase 3	HGNC:30581	11q13.2
Tpm2	Approved symbol	TPM2	tropomyosin 2	HGNC:12011	9p13.3
Rdx	Approved symbol	RDX	radixin	HGNC:9944	11q22.3
Cdc42ep3	Approved symbol	CDC42EP3	CDC42 effector protein 3	HGNC:16943	2p22.2
Cald1	Approved symbol	CALD1	caldesmon 1	HGNC:1441	7q33
Spta1	Approved symbol	SPTA1	spectrin alpha, erythrocytic 1	HGNC:11272	1q23.1
Fmn2	Approved symbol	FMN2	formin 2	HGNC:14074	1q43
Pls3	Approved symbol	PLS3	plastin 3	HGNC:9091	Xq23
Tnnc2	Approved symbol	TNNC2	troponin C2, fast skeletal type	HGNC:11944	20q13.12
Arhgef18	Approved symbol	ARHGEF18	Rho/Rac guanine nucleotide exchange factor 18	HGNC:17090	19p13.2
Plek	Approved symbol	PLEK	pleckstrin	HGNC:9070	2p14
Shroom2	Approved symbol	SHROOM2	shroom family member 2	HGNC:630	Xp22.2
Vasp	Approved symbol	VASP	vasodilator stimulated phosphoprotein	HGNC:12652	19q13.32
Ttn	Approved symbol	TTN	titin	HGNC:12403	2q31.2
Tnni3	Approved symbol	TNNI3	troponin I3, cardiac type	HGNC:11947	19q13.42
Cdc42ep1	Approved symbol	CDC42EP1	CDC42 effector protein 1	HGNC:17014	22q13.1
Myo19	Approved symbol	MYO19	myosin XIX	HGNC:26234	17q12
Smtnl2	Approved symbol	SMTNL2	smoothelin like 2	HGNC:24764	17p13.2
Myh11	Approved symbol	MYH11	myosin heavy chain 11	HGNC:7569	16p13.11
Csrp1	Approved symbol	CSRP1	cysteine and glycine rich protein 1	HGNC:2469	1q32.1
Myl6b	Approved symbol	MYL6B	myosin light chain 6B	HGNC:29823	12q13.2
Sptbn1	Approved symbol	SPTBN1	spectrin beta, non-erythrocytic 1	HGNC:11275	2p16.2
Myo1f	Approved symbol	MYO1F	myosin IF	HGNC:7600	19p13.2
Arhgap6	Approved symbol	ARHGAP6	Rho GTPase activating protein 6	HGNC:676	Xp22.2
Hip1r	Approved symbol	HIP1R	huntingtin interacting protein 1 related	HGNC:18415	12q24.31
Myo1b	Approved symbol	MYO1B	myosin IB	HGNC:7596	2q32.3
Myh10	Approved symbol	MYH10	myosin heavy chain 10	HGNC:7568	17p13.1
Ssh2	Approved symbol	SSH2	slingshot protein phosphatase 2	HGNC:30580	17q11.2
Specc1l	Approved symbol	SPECC1L	sperm antigen with calponin homology and coiled-coil domains 1 like	HGNC:29022	22q11.23
Myl3	Approved symbol	MYL3	myosin light chain 3	HGNC:7584	3p21.31
Myl6	Approved symbol	MYL6	myosin light chain 6	HGNC:7587	12q13.2
Gpr65	Approved symbol	GPR65	G protein-coupled receptor 65	HGNC:4517	14q31.3
Bag4	Approved symbol	BAG4	BAG cochaperone 4	HGNC:940	8p11.23
Ctnna2	Approved symbol	CTNNA2	catenin alpha 2	HGNC:2510	2p12
Csrp3	Approved symbol	CSRP3	cysteine and glycine rich protein 3	HGNC:2472	11p15.1
Shroom4	Approved symbol	SHROOM4	shroom family member 4	HGNC:29215	Xp11.22
Pdxp	Approved symbol	PDXP	pyridoxal phosphatase	HGNC:30259	22q13.1
Mtss1	Approved symbol	MTSS1	MTSS I-BAR domain containing 1	HGNC:20443	8q24.13
Myh1	Approved symbol	MYH1	myosin heavy chain 1	HGNC:7567	17p13.1
Cdc42ep5	Approved symbol	CDC42EP5	CDC42 effector protein 5	HGNC:17408	19q13.42
Nrap	Approved symbol	NRAP	nebulin related anchoring protein	HGNC:7988	10q25.3
Myoc	Approved symbol	MYOC	myocilin	HGNC:7610	1q24.3
Arhgef10	Approved symbol	ARHGEF10	Rho guanine nucleotide exchange factor 10	HGNC:14103	8p23.3
Lcp1	Approved symbol	LCP1	lymphocyte cytosolic protein 1	HGNC:6528	13q14.13
Csrp2	Approved symbol	CSRP2	cysteine and glycine rich protein 2	HGNC:2470	12q21.2
Sorbs3	Approved symbol	SORBS3	sorbin and SH3 domain containing 3	HGNC:30907	8p21.3
Pdlim7	Approved symbol	PDLIM7	PDZ and LIM domain 7	HGNC:22958	5q35.3
Cdc42ep4	Approved symbol	CDC42EP4	CDC42 effector protein 4	HGNC:17147	17q25.1
Xirp2	Approved symbol	XIRP2	xin actin binding repeat containing 2	HGNC:14303	2q24.3
Rhoc	Approved symbol	RHOC	ras homolog family member C	HGNC:669	1p13.2
Myoz1	Approved symbol	MYOZ1	myozenin 1	HGNC:13752	10q22.2
Mlph	Approved symbol	MLPH	melanophilin	HGNC:29643	2q37.3
Cobl	Approved symbol	COBL	cordon-bleu WH2 repeat protein	HGNC:22199	7p12.1
Ppp1r9a	Approved symbol	PPP1R9A	protein phosphatase 1 regulatory subunit 9A	HGNC:14946	7q21.3
Mylk2	Approved symbol	MYLK2	myosin light chain kinase 2	HGNC:16243	20q11.21
Fscn1	Approved symbol	FSCN1	fascin actin-bundling protein 1	HGNC:11148	7p22.1
Myo1h	Approved symbol	MYO1H	myosin IH	HGNC:13879	12q24.11
Actr3	Approved symbol	ACTR3	actin related protein 3	HGNC:170	2q14.1
Spire2	Approved symbol	SPIRE2	spire type actin nucleation factor 2	HGNC:30623	16q24.3
Tnni1	Approved symbol	TNNI1	troponin I1, slow skeletal type	HGNC:11945	1q32.1
Casq2	Approved symbol	CASQ2	calsequestrin 2	HGNC:1513	1p13.1
Krt19	Approved symbol	KRT19	keratin 19	HGNC:6436	17q21.2
Mlst8	Approved symbol	MLST8	MTOR associated protein, LST8 homolog	HGNC:24825	16p13.3
Tnni2	Approved symbol	TNNI2	troponin I2, fast skeletal type	HGNC:11946	11p15.5
Dbn1	Approved symbol	DBN1	drebrin 1	HGNC:2695	5q35.3
Limk1	Approved symbol	LIMK1	LIM domain kinase 1	HGNC:6613	7q11.23
Arhgap18	Approved symbol	ARHGAP18	Rho GTPase activating protein 18	HGNC:21035	6q22.33
Myo1a	Approved symbol	MYO1A	myosin IA	HGNC:7595	12q13.3
Baiap2	Approved symbol	BAIAP2	BAR/IMD domain containing adaptor protein 2	HGNC:947	17q25.3
Pls1	Approved symbol	PLS1	plastin 1	HGNC:9090	3q23
Cdc42ep2	Approved symbol	CDC42EP2	CDC42 effector protein 2	HGNC:16263	11q13.1
Dhrs7c	Approved symbol	DHRS7C	dehydrogenase/reductase 7C	HGNC:32423	17p13.1
Cyrib	Approved symbol	CYRIB	CYFIP related Rac1 interactor B	HGNC:25216	8q24.21
Washc1	Approved symbol	WASHC1	WASH complex subunit 1	HGNC:24361	9p24.3
Washc5	Approved symbol	WASHC5	WASH complex subunit 5	HGNC:28984	8q24.13
Myo1c	Approved symbol	MYO1C	myosin IC	HGNC:7597	17p13.3
Atp2a1	Approved symbol	ATP2A1	ATPase sarcoplasmic/endoplasmic reticulum Ca2+ transporting 1	HGNC:811	16p11.2
Xirp1	Approved symbol	XIRP1	xin actin binding repeat containing 1	HGNC:14301	3p22.2
Naa80	Approved symbol	NAA80	N-alpha-acetyltransferase 80, NatH catalytic subunit	HGNC:30252	3p21.31
Klhl41	Approved symbol	KLHL41	kelch like family member 41	HGNC:16905	2q31.1
F11r	Approved symbol	F11R	F11 receptor	HGNC:14685	1q23.3
Palld	Approved symbol	PALLD	palladin, cytoskeletal associated protein	HGNC:17068	4q32.3
Pdlim5	Approved symbol	PDLIM5	PDZ and LIM domain 5	HGNC:17468	4q22.3
Tjp1	Approved symbol	TJP1	tight junction protein 1	HGNC:11827	15q13.1
Gas7	Approved symbol	GAS7	growth arrest specific 7	HGNC:4169	17p13.1
Dmtn	Approved symbol	DMTN	dematin actin binding protein	HGNC:3382	8p21.3
Jph1	Approved symbol	JPH1	junctophilin 1	HGNC:14201	8q21.11
Mypn	Approved symbol	MYPN	myopalladin	HGNC:23246	10q21.3
Enah	Approved symbol	ENAH	ENAH actin regulator	HGNC:18271	1q42.12
Pgm5	Approved symbol	PGM5	phosphoglucomutase 5	HGNC:8908	9q21.11
Myom2	Approved symbol	MYOM2	myomesin 2	HGNC:7614	8p23.3
Actr2	Approved symbol	ACTR2	actin related protein 2	HGNC:169	2p14
Cyfip1	Approved symbol	CYFIP1	cytoplasmic FMR1 interacting protein 1	HGNC:13759	15q11.2
Dlc1	Approved symbol	DLC1	DLC1 Rho GTPase activating protein	HGNC:2897	8p22
Myl4	Approved symbol	MYL4	myosin light chain 4	HGNC:7585	17q21.32
Nphs1	Approved symbol	NPHS1	NPHS1 adhesion molecule, nephrin	HGNC:7908	19q13.12
Myadm	Approved symbol	MYADM	myeloid associated differentiation marker	HGNC:7544	19q13.42
Capn1	Approved symbol	CAPN1	calpain 1	HGNC:1476	11q13.1
Mprip	Approved symbol	MPRIP	myosin phosphatase Rho interacting protein	HGNC:30321	17p11.2
Myo7b	Approved symbol	MYO7B	myosin VIIB	HGNC:7607	2q14.3
Anln	Approved symbol	ANLN	anillin actin binding protein	HGNC:14082	7p14.2
Rtkn	Approved symbol	RTKN	rhotekin	HGNC:10466	2p13.1
Micall2	Approved symbol	MICALL2	MICAL like 2	HGNC:29672	7p22.3
Tpm4	Approved symbol	TPM4	tropomyosin 4	HGNC:12013	19p13.12-p13.11
Dmpk	Approved symbol	DMPK	DM1 protein kinase	HGNC:2933	19q13.32
Espnl	Approved symbol	ESPNL	espin like	HGNC:27937	2q37.3
Zyx	Approved symbol	ZYX	zyxin	HGNC:13200	7q34
Fscn3	Approved symbol	FSCN3	fascin actin-bundling protein 3	HGNC:3961	7q32.1
Ush1c	Approved symbol	USH1C	USH1 protein network component harmonin	HGNC:12597	11p15.1
Phactr1	Approved symbol	PHACTR1	phosphatase and actin regulator 1	HGNC:20990	6p24.1
Sh3bp1	Approved symbol	SH3BP1	SH3 domain binding protein 1	HGNC:10824	22q13.1
Myh3	Approved symbol	MYH3	myosin heavy chain 3	HGNC:7573	17p13.1
Smtnl1	Approved symbol	SMTNL1	smoothelin like 1	HGNC:32394	11q12.1
Tpm3	Approved symbol	TPM3	tropomyosin 3	HGNC:12012	1q21.3
Fscn2	Approved symbol	FSCN2	fascin actin-bundling protein 2, retinal	HGNC:3960	17q25.3
Spire1	Approved symbol	SPIRE1	spire type actin nucleation factor 1	HGNC:30622	18p11.21
Myoz2	Approved symbol	MYOZ2	myozenin 2	HGNC:1330	4q26
Trim27	Approved symbol	TRIM27	tripartite motif containing 27	HGNC:9975	6p22.1
Arf1	Approved symbol	ARF1	ADP ribosylation factor 1	HGNC:652	1q42.13
Fam107a	Approved symbol	FAM107A	family with sequence similarity 107 member A	HGNC:30827	3p14.3-p14.2
Smtn	Approved symbol	SMTN	smoothelin	HGNC:11126	22q12.2
Plec	Approved symbol	PLEC	plectin	HGNC:9069	8q24.3
Csf3	Approved symbol	CSF3	colony stimulating factor 3	HGNC:2438	17q21.1
Triobp	Approved symbol	TRIOBP	TRIO and F-actin binding protein	HGNC:17009	22q13.1
Cav3	Approved symbol	CAV3	caveolin 3	HGNC:1529	3p25.3
Myoz3	Approved symbol	MYOZ3	myozenin 3	HGNC:18565	5q33.1
Pik3r2	Approved symbol	PIK3R2	phosphoinositide-3-kinase regulatory subunit 2	HGNC:8980	19p13.11
Myo5c	Approved symbol	MYO5C	myosin VC	HGNC:7604	15q21.2
Aif1l	Approved symbol	AIF1L	allograft inflammatory factor 1 like	HGNC:28904	9q34.12-q34.13
Kptn	Approved symbol	KPTN	kaptin, actin binding protein	HGNC:6404	19q13.32
Fhdc1	Approved symbol	FHDC1	FH2 domain containing 1	HGNC:29363	4q31.3
Mkks	Approved symbol	MKKS	MKKS centrosomal shuttling protein	HGNC:7108	20p12.2
Rhod	Approved symbol	RHOD	ras homolog family member D	HGNC:670	11q13.2
Rapgef3	Approved symbol	RAPGEF3	Rap guanine nucleotide exchange factor 3	HGNC:16629	12q13.11
Gas2l3	Approved symbol	GAS2L3	growth arrest specific 2 like 3	HGNC:27475	12q23.1
Arhgef5	Approved symbol	ARHGEF5	Rho guanine nucleotide exchange factor 5	HGNC:13209	7q35
Hax1	Approved symbol	HAX1	HCLS1 associated protein X-1	HGNC:16915	1q21.3
Bmp10	Approved symbol	BMP10	bone morphogenetic protein 10	HGNC:20869	2p13.3
Kcnj2	Approved symbol	KCNJ2	potassium inwardly rectifying channel subfamily J member 2	HGNC:6263	17q24.3
Iqgap3	Approved symbol	IQGAP3	IQ motif containing GTPase activating protein 3	HGNC:20669	1q22
Bin3	Approved symbol	BIN3	bridging integrator 3	HGNC:1054	8p21.3
Dmd	Approved symbol	DMD	dystrophin	HGNC:2928	Xp21.2-p21.1
Acta2	Approved symbol	ACTA2	actin alpha 2, smooth muscle	HGNC:130	10q23.31
Bin1	Approved symbol	BIN1	bridging integrator 1	HGNC:1052	2q14.3
Actn4	Approved symbol	ACTN4	actinin alpha 4	HGNC:166	19q13.2
Ctnna3	Approved symbol	CTNNA3	catenin alpha 3	HGNC:2511	10q21.3
Wipf1	Approved symbol	WIPF1	WAS/WASL interacting protein family member 1	HGNC:12736	2q31.1
Hrc	Approved symbol	HRC	histidine rich calcium binding protein	HGNC:5178	19q13.33
Gdpd2	Approved symbol	GDPD2	glycerophosphodiester phosphodiesterase domain containing 2	HGNC:25974	Xq13.1
Ryr2	Approved symbol	RYR2	ryanodine receptor 2	HGNC:10484	1q43
Mrln	Approved symbol	MRLN	myoregulin	HGNC:48649	10q21.2
Synm	Approved symbol	SYNM	synemin	HGNC:24466	15q26.3
Flna	Approved symbol	FLNA	filamin A	HGNC:3754	Xq28
Ssh1	Approved symbol	SSH1	slingshot protein phosphatase 1	HGNC:30579	12q24.11
Pstpip2	Approved symbol	PSTPIP2	proline-serine-threonine phosphatase interacting protein 2	HGNC:9581	18q21.1
Cnn2	Approved symbol	CNN2	calponin 2	HGNC:2156	19p13.3
Myo1g	Approved symbol	MYO1G	myosin IG	HGNC:13880	7p13
Rictor	Approved symbol	RICTOR	RPTOR independent companion of MTOR complex 2	HGNC:28611	5p13.1
Pln	Approved symbol	PLN	phospholamban	HGNC:9080	6q22.31
Ank2	Approved symbol	ANK2	ankyrin 2	HGNC:493	4q25-q26
Mical2	Approved symbol	MICAL2	microtubule associated monooxygenase, calponin and LIM domain containing 2	HGNC:24693	11p15.3
Myo1d	Approved symbol	MYO1D	myosin ID	HGNC:7598	17q11.2
Cttnbp2	Approved symbol	CTTNBP2	cortactin binding protein 2	HGNC:15679	7q31.31
Myl2	Approved symbol	MYL2	myosin light chain 2	HGNC:7583	12q24.11
Ptgfrn	Approved symbol	PTGFRN	prostaglandin F2 receptor inhibitor	HGNC:9601	1p13.1
Snx9	Approved symbol	SNX9	sorting nexin 9	HGNC:14973	6q25.3
Arfgef1	Approved symbol	ARFGEF1	ADP ribosylation factor guanine nucleotide exchange factor 1	HGNC:15772	8q13.2
Myo1e	Approved symbol	MYO1E	myosin IE	HGNC:7599	15q22.2
Fbxo32	Approved symbol	FBXO32	F-box protein 32	HGNC:16731	8q24.13
Utrn	Approved symbol	UTRN	utrophin	HGNC:12635	6q24.2
Myo9b	Approved symbol	MYO9B	myosin IXB	HGNC:7609	19p13.11
Frmd6	Approved symbol	FRMD6	FERM domain containing 6	HGNC:19839	14q22.1
Cyfip2	Approved symbol	CYFIP2	cytoplasmic FMR1 interacting protein 2	HGNC:13760	5q33.3
Map3k1	Approved symbol	MAP3K1	mitogen-activated protein kinase kinase kinase 1	HGNC:6848	5q11.2
Shtn1	Approved symbol	SHTN1	shootin 1	HGNC:29319	10q25.3
Myo3a	Approved symbol	MYO3A	myosin IIIA	HGNC:7601	10p12.1
Pof1b	Approved symbol	POF1B	POF1B actin binding protein	HGNC:13711	Xq21.1
Myo7a	Approved symbol	MYO7A	myosin VIIA	HGNC:7606	11q13.5
Ttc17	Approved symbol	TTC17	tetratricopeptide repeat domain 17	HGNC:25596	11p12-p11.2
Catip	Approved symbol	CATIP	ciliogenesis associated TTC17 interacting protein	HGNC:25062	2q35
Tesk1	Approved symbol	TESK1	testis associated actin remodelling kinase 1	HGNC:11731	9p13.3
Diaph2	Approved symbol	DIAPH2	diaphanous related formin 2	HGNC:2877	Xq21.33
Scn3b	Approved symbol	SCN3B	sodium voltage-gated channel beta subunit 3	HGNC:20665	11q24.1
Msrb1	Approved symbol	MSRB1	methionine sulfoxide reductase B1	HGNC:14133	16p13.3
Gas2l1	Approved symbol	GAS2L1	growth arrest specific 2 like 1	HGNC:16955	22q12.2
Krt8	Approved symbol	KRT8	keratin 8	HGNC:6446	12q13.13
Grb2	Approved symbol	GRB2	growth factor receptor bound protein 2	HGNC:4566	17q25.1
Myod1	Approved symbol	MYOD1	myogenic differentiation 1	HGNC:7611	11p15.1
Hcls1	Approved symbol	HCLS1	hematopoietic cell-specific Lyn substrate 1	HGNC:4844	3q13.33
Tenm1	Approved symbol	TENM1	teneurin transmembrane protein 1	HGNC:8117	Xq25
Ccl26	Approved symbol	CCL26	C-C motif chemokine ligand 26	HGNC:10625	7q11.23
Dpysl3	Approved symbol	DPYSL3	dihydropyrimidinase like 3	HGNC:3015	5q32
Wipf2	Approved symbol	WIPF2	WAS/WASL interacting protein family member 2	HGNC:30923	17q21.2
Tlnrd1	Approved symbol	TLNRD1	talin rod domain containing 1	HGNC:13519	15q25.1
Efs	Approved symbol	EFS	embryonal Fyn-associated substrate	HGNC:16898	14q11.2
Myh4	Approved symbol	MYH4	myosin heavy chain 4	HGNC:7574	17p13.1
Neurl2	Approved symbol	NEURL2	neuralized E3 ubiquitin protein ligase 2	HGNC:16156	20q13.12
Mymx	Approved symbol	MYMX	myomixer, myoblast fusion factor	HGNC:52391	6p21.1
Msrb2	Approved symbol	MSRB2	methionine sulfoxide reductase B2	HGNC:17061	10p12.2
Capn3	Approved symbol	CAPN3	calpain 3	HGNC:1480	15q15.1
Tmem38a	Approved symbol	TMEM38A	transmembrane protein 38A	HGNC:28462	19p13.11
Nos1ap	Approved symbol	NOS1AP	nitric oxide synthase 1 adaptor protein	HGNC:16859	1q23.3
Kank1	Approved symbol	KANK1	KN motif and ankyrin repeat domains 1	HGNC:19309	9p24.3
Diaph3	Approved symbol	DIAPH3	diaphanous related formin 3	HGNC:15480	13q21.2
Marcks	Approved symbol	MARCKS	myristoylated alanine rich protein kinase C substrate	HGNC:6759	6q21
Mymk	Approved symbol	MYMK	myomaker, myoblast fusion factor	HGNC:33778	9q34.2
Pik3ca	Approved symbol	PIK3CA	phosphatidylinositol-4,5-bisphosphate 3-kinase catalytic subunit alpha	HGNC:8975	3q26.32
Fmnl1	Approved symbol	FMNL1	formin like 1	HGNC:1212	17q21.31
Gba2	Approved symbol	GBA2	glucosylceramidase beta 2	HGNC:18986	9p13.3
Aif1	Approved symbol	AIF1	allograft inflammatory factor 1	HGNC:352	6p21.33
Epb41l1	Approved symbol	EPB41L1	erythrocyte membrane protein band 4.1 like 1	HGNC:3378	20q11.23
Hopx	Approved symbol	HOPX	HOP homeobox	HGNC:24961	4q12
Gas2l2	Approved symbol	GAS2L2	growth arrest specific 2 like 2	HGNC:24846	17q12
Wipf3	Approved symbol	WIPF3	WAS/WASL interacting protein family member 3	HGNC:22004	7p14.3
Ppp1r12b	Approved symbol	PPP1R12B	protein phosphatase 1 regulatory subunit 12B	HGNC:7619	1q32.1
Epb41l2	Approved symbol	EPB41L2	erythrocyte membrane protein band 4.1 like 2	HGNC:3379	6q23.1-q23.2
Ppp1r12a	Approved symbol	PPP1R12A	protein phosphatase 1 regulatory subunit 12A	HGNC:7618	12q21.2-q21.31
Sphkap	Approved symbol	SPHKAP	SPHK1 interactor, AKAP domain containing	HGNC:30619	2q36.3
Cdc42	Approved symbol	CDC42	cell division cycle 42	HGNC:1736	1p36.12
Vcl	Approved symbol	VCL	vinculin	HGNC:12665	10q22.2
Trip10	Approved symbol	TRIP10	thyroid hormone receptor interactor 10	HGNC:12304	19p13.3
Sorbs1	Approved symbol	SORBS1	sorbin and SH3 domain containing 1	HGNC:14565	10q24.1
Cavin4	Approved symbol	CAVIN4	caveolae associated protein 4	HGNC:33742	9q31.1
Gas2	Approved symbol	GAS2	growth arrest specific 2	HGNC:4167	11p14.3
Fbxo22	Approved symbol	FBXO22	F-box protein 22	HGNC:13593	15q24.2
Washc3	Approved symbol	WASHC3	WASH complex subunit 3	HGNC:24256	12q23.2
Fermt2	Approved symbol	FERMT2	FERM domain containing kindlin 2	HGNC:15767	14q22.1
Akap13	Approved symbol	AKAP13	A-kinase anchoring protein 13	HGNC:371	15q25.3
Tsc1	Approved symbol	TSC1	TSC complex subunit 1	HGNC:12362	9q34
Myrip	Approved symbol	MYRIP	myosin VIIA and Rab interacting protein	HGNC:19156	3p22.1
Cd2ap	Approved symbol	CD2AP	CD2 associated protein	HGNC:14258	6p12.3
Itgb1bp2	Approved symbol	ITGB1BP2	integrin subunit beta 1 binding protein 2	HGNC:6154	Xq13.1
Specc1	Approved symbol	SPECC1	sperm antigen with calponin homology and coiled-coil domains 1	HGNC:30615	17p11.2
Ryr1	Approved symbol	RYR1	ryanodine receptor 1	HGNC:10483	19q13.2
Myf6	Approved symbol	MYF6	myogenic factor 6	HGNC:7566	12q21.31
Nf2	Approved symbol	NF2	NF2, moesin-ezrin-radixin like (MERLIN) tumor suppressor	HGNC:7773	22q12.2
Med28	Approved symbol	MED28	mediator complex subunit 28	HGNC:24628	4p15.32
Rhoa	Approved symbol	RHOA	ras homolog family member A	HGNC:667	3p21.31
Obscn	Approved symbol	OBSCN	obscurin, cytoskeletal calmodulin and titin-interacting RhoGEF	HGNC:15719	1q42.13
Rflnb	Approved symbol	RFLNB	refilin B	HGNC:28705	17p13.3
Arhgdib	Approved symbol	ARHGDIB	Rho GDP dissociation inhibitor beta	HGNC:679	12p12.3
Myo5a	Approved symbol	MYO5A	myosin VA	HGNC:7602	15q21.2
Mobp	Approved symbol	MOBP	myelin associated oligodendrocyte basic protein	HGNC:7189	3p22.1
Rac1	Approved symbol	RAC1	Rac family small GTPase 1	HGNC:9801	7p22.1
Parva	Approved symbol	PARVA	parvin alpha	HGNC:14652	11p15.3
Myl1	Approved symbol	MYL1	myosin light chain 1	HGNC:7582	2q34
Ankrd2	Approved symbol	ANKRD2	ankyrin repeat domain 2	HGNC:495	10q24.2
Dctn4	Approved symbol	DCTN4	dynactin subunit 4	HGNC:15518	5q33.1
S1pr1	Approved symbol	S1PR1	sphingosine-1-phosphate receptor 1	HGNC:3165	1p21.2
Myh7b	Approved symbol	MYH7B	myosin heavy chain 7B	HGNC:15906	20q11.22
Ehbp1l1	Approved symbol	EHBP1L1	EH domain binding protein 1 like 1	HGNC:30682	11q13.1
Klhl40	Approved symbol	KLHL40	kelch like family member 40	HGNC:30372	3p22.1
Arhgap35	Approved symbol	ARHGAP35	Rho GTPase activating protein 35	HGNC:4591	19q13.32
Bbs4	Approved symbol	BBS4	Bardet-Biedl syndrome 4	HGNC:969	15q24.1
Trim32	Approved symbol	TRIM32	tripartite motif containing 32	HGNC:16380	9q33.1
Ccdc88a	Approved symbol	CCDC88A	coiled-coil domain containing 88A	HGNC:25523	2p16.1
Dynll2	Approved symbol	DYNLL2	dynein light chain LC8-type 2	HGNC:24596	17q22
Syne2	Approved symbol	SYNE2	spectrin repeat containing nuclear envelope protein 2	HGNC:17084	14q23.2
Pak1	Approved symbol	PAK1	p21 (RAC1) activated kinase 1	HGNC:8590	11q13.5-q14.1
Sync	Approved symbol	SYNC	syncoilin, intermediate filament protein	HGNC:28897	1p35.1
Daam1	Approved symbol	DAAM1	dishevelled associated activator of morphogenesis 1	HGNC:18142	14q23.1
Ccl24	Approved symbol	CCL24	C-C motif chemokine ligand 24	HGNC:10623	7q11.23
Rasa1	Approved symbol	RASA1	RAS p21 protein activator 1	HGNC:9871	5q14.3
Ehbp1	Approved symbol	EHBP1	EH domain binding protein 1	HGNC:29144	2p15
Atp2a2	Approved symbol	ATP2A2	ATPase sarcoplasmic/endoplasmic reticulum Ca2+ transporting 2	HGNC:812	12q24.11
Mical3	Approved symbol	MICAL3	microtubule associated monooxygenase, calponin and LIM domain containing 3	HGNC:24694	22q11.21
Dapk3	Approved symbol	DAPK3	death associated protein kinase 3	HGNC:2676	19p13.3
Nek5	Approved symbol	NEK5	NIMA related kinase 5	HGNC:7748	13q14.3
Sorbs2	Approved symbol	SORBS2	sorbin and SH3 domain containing 2	HGNC:24098	4q35.1
Shroom3	Approved symbol	SHROOM3	shroom family member 3	HGNC:30422	4q21.1
Myo3b	Approved symbol	MYO3B	myosin IIIB	HGNC:15576	2q31.1
Asb2	Approved symbol	ASB2	ankyrin repeat and SOCS box containing 2	HGNC:16012	14q32.12
Ablim3	Approved symbol	ABLIM3	actin binding LIM protein family member 3	HGNC:29132	5q32
Mesd	Approved symbol	MESD	mesoderm development LRP chaperone	HGNC:13520	15q25.1
Ermn	Approved symbol	ERMN	ermin	HGNC:29208	2q24.1
Nexn	Approved symbol	NEXN	nexilin F-actin binding protein	HGNC:29557	1p31.1
Lurap1	Approved symbol	LURAP1	leucine rich adaptor protein 1	HGNC:32327	1p34.1
Sptbn5	Approved symbol	SPTBN5	spectrin beta, non-erythrocytic 5	HGNC:15680	15q21
Myot	Approved symbol	MYOT	myotilin	HGNC:12399	5q31.2
Llgl2	Approved symbol	LLGL2	LLGL scribble cell polarity complex component 2	HGNC:6629	17q25.1
Parvg	Approved symbol	PARVG	parvin gamma	HGNC:14654	22q13.31
Hdac4	Approved symbol	HDAC4	histone deacetylase 4	HGNC:14063	2q37.3
Rflna	Approved symbol	RFLNA	refilin A	HGNC:27051	12q24.31
Myl7	Approved symbol	MYL7	myosin light chain 7	HGNC:21719	7p13
Trdn	Approved symbol	TRDN	triadin	HGNC:12261	6q22.31
Rgs4	Approved symbol	RGS4	regulator of G protein signaling 4	HGNC:10000	1q23.3
S100a1	Approved symbol	S100A1	S100 calcium binding protein A1	HGNC:10486	1q21.3
Klhl2	Approved symbol	KLHL2	kelch like family member 2	HGNC:6353	4q32.3
Hsp90b1	Approved symbol	HSP90B1	heat shock protein 90 beta family member 1	HGNC:12028	12q23.3
Fmnl2	Approved symbol	FMNL2	formin like 2	HGNC:18267	2q23.3
Ppp1r9b	Approved symbol	PPP1R9B	protein phosphatase 1 regulatory subunit 9B	HGNC:9298	17q21.33
Cdc42bpa	Approved symbol	CDC42BPA	CDC42 binding protein kinase alpha	HGNC:1737	1q42.13
Akap6	Approved symbol	AKAP6	A-kinase anchoring protein 6	HGNC:376	14q12
Pgm1	Approved symbol	PGM1	phosphoglucomutase 1	HGNC:8905	1p31.3
Arf6	Approved symbol	ARF6	ADP ribosylation factor 6	HGNC:659	14q21.3
Ky	Approved symbol	KY	kyphoscoliosis peptidase	HGNC:26576	3q22.2
Igfn1	Approved symbol	IGFN1	immunoglobulin like and fibronectin type III domain containing 1	HGNC:24607	1q32.1
Pak3	Approved symbol	PAK3	p21 (RAC1) activated kinase 3	HGNC:8592	Xq23
Fxyd1	Approved symbol	FXYD1	FXYD domain containing ion transport regulator 1	HGNC:4025	19q13.12
Myom1	Approved symbol	MYOM1	myomesin 1	HGNC:7613	18p11.31
Myo6	Approved symbol	MYO6	myosin VI	HGNC:7605	6q14.1
Rtn2	Approved symbol	RTN2	reticulon 2	HGNC:10468	19q13.32
Cap1	Approved symbol	CAP1	cyclase associated actin cytoskeleton regulatory protein 1	HGNC:20040	1p34.2
Sgcd	Approved symbol	SGCD	sarcoglycan delta	HGNC:10807	5q33.2-q33.3
Alox15	Approved symbol	ALOX15	arachidonate 15-lipoxygenase	HGNC:433	17p13.2
Kcnn2	Approved symbol	KCNN2	potassium calcium-activated channel subfamily N member 2	HGNC:6291	5q22.3
Myzap	Approved symbol	MYZAP	myocardial zonula adherens protein	HGNC:43444	15q21.3
Scn4a	Approved symbol	SCN4A	sodium voltage-gated channel alpha subunit 4	HGNC:10591	17q23.3
Llgl1	Approved symbol	LLGL1	LLGL scribble cell polarity complex component 1	HGNC:6628	17p11.2
Scn5a	Approved symbol	SCN5A	sodium voltage-gated channel alpha subunit 5	HGNC:10593	3p22.2
Shank1	Approved symbol	SHANK1	SH3 and multiple ankyrin repeat domains 1	HGNC:15474	19q13.33
Ryr3	Approved symbol	RYR3	ryanodine receptor 3	HGNC:10485	15q13.3-q14
Sri	Approved symbol	SRI	sorcin	HGNC:11292	7q21.12
Rac3	Approved symbol	RAC3	Rac family small GTPase 3	HGNC:9803	17q25.3
Lrrc10	Approved symbol	LRRC10	leucine rich repeat containing 10	HGNC:20264	12q15
Rock2	Approved symbol	ROCK2	Rho associated coiled-coil containing protein kinase 2	HGNC:10252	2p25.1
Coro6	Approved symbol	CORO6	coronin 6	HGNC:21356	17q11.2
Myog	Approved symbol	MYOG	myogenin	HGNC:7612	1q32.1
Cnn3	Approved symbol	CNN3	calponin 3	HGNC:2157	1p21.3
Rnd1	Approved symbol	RND1	Rho family GTPase 1	HGNC:18314	12q13.12
Rcsd1	Approved symbol	RCSD1	RCSD domain containing 1	HGNC:28310	1q24.2
Maml1	Approved symbol	MAML1	mastermind like transcriptional coactivator 1	HGNC:13632	5q35.3
Homer1	Approved symbol	HOMER1	homer scaffold protein 1	HGNC:17512	5q14.1
Samd14	Approved symbol	SAMD14	sterile alpha motif domain containing 14	HGNC:27312	17q21.33
Epb41	Approved symbol	EPB41	erythrocyte membrane protein band 4.1	HGNC:3377	1p35.3
Pde4b	Approved symbol	PDE4B	phosphodiesterase 4B	HGNC:8781	1p31.3
Fkbp1b	Approved symbol	FKBP1B	FKBP prolyl isomerase 1B	HGNC:3712	2p23.3
Prox1	Approved symbol	PROX1	prospero homeobox 1	HGNC:9459	1q32.3
Myo5b	Approved symbol	MYO5B	myosin VB	HGNC:7603	18q
Rhobtb2	Approved symbol	RHOBTB2	Rho related BTB domain containing 2	HGNC:18756	8p21.3
Rhobtb1	Approved symbol	RHOBTB1	Rho related BTB domain containing 1	HGNC:18738	10q21.2
Rhof	Approved symbol	RHOF	ras homolog family member F, filopodia associated	HGNC:15703	12q24.31
Arhgap17	Approved symbol	ARHGAP17	Rho GTPase activating protein 17	HGNC:18239	16p12.1
Myf5	Approved symbol	MYF5	myogenic factor 5	HGNC:7565	12q21.31
Pecam1	Approved symbol	PECAM1	platelet and endothelial cell adhesion molecule 1	HGNC:8823	17q23.3
Cnn1	Approved symbol	CNN1	calponin 1	HGNC:2155	19p13.2
Myo18a	Approved symbol	MYO18A	myosin XVIIIA	HGNC:31104	17q11.2
Fmnl3	Approved symbol	FMNL3	formin like 3	HGNC:23698	12q13.12
Pygm	Approved symbol	PYGM	glycogen phosphorylase, muscle associated	HGNC:9726	11q13.1
Nck2	Approved symbol	NCK2	NCK adaptor protein 2	HGNC:7665	2q12.2
Naca	Approved symbol	NACA	nascent polypeptide associated complex subunit alpha	HGNC:7629	12q23-q24.1
Arhgef19	Approved symbol	ARHGEF19	Rho guanine nucleotide exchange factor 19	HGNC:26604	1p36.13
Mtss2	Approved symbol	MTSS2	MTSS I-BAR domain containing 2	HGNC:25094	16q22.1
Arhgdia	Approved symbol	ARHGDIA	Rho GDP dissociation inhibitor alpha	HGNC:678	17q25.3
Parvb	Approved symbol	PARVB	parvin beta	HGNC:14653	22q13.31
Cdc42bpb	Approved symbol	CDC42BPB	CDC42 binding protein kinase beta	HGNC:1738	14q32.32
Diaph1	Approved symbol	DIAPH1	diaphanous related formin 1	HGNC:2876	5q31.3
Hdac5	Approved symbol	HDAC5	histone deacetylase 5	HGNC:14068	17q21.31
Fer	Approved symbol	FER	FER tyrosine kinase	HGNC:3655	5q21.3
Nckap1l	Approved symbol	NCKAP1L	NCK associated protein 1 like	HGNC:4862	12q13.13-q13.2
Ezr	Approved symbol	EZR	ezrin	HGNC:12691	6q25.3
Dlg1	Approved symbol	DLG1	discs large MAGUK scaffold protein 1	HGNC:2900	3q29
Spata6l	Approved symbol	SPATA6L	spermatogenesis associated 6 like	HGNC:25472	9p24.2-p24.1
Clasp2	Approved symbol	CLASP2	cytoplasmic linker associated protein 2	HGNC:17078	3p22.3
Smim22	Approved symbol	SMIM22	small integral membrane protein 22	HGNC:48329	16p13.3
Camk2d	Approved symbol	CAMK2D	calcium/calmodulin dependent protein kinase II delta	HGNC:1462	4q26
Ablim2	Approved symbol	ABLIM2	actin binding LIM protein family member 2	HGNC:19195	4p16.1
Hck	Approved symbol	HCK	HCK proto-oncogene, Src family tyrosine kinase	HGNC:4840	20q11.21
Actb	Approved symbol	ACTB	actin beta	HGNC:132	7p22.1
Scn1a	Approved symbol	SCN1A	sodium voltage-gated channel alpha subunit 1	HGNC:10585	2q24.3
Thsd7b	Approved symbol	THSD7B	thrombospondin type 1 domain containing 7B	HGNC:29348	2q22.1
Jam3	Approved symbol	JAM3	junctional adhesion molecule 3	HGNC:15532	11q25
Cacna1s	Approved symbol	CACNA1S	calcium voltage-gated channel subunit alpha1 S	HGNC:1397	1q32.1
Jsrp1	Approved symbol	JSRP1	junctional sarcoplasmic reticulum protein 1	HGNC:24963	19p13.3
Jup	Approved symbol	JUP	junction plakoglobin	HGNC:6207	17q21.2
Cacna1c	Approved symbol	CACNA1C	calcium voltage-gated channel subunit alpha1 C	HGNC:1390	12p13.33
Setd3	Approved symbol	SETD3	SET domain containing 3, actin histidine methyltransferase	HGNC:20493	14q32.2
Dst	Approved symbol	DST	dystonin	HGNC:1090	6p12.1
Cass4	Approved symbol	CASS4	Cas scaffold protein family member 4	HGNC:15878	20q13.31
Fzd9	Approved symbol	FZD9	frizzled class receptor 9	HGNC:4047	7q11.23
Cryab	Approved symbol	CRYAB	crystallin alpha B	HGNC:2389	11q23.1
Rnd3	Approved symbol	RND3	Rho family GTPase 3	HGNC:671	2q23.3
Akirin1	Approved symbol	AKIRIN1	akirin 1	HGNC:25744	1p34.3
Fkbp1a	Approved symbol	FKBP1A	FKBP prolyl isomerase 1A	HGNC:3711	20p13
Ect2	Approved symbol	ECT2	epithelial cell transforming 2	HGNC:3155	3q26.31
Ccdc78	Approved symbol	CCDC78	coiled-coil domain containing 78	HGNC:14153	16p13.3
Fhl5	Approved symbol	FHL5	four and a half LIM domains 5	HGNC:17371	6q16.1
Fbxl22	Approved symbol	FBXL22	F-box and leucine rich repeat protein 22	HGNC:27537	15q22.31
Ank1	Approved symbol	ANK1	ankyrin 1	HGNC:492	8p11.21
Misp	Approved symbol	MISP	mitotic spindle positioning	HGNC:27000	19p13.3
Pdcd6ip	Approved symbol	PDCD6IP	programmed cell death 6 interacting protein	HGNC:8766	3p22.3
Sh2b2	Approved symbol	SH2B2	SH2B adaptor protein 2	HGNC:17381	7q22.1
Klhl17	Approved symbol	KLHL17	kelch like family member 17	HGNC:24023	1p36.33
Phactr2	Approved symbol	PHACTR2	phosphatase and actin regulator 2	HGNC:20956	6q24.2
Slc2a1	Approved symbol	SLC2A1	solute carrier family 2 member 1	HGNC:11005	1p34.2
Tmem38b	Approved symbol	TMEM38B	transmembrane protein 38B	HGNC:25535	9q31.2
Myocd	Approved symbol	MYOCD	myocardin	HGNC:16067	17p12
Siglec15	Approved symbol	SIGLEC15	sialic acid binding Ig like lectin 15	HGNC:27596	18q21.1
Kcne1	Approved symbol	KCNE1	potassium voltage-gated channel subfamily E regulatory subunit 1	HGNC:6240	21q22.12
Flnb	Approved symbol	FLNB	filamin B	HGNC:3755	3p14.3
Abl1	Approved symbol	ABL1	ABL proto-oncogene 1, non-receptor tyrosine kinase	HGNC:76	9q34.12
Coro7	Approved symbol	CORO7	coronin 7	HGNC:26161	16p13.3
Sptbn2	Approved symbol	SPTBN2	spectrin beta, non-erythrocytic 2	HGNC:11276	11q13.2
Gcsam	Approved symbol	GCSAM	germinal center associated signaling and motility	HGNC:20253	3q13.2
Mical1	Approved symbol	MICAL1	microtubule associated monooxygenase, calponin and LIM domain containing 1	HGNC:20619	6q21
Ablim1	Approved symbol	ABLIM1	actin binding LIM protein 1	HGNC:78	10q25.3
Icam1	Approved symbol	ICAM1	intercellular adhesion molecule 1	HGNC:5344	19p13.2
Fhl2	Approved symbol	FHL2	four and a half LIM domains 2	HGNC:3703	2q12.2
Ccin	Approved symbol	CCIN	calicin	HGNC:1568	9p13.3
Mtor	Approved symbol	MTOR	mechanistic target of rapamycin kinase	HGNC:3942	1p36.22
Kcna5	Approved symbol	KCNA5	potassium voltage-gated channel subfamily A member 5	HGNC:6224	12p13.32
Glrx3	Approved symbol	GLRX3	glutaredoxin 3	HGNC:15987	10q26.3
Cobll1	Approved symbol	COBLL1	cordon-bleu WH2 repeat protein like 1	HGNC:23571	2q24.3
Sipa1l1	Approved symbol	SIPA1L1	signal induced proliferation associated 1 like 1	HGNC:20284	14q24.2
Epb41l3	Approved symbol	EPB41L3	erythrocyte membrane protein band 4.1 like 3	HGNC:3380	18p11.31
Actl10	Approved symbol	ACTL10	actin like 10	HGNC:16127	20q11.22
Lasp1	Approved symbol	LASP1	LIM and SH3 protein 1	HGNC:6513	17q12
Cdc42bpg	Approved symbol	CDC42BPG	CDC42 binding protein kinase gamma	HGNC:29829	11q13.1
Bcar1	Approved symbol	BCAR1	BCAR1 scaffold protein, Cas family member	HGNC:971	16q23.1
Rhobtb3	Approved symbol	RHOBTB3	Rho related BTB domain containing 3	HGNC:18757	5q15
Lats1	Approved symbol	LATS1	large tumor suppressor kinase 1	HGNC:6514	6q25.1
Antxr1	Approved symbol	ANTXR1	ANTXR cell adhesion molecule 1	HGNC:21014	2p13.3
Mylk	Approved symbol	MYLK	myosin light chain kinase	HGNC:7590	3q21.1
Sptbn4	Approved symbol	SPTBN4	spectrin beta, non-erythrocytic 4	HGNC:14896	19q13.2
Bag3	Approved symbol	BAG3	BAG cochaperone 3	HGNC:939	10q26.11
Sln	Approved symbol	SLN	sarcolipin	HGNC:11089	11q22.3
Phpt1	Approved symbol	PHPT1	phosphohistidine phosphatase 1	HGNC:30033	9q34.3
Coro1c	Approved symbol	CORO1C	coronin 1C	HGNC:2254	12q24.11
Akap4	Approved symbol	AKAP4	A-kinase anchoring protein 4	HGNC:374	Xp11.22
Rnd2	Approved symbol	RND2	Rho family GTPase 2	HGNC:18315	17q21.31
Dnajb6	Approved symbol	DNAJB6	DnaJ heat shock protein family (Hsp40) member B6	HGNC:14888	7q36.3
Strip1	Approved symbol	STRIP1	striatin interacting protein 1	HGNC:25916	1p13.3
Sema5a	Approved symbol	SEMA5A	semaphorin 5A	HGNC:10736	5p15.31
Aldoa	Approved symbol	ALDOA	aldolase, fructose-bisphosphate A	HGNC:414	16p11.2
Bcas3	Approved symbol	BCAS3	BCAS3 microtubule associated cell migration factor	HGNC:14347	17q23.2
Ppp2r5a	Approved symbol	PPP2R5A	protein phosphatase 2 regulatory subunit B'alpha	HGNC:9309	1q32.3
Nedd9	Approved symbol	NEDD9	neural precursor cell expressed, developmentally down-regulated 9	HGNC:7733	6p24.2
Epb41l4a	Approved symbol	EPB41L4A	erythrocyte membrane protein band 4.1 like 4A	HGNC:13278	5q22.1-q22.2
Shox2	Approved symbol	SHOX2	short stature homeobox 2	HGNC:10854	3q25.32
Rock1	Approved symbol	ROCK1	Rho associated coiled-coil containing protein kinase 1	HGNC:10251	18q11.1
Afap1	Approved symbol	AFAP1	actin filament associated protein 1	HGNC:24017	4p16.1
Frmd3	Approved symbol	FRMD3	FERM domain containing 3	HGNC:24125	9q21.32
Des	Approved symbol	DES	desmin	HGNC:2770	2q35
Marcksl1	Approved symbol	MARCKSL1	MARCKS like 1	HGNC:7142	1p35.1
Pcdh15	Approved symbol	PCDH15	protocadherin related 15	HGNC:14674	10q21.1
Nck1	Approved symbol	NCK1	NCK adaptor protein 1	HGNC:7664	3q22.3
Ccdc102a	Approved symbol	CCDC102A	coiled-coil domain containing 102A	HGNC:28097	16q21
Actl9	Approved symbol	ACTL9	actin like 9	HGNC:28494	19p13.2
Stac3	Approved symbol	STAC3	SH3 and cysteine rich domain 3	HGNC:28423	12q13.3
Cd9	Approved symbol	CD9	CD9 molecule	HGNC:1709	12p13.31
Id1	Approved symbol	ID1	inhibitor of DNA binding 1, HLH protein	HGNC:5360	20q11.21
Thsd7a	Approved symbol	THSD7A	thrombospondin type 1 domain containing 7A	HGNC:22207	7p21.3
Snta1	Approved symbol	SNTA1	syntrophin alpha 1	HGNC:11167	20q11.21
Rcan1	Approved symbol	RCAN1	regulator of calcineurin 1	HGNC:3040	21q22.12
Sh3d21	Approved symbol	SH3D21	SH3 domain containing 21	HGNC:26236	1p34.3
Tln1	Approved symbol	TLN1	talin 1	HGNC:11845	9p13.3
Mybpc2	Approved symbol	MYBPC2	myosin binding protein C2	HGNC:7550	19q13.33
Nkx2-5	Approved symbol	NKX2-5	NK2 homeobox 5	HGNC:2488	5q34
Actl7b	Approved symbol	ACTL7B	actin like 7B	HGNC:162	9q31.3
Crmp1	Approved symbol	CRMP1	collapsin response mediator protein 1	HGNC:2365	4p16.2
Plek2	Approved symbol	PLEK2	pleckstrin 2	HGNC:19238	14q23.3-q24.1
Amot	Approved symbol	AMOT	angiomotin	HGNC:17810	Xq23
Filip1	Approved symbol	FILIP1	filamin A interacting protein 1	HGNC:21015	6q14.1
Bcl9	Approved symbol	BCL9	BCL9 transcription coactivator	HGNC:1008	1q21.2
Arhgef7	Approved symbol	ARHGEF7	Rho guanine nucleotide exchange factor 7	HGNC:15607	13q34
Spata6	Approved symbol	SPATA6	spermatogenesis associated 6	HGNC:18309	1p33
Racgap1	Approved symbol	RACGAP1	Rac GTPase activating protein 1	HGNC:9804	12q13.12
Eif5a	Approved symbol	EIF5A	eukaryotic translation initiation factor 5A	HGNC:3300	17p13.1
Hdac9	Approved symbol	HDAC9	histone deacetylase 9	HGNC:14065	7p21.1
Frmpd4	Approved symbol	FRMPD4	FERM and PDZ domain containing 4	HGNC:29007	Xp22.2
Myo10	Approved symbol	MYO10	myosin X	HGNC:7593	5p15.1
Alkbh4	Approved symbol	ALKBH4	alkB homolog 4, lysine demethylase	HGNC:21900	7q22.1
Phactr3	Approved symbol	PHACTR3	phosphatase and actin regulator 3	HGNC:15833	20q13.32-q13.33
Smpx	Approved symbol	SMPX	small muscle protein X-linked	HGNC:11122	Xp22.12
Maea	Approved symbol	MAEA	macrophage erythroblast attacher, E3 ubiquitin ligase	HGNC:13731	4p16.3
Elmo3	Approved symbol	ELMO3	engulfment and cell motility 3	HGNC:17289	16q22.1
Ptk2b	Approved symbol	PTK2B	protein tyrosine kinase 2 beta	HGNC:9612	8p21.2
Sox15	Approved symbol	SOX15	SRY-box transcription factor 15	HGNC:11196	17p13.1
Rac2	Approved symbol	RAC2	Rac family small GTPase 2	HGNC:9802	22q13.1
Actg2	Approved symbol	ACTG2	actin gamma 2, smooth muscle	HGNC:145	2p13.1
Stap1	Approved symbol	STAP1	signal transducing adaptor family member 1	HGNC:24133	4q13.2
Elmo1	Approved symbol	ELMO1	engulfment and cell motility 1	HGNC:16286	7p14.2-p14.1
Prkce	Approved symbol	PRKCE	protein kinase C epsilon	HGNC:9401	2p21
Mettl21c	Approved symbol	METTL21C	methyltransferase 21C, AARS1 lysine	HGNC:33717	13q33.1
Abi1	Approved symbol	ABI1	abl interactor 1	HGNC:11320	10p12.1
Actr10	Approved symbol	ACTR10	actin related protein 10	HGNC:17372	14q23.1
Rhog	Approved symbol	RHOG	ras homolog family member G	HGNC:672	11p15.4
Sema3e	Approved symbol	SEMA3E	semaphorin 3E	HGNC:10727	7q21.11
Rhoq	Approved symbol	RHOQ	ras homolog family member Q	HGNC:17736	2p21
Mfn2	Approved symbol	MFN2	mitofusin 2	HGNC:16877	1p36.22
Srf	Approved symbol	SRF	serum response factor	HGNC:11291	6p21.1
Actl7a	Approved symbol	ACTL7A	actin like 7A	HGNC:161	9q31.3
Odam	Approved symbol	ODAM	odontogenic, ameloblast associated	HGNC:26043	4q13.3
Pde4d	Approved symbol	PDE4D	phosphodiesterase 4D	HGNC:8783	5q11.2-q12.1
Tek	Approved symbol	TEK	TEK receptor tyrosine kinase	HGNC:11724	9p21.2
Cab39	Approved symbol	CAB39	calcium binding protein 39	HGNC:20292	2q37.1
Mylpf	Approved symbol	MYLPF	myosin light chain, phosphorylatable, fast skeletal muscle	HGNC:29824	16p11.2
Inf2	Approved symbol	INF2	inverted formin 2	HGNC:23791	14q32.33
Myo16	Approved symbol	MYO16	myosin XVI	HGNC:29822	13q33.3
Atp1a2	Approved symbol	ATP1A2	ATPase Na+/K+ transporting subunit alpha 2	HGNC:800	1q23.2
Nphs2	Approved symbol	NPHS2	NPHS2 stomatin family member, podocin	HGNC:13394	1q25.2
Pdpn	Approved symbol	PDPN	podoplanin	HGNC:29602	1p36.21
Calm2	Approved symbol	CALM2	calmodulin 2	HGNC:1445	2p21
Fnbp1l	Approved symbol	FNBP1L	formin binding protein 1 like	HGNC:20851	1p22.1
Fes	Approved symbol	FES	FES proto-oncogene, tyrosine kinase	HGNC:3657	15q26.1
Cavin3	Approved symbol	CAVIN3	caveolae associated protein 3	HGNC:9400	11p15.4
Rhoh	Approved symbol	RHOH	ras homolog family member H	HGNC:686	4p14
Pyroxd1	Approved symbol	PYROXD1	pyridine nucleotide-disulphide oxidoreductase domain 1	HGNC:26162	12p12.1
Slc8a1	Approved symbol	SLC8A1	solute carrier family 8 member A1	HGNC:11068	2p22.1
Pknox2	Approved symbol	PKNOX2	PBX/knotted 1 homeobox 2	HGNC:16714	11q24.2
Epc1	Approved symbol	EPC1	enhancer of polycomb homolog 1	HGNC:19876	10p11.22
Six4	Approved symbol	SIX4	SIX homeobox 4	HGNC:10890	14q23.1
Spatc1l	Approved symbol	SPATC1L	spermatogenesis and centriole associated 1 like	HGNC:1298	21q22.3
Apc2	Approved symbol	APC2	APC regulator of WNT signaling pathway 2	HGNC:24036	19p13.3
Ehd2	Approved symbol	EHD2	EH domain containing 2	HGNC:3243	19q13.33
Frmd5	Approved symbol	FRMD5	FERM domain containing 5	HGNC:28214	15q15.3
Arhgap25	Approved symbol	ARHGAP25	Rho GTPase activating protein 25	HGNC:28951	2p13.3
Arhgap12	Approved symbol	ARHGAP12	Rho GTPase activating protein 12	HGNC:16348	10p11.22
Elmo2	Approved symbol	ELMO2	engulfment and cell motility 2	HGNC:17233	20q13.12
Hspb1	Approved symbol	HSPB1	heat shock protein family B (small) member 1	HGNC:5246	7q11.23
Septin9	Approved symbol	SEPTIN9	septin 9	HGNC:7323	17q25.3
Gpm6b	Approved symbol	GPM6B	glycoprotein M6B	HGNC:4461	Xp22.2
Abra	Approved symbol	ABRA	actin binding Rho activating protein	HGNC:30655	8q23.1
Abracl	Approved symbol	ABRACL	ABRA C-terminal like	HGNC:21230	6q24.1
Selenon	Approved symbol	SELENON	selenoprotein N	HGNC:15999	1p36.11
Jph2	Approved symbol	JPH2	junctophilin 2	HGNC:14202	20q13.12
Taok1	Approved symbol	TAOK1	TAO kinase 1	HGNC:29259	17q11.2
Epb41l5	Approved symbol	EPB41L5	erythrocyte membrane protein band 4.1 like 5	HGNC:19819	2q14.2
Fat1	Approved symbol	FAT1	FAT atypical cadherin 1	HGNC:3595	4q35.2
Clrn1	Approved symbol	CLRN1	clarin 1	HGNC:12605	3q25.1
Mkln1	Approved symbol	MKLN1	muskelin 1	HGNC:7109	7q32.3
Shank3	Approved symbol	SHANK3	SH3 and multiple ankyrin repeat domains 3	HGNC:14294	22q13.33
Pycard	Approved symbol	PYCARD	PYD and CARD domain containing	HGNC:16608	16p11.2
Cacna1d	Approved symbol	CACNA1D	calcium voltage-gated channel subunit alpha1 D	HGNC:1391	3p21.1
Mylk4	Approved symbol	MYLK4	myosin light chain kinase family member 4	HGNC:27972	6p25.2
Spaar	Approved symbol	SPAAR	small regulatory polypeptide of amino acid response	HGNC:27244	9p13.3
Aqp2	Approved symbol	AQP2	aquaporin 2	HGNC:634	12q13.12
Epb41l4b	Approved symbol	EPB41L4B	erythrocyte membrane protein band 4.1 like 4B	HGNC:19818	9q31.3
Flnc	Approved symbol	FLNC	filamin C	HGNC:3756	7q32.1
Rab6b	Approved symbol	RAB6B	RAB6B, member RAS oncogene family	HGNC:14902	3q22.1
Mcu	Approved symbol	MCU	mitochondrial calcium uniporter	HGNC:23526	10q22.1
Simc1	Approved symbol	SIMC1	SUMO interacting motifs containing 1	HGNC:24779	5q35.2
Adra1a	Approved symbol	ADRA1A	adrenoceptor alpha 1A	HGNC:277	8p21.2
Edn1	Approved symbol	EDN1	endothelin 1	HGNC:3176	6p24.1
Farp2	Approved symbol	FARP2	FERM, ARH/RhoGEF and pleckstrin domain protein 2	HGNC:16460	2q37.3
Tnpo2	Approved symbol	TNPO2	transportin 2	HGNC:19998	19p13.13
Pjvk	Approved symbol	PJVK	pejvakin	HGNC:29502	2q31.2
Itsn1	Approved symbol	ITSN1	intersectin 1	HGNC:6183	21q22.11
Dctn6	Approved symbol	DCTN6	dynactin subunit 6	HGNC:16964	8p12
Ctsl	Approved symbol	CTSL	cathepsin L	HGNC:2537	9q21.33
Mef2c	Approved symbol	MEF2C	myocyte enhancer factor 2C	HGNC:6996	5q14.3
Emp2	Approved symbol	EMP2	epithelial membrane protein 2	HGNC:3334	16p13.13
Cgn	Approved symbol	CGN	cingulin	HGNC:17429	1q21.3
Trpm7	Approved symbol	TRPM7	transient receptor potential cation channel subfamily M member 7	HGNC:17994	15q21.2
C9orf72	Approved symbol	C9orf72	C9orf72-SMCR8 complex subunit	HGNC:28337	9p21.2
Stac2	Approved symbol	STAC2	SH3 and cysteine rich domain 2	HGNC:23990	17q12
Mybph	Approved symbol	MYBPH	myosin binding protein H	HGNC:7552	1q32.1
Bst1	Approved symbol	BST1	bone marrow stromal cell antigen 1	HGNC:1118	4p15.32
Rab39b	Approved symbol	RAB39B	RAB39B, member RAS oncogene family	HGNC:16499	Xq28
Npc1l1	Approved symbol	NPC1L1	NPC1 like intracellular cholesterol transporter 1	HGNC:7898	7p13
Abl2	Approved symbol	ABL2	ABL proto-oncogene 2, non-receptor tyrosine kinase	HGNC:77	1q25.2
Trpv4	Approved symbol	TRPV4	transient receptor potential cation channel subfamily V member 4	HGNC:18083	12q24.11
Gng12	Approved symbol	GNG12	G protein subunit gamma 12	HGNC:19663	1p31.3
Gaa	Approved symbol	GAA	alpha glucosidase	HGNC:4065	17q25.3
Farp1	Approved symbol	FARP1	FERM, ARH/RhoGEF and pleckstrin domain protein 1	HGNC:3591	13q32.2
Arhgef17	Approved symbol	ARHGEF17	Rho guanine nucleotide exchange factor 17	HGNC:21726	11q13.4
Calm1	Approved symbol	CALM1	calmodulin 1	HGNC:1442	14q32.11
Calm3	Approved symbol	CALM3	calmodulin 3	HGNC:1449	19q13.32
Akap11	Approved symbol	AKAP11	A-kinase anchoring protein 11	HGNC:369	13q14.11
Rhob	Approved symbol	RHOB	ras homolog family member B	HGNC:668	2p24.1
Grk3	Approved symbol	GRK3	G protein-coupled receptor kinase 3	HGNC:290	22q12.1
Anxa5	Approved symbol	ANXA5	annexin A5	HGNC:543	4q27
Dctn3	Approved symbol	DCTN3	dynactin subunit 3	HGNC:2713	9p13.3
Prkcd	Approved symbol	PRKCD	protein kinase C delta	HGNC:9399	3p21.1
Gjb6	Approved symbol	GJB6	gap junction protein beta 6	HGNC:4288	13q12.11
Rcan3	Approved symbol	RCAN3	RCAN family member 3	HGNC:3042	1p36.11
F2rl1	Approved symbol	F2RL1	F2R like trypsin receptor 1	HGNC:3538	5q13.3
Nrp1	Approved symbol	NRP1	neuropilin 1	HGNC:8004	10p11.22
Rab25	Approved symbol	RAB25	RAB25, member RAS oncogene family	HGNC:18238	1q22
Rala	Approved symbol	RALA	RAS like proto-oncogene A	HGNC:9839	7p14.1
Cacna2d1	Approved symbol	CACNA2D1	calcium voltage-gated channel auxiliary subunit alpha2delta 1	HGNC:1399	7q21.11
Myo9a	Approved symbol	MYO9A	myosin IXA	HGNC:7608	15q23
Nos1	Approved symbol	NOS1	nitric oxide synthase 1	HGNC:7872	12q24.22
Cdk10	Approved symbol	CDK10	cyclin dependent kinase 10	HGNC:1770	16q24.3
Bst2	Approved symbol	BST2	bone marrow stromal cell antigen 2	HGNC:1119	19p13.11
Fzd10	Approved symbol	FZD10	frizzled class receptor 10	HGNC:4039	12q24.33
Vps16	Approved symbol	VPS16	VPS16 core subunit of CORVET and HOPS complexes	HGNC:14584	20p13
Dctn5	Approved symbol	DCTN5	dynactin subunit 5	HGNC:24594	16p12.2
Gsto1	Approved symbol	GSTO1	glutathione S-transferase omega 1	HGNC:13312	10q25.1
Nol3	Approved symbol	NOL3	nucleolar protein 3	HGNC:7869	16q22.1
Pawr	Approved symbol	PAWR	pro-apoptotic WT1 regulator	HGNC:8614	12q21.2
Fkbp15	Approved symbol	FKBP15	FKBP prolyl isomerase family member 15	HGNC:23397	9q32
Casp12	Approved symbol	CASP12	caspase 12 (gene/pseudogene)	HGNC:19004	11q22.3
Dixdc1	Approved symbol	DIXDC1	DIX domain containing 1	HGNC:23695	11q23.1
Cherp	Approved symbol	CHERP	calcium homeostasis endoplasmic reticulum protein	HGNC:16930	19p13.11
Slc4a1	Approved symbol	SLC4A1	solute carrier family 4 member 1 (Diego blood group)	HGNC:11027	17q21.31
Ppp1r16a	Approved symbol	PPP1R16A	protein phosphatase 1 regulatory subunit 16A	HGNC:14941	8q24.3
Stim1	Approved symbol	STIM1	stromal interaction molecule 1	HGNC:11386	11p15.4
Dner	Approved symbol	DNER	delta/notch like EGF repeat containing	HGNC:24456	2q36.3
Lrp4	Approved symbol	LRP4	LDL receptor related protein 4	HGNC:6696	11p11.2
Iqgap1	Approved symbol	IQGAP1	IQ motif containing GTPase activating protein 1	HGNC:6110	15q26.1
Sh3kbp1	Approved symbol	SH3KBP1	SH3 domain containing kinase binding protein 1	HGNC:13867	Xp22.12
Syne1	Approved symbol	SYNE1	spectrin repeat containing nuclear envelope protein 1	HGNC:17089	6q25.2
Xk	Approved symbol	XK	X-linked Kx blood group	HGNC:12811	Xp21.1
Myorg	Approved symbol	MYORG	myogenesis regulating glycosidase (putative)	HGNC:19918	9p13.3
Frg1	Approved symbol	FRG1	FSHD region gene 1	HGNC:3954	4q35.2
Rab3c	Approved symbol	RAB3C	RAB3C, member RAS oncogene family	HGNC:30269	5q11.2
Nfatc3	Approved symbol	NFATC3	nuclear factor of activated T cells 3	HGNC:7777	16q22.1
Pard3	Approved symbol	PARD3	par-3 family cell polarity regulator	HGNC:16051	10p11.22-p11.21
Mapk14	Approved symbol	MAPK14	mitogen-activated protein kinase 14	HGNC:6876	6p21.31
Cxadr	Approved symbol	CXADR	CXADR Ig-like cell adhesion molecule	HGNC:2559	21q21.1
Taok2	Approved symbol	TAOK2	TAO kinase 2	HGNC:16835	16p11.2
Daam2	Approved symbol	DAAM2	dishevelled associated activator of morphogenesis 2	HGNC:18143	6p21.2
Prkar1a	Approved symbol	PRKAR1A	protein kinase cAMP-dependent type I regulatory subunit alpha	HGNC:9388	17q24.2
P2rx5	Approved symbol	P2RX5	purinergic receptor P2X 5	HGNC:8536	17p13.2
Musk	Approved symbol	MUSK	muscle associated receptor tyrosine kinase	HGNC:7525	9q31.3
Slit2	Approved symbol	SLIT2	slit guidance ligand 2	HGNC:11086	4p15.31
Stx1a	Approved symbol	STX1A	syntaxin 1A	HGNC:11433	7q11.23
Stard8	Approved symbol	STARD8	StAR related lipid transfer domain containing 8	HGNC:19161	Xq13.1
Scn8a	Approved symbol	SCN8A	sodium voltage-gated channel alpha subunit 8	HGNC:10596	12q13.13
Rpl23	Approved symbol	RPL23	ribosomal protein L23	HGNC:10316	17q12
Itgb1	Approved symbol	ITGB1	integrin subunit beta 1	HGNC:6153	10p11.22
Kat2b	Approved symbol	KAT2B	lysine acetyltransferase 2B	HGNC:8638	3p24.3
Cflar	Approved symbol	CFLAR	CASP8 and FADD like apoptosis regulator	HGNC:1876	2q33.1
Eps8l2	Approved symbol	EPS8L2	EPS8 like 2	HGNC:21296	11p15.5
Trpm2	Approved symbol	TRPM2	transient receptor potential cation channel subfamily M member 2	HGNC:12339	21q22.3
Ikbkb	Approved symbol	IKBKB	inhibitor of nuclear factor kappa B kinase subunit beta	HGNC:5960	8p11.21
Rab6a	Approved symbol	RAB6A	RAB6A, member RAS oncogene family	HGNC:9786	11q13.4
Nrk	Approved symbol	NRK	Nik related kinase	HGNC:25391	Xq22.3
Foxp1	Approved symbol	FOXP1	forkhead box P1	HGNC:3823	3p13
Dctn2	Approved symbol	DCTN2	dynactin subunit 2	HGNC:2712	12q13.3
Arfgef3	Approved symbol	ARFGEF3	ARFGEF family member 3	HGNC:21213	6q23.3-q24.1
Slc9a3r1	Approved symbol	SLC9A3R1	SLC9A3 regulator 1	HGNC:11075	17q25.1
Gys2	Approved symbol	GYS2	glycogen synthase 2	HGNC:4707	12p12.1
Septin2	Approved symbol	SEPTIN2	septin 2	HGNC:7729	2q37.3
Cmya5	Approved symbol	CMYA5	cardiomyopathy associated 5	HGNC:14305	5q14.1
Actbl2	Approved symbol	ACTBL2	actin beta like 2	HGNC:17780	5q11.2
Ripor2	Approved symbol	RIPOR2	RHO family interacting cell polarization regulator 2	HGNC:13872	6p22.3
Itpr2	Approved symbol	ITPR2	inositol 1,4,5-trisphosphate receptor type 2	HGNC:6181	12p11.23
Stxbp5l	Approved symbol	STXBP5L	syntaxin binding protein 5L	HGNC:30757	3q13.33
Mrtfa	Approved symbol	MRTFA	myocardin related transcription factor A	HGNC:14334	22q13.1-q13.2
Whrn	Approved symbol	WHRN	whirlin	HGNC:16361	9q32
Tlr2	Approved symbol	TLR2	toll like receptor 2	HGNC:11848	4q31.3
Chrng	Approved symbol	CHRNG	cholinergic receptor nicotinic gamma subunit	HGNC:1967	2q37.1
Stac	Approved symbol	STAC	SH3 and cysteine rich domain	HGNC:11353	3p22.3-p22.2
Ush2a	Approved symbol	USH2A	usherin	HGNC:12601	1q41
Insrr	Approved symbol	INSRR	insulin receptor related receptor	HGNC:6093	1q23.1
Mybpc1	Approved symbol	MYBPC1	myosin binding protein C1	HGNC:7549	12q23.2
Mtm1	Approved symbol	MTM1	myotubularin 1	HGNC:7448	Xq28
Tfpt	Approved symbol	TFPT	TCF3 fusion partner	HGNC:13630	19q13.42
Auts2	Approved symbol	AUTS2	activator of transcription and developmental regulator AUTS2	HGNC:14262	7q11.22
Stau2	Approved symbol	STAU2	staufen double-stranded RNA binding protein 2	HGNC:11371	8q21.11
Arhgap44	Approved symbol	ARHGAP44	Rho GTPase activating protein 44	HGNC:29096	17p12
Arhgap26	Approved symbol	ARHGAP26	Rho GTPase activating protein 26	HGNC:17073	5q31.3
Scnn1a	Approved symbol	SCNN1A	sodium channel epithelial 1 subunit alpha	HGNC:10599	12p13
Hip1	Approved symbol	HIP1	huntingtin interacting protein 1	HGNC:4913	7q11.23
Phactr4	Approved symbol	PHACTR4	phosphatase and actin regulator 4	HGNC:25793	1p35.3
Cx3cl1	Approved symbol	CX3CL1	C-X3-C motif chemokine ligand 1	HGNC:10647	16q21
Ybx1	Approved symbol	YBX1	Y-box binding protein 1	HGNC:8014	1p34.2
Bmf	Approved symbol	BMF	Bcl2 modifying factor	HGNC:24132	15q15.1
Rab3d	Approved symbol	RAB3D	RAB3D, member RAS oncogene family	HGNC:9779	19p13.2
Ntf3	Approved symbol	NTF3	neurotrophin 3	HGNC:8023	12p13.31
Hras	Approved symbol	HRAS	HRas proto-oncogene, GTPase	HGNC:5173	11p15.5
Pip5k1a	Approved symbol	PIP5K1A	phosphatidylinositol-4-phosphate 5-kinase type 1 alpha	HGNC:8994	1q21.3
Cldn19	Approved symbol	CLDN19	claudin 19	HGNC:2040	1p34.2
Syde1	Approved symbol	SYDE1	synapse defective Rho GTPase homolog 1	HGNC:25824	19p13.12
Psma6	Approved symbol	PSMA6	proteasome 20S subunit alpha 6	HGNC:9535	14q13.2
Nrg1	Approved symbol	NRG1	neuregulin 1	HGNC:7997	8p12
Rufy3	Approved symbol	RUFY3	RUN and FYVE domain containing 3	HGNC:30285	4q13.3
Klf5	Approved symbol	KLF5	Kruppel like factor 5	HGNC:6349	13q22.1
Ctnna1	Approved symbol	CTNNA1	catenin alpha 1	HGNC:2509	5q31.2
Wnt10b	Approved symbol	WNT10B	Wnt family member 10B	HGNC:12775	12q13.12
Tcf23	Approved symbol	TCF23	transcription factor 23	HGNC:18602	2p23.3
Lancl2	Approved symbol	LANCL2	LanC like 2	HGNC:6509	7p11.2
Ampd1	Approved symbol	AMPD1	adenosine monophosphate deaminase 1	HGNC:468	1p13.2
Nkd2	Approved symbol	NKD2	NKD inhibitor of WNT signaling pathway 2	HGNC:17046	5p15.33
Mesp1	Approved symbol	MESP1	mesoderm posterior bHLH transcription factor 1	HGNC:29658	15q26.1
Pam	Approved symbol	PAM	peptidylglycine alpha-amidating monooxygenase	HGNC:8596	5q21.1
Lman1	Approved symbol	LMAN1	lectin, mannose binding 1	HGNC:6631	18q21.32
Chrne	Approved symbol	CHRNE	cholinergic receptor nicotinic epsilon subunit	HGNC:1966	17p13.2
Ank3	Approved symbol	ANK3	ankyrin 3	HGNC:494	10q21.2
S100b	Approved symbol	S100B	S100 calcium binding protein B	HGNC:10500	21q22.3
Slc8a3	Approved symbol	SLC8A3	solute carrier family 8 member A3	HGNC:11070	14q24.2
Grid2ip	Approved symbol	GRID2IP	Grid2 interacting protein	HGNC:18464	7p22.1
Fgd4	Approved symbol	FGD4	FYVE, RhoGEF and PH domain containing 4	HGNC:19125	12p11.21
Ppp3ca	Approved symbol	PPP3CA	protein phosphatase 3 catalytic subunit alpha	HGNC:9314	4q24
Adgrb1	Approved symbol	ADGRB1	adhesion G protein-coupled receptor B1	HGNC:943	8q24.3
Spef1	Approved symbol	SPEF1	sperm flagellar 1	HGNC:15874	20p13
Crk	Approved symbol	CRK	CRK proto-oncogene, adaptor protein	HGNC:2362	17p13.3
Zbed3	Approved symbol	ZBED3	zinc finger BED-type containing 3	HGNC:20711	5q13.3
Tnni3k	Approved symbol	TNNI3K	TNNI3 interacting kinase	HGNC:19661	1p31.1
Ppp3cb	Approved symbol	PPP3CB	protein phosphatase 3 catalytic subunit beta	HGNC:9315	10q22.2
Ahnak	Approved symbol	AHNAK	AHNAK nucleoprotein	HGNC:347	11q12.3
Bcl2	Approved symbol	BCL2	BCL2 apoptosis regulator	HGNC:990	18q21.33
Fgd1	Approved symbol	FGD1	FYVE, RhoGEF and PH domain containing 1	HGNC:3663	Xp11.22
Sdad1	Approved symbol	SDAD1	SDA1 domain containing 1	HGNC:25537	4q21.1
Ilk	Approved symbol	ILK	integrin linked kinase	HGNC:6040	11p15.4
Ntrk3	Approved symbol	NTRK3	neurotrophic receptor tyrosine kinase 3	HGNC:8033	15q25.3
Ankrd1	Approved symbol	ANKRD1	ankyrin repeat domain 1	HGNC:15819	10q23.31
Coro2a	Approved symbol	CORO2A	coronin 2A	HGNC:2255	9q22.33
Ophn1	Approved symbol	OPHN1	oligophrenin 1	HGNC:8148	Xq12
Fsd2	Approved symbol	FSD2	fibronectin type III and SPRY domain containing 2	HGNC:18024	15q25.2
Chrnd	Approved symbol	CHRND	cholinergic receptor nicotinic delta subunit	HGNC:1965	2q37.1
S100a6	Approved symbol	S100A6	S100 calcium binding protein A6	HGNC:10496	1q21.3
Rab3b	Approved symbol	RAB3B	RAB3B, member RAS oncogene family	HGNC:9778	1p32.3
S1pr2	Approved symbol	S1PR2	sphingosine-1-phosphate receptor 2	HGNC:3169	19p13.2
Kel	Approved symbol	KEL	Kell metallo-endopeptidase (Kell blood group)	HGNC:6308	7q34
Vps18	Approved symbol	VPS18	VPS18 core subunit of CORVET and HOPS complexes	HGNC:15972	15q15.1
Hdac2	Approved symbol	HDAC2	histone deacetylase 2	HGNC:4853	6q21
Celsr1	Approved symbol	CELSR1	cadherin EGF LAG seven-pass G-type receptor 1	HGNC:1850	22q13.31
Mtmr12	Approved symbol	MTMR12	myotubularin related protein 12	HGNC:18191	5p13.3
Stk38l	Approved symbol	STK38L	serine/threonine kinase 38 like	HGNC:17848	12p11.23
Trpc1	Approved symbol	TRPC1	transient receptor potential cation channel subfamily C member 1	HGNC:12333	3q23
Kpna1	Approved symbol	KPNA1	karyopherin subunit alpha 1	HGNC:6394	3q21.1
Lmtk2	Approved symbol	LMTK2	lemur tyrosine kinase 2	HGNC:17880	7q21.3
Timp4	Approved symbol	TIMP4	TIMP metallopeptidase inhibitor 4	HGNC:11823	3p25.2
Cit	Approved symbol	CIT	citron rho-interacting serine/threonine kinase	HGNC:1985	12q24.23
Pfdn1	Approved symbol	PFDN1	prefoldin subunit 1	HGNC:8866	5q31.3
Amotl2	Approved symbol	AMOTL2	angiomotin like 2	HGNC:17812	3q22.2
Prr5	Approved symbol	PRR5	proline rich 5	HGNC:31682	22q13.31
Fgr	Approved symbol	FGR	FGR proto-oncogene, Src family tyrosine kinase	HGNC:3697	1p35.3
Casp4	Approved symbol	CASP4	caspase 4	HGNC:1505	11q22.3
Kash5	Approved symbol	KASH5	KASH domain containing 5	HGNC:26520	19q13.33
Actr3b	Approved symbol	ACTR3B	actin related protein 3B	HGNC:17256	7q36.1-q36.2
Chrna1	Approved symbol	CHRNA1	cholinergic receptor nicotinic alpha 1 subunit	HGNC:1955	2q31.1
Chrnb1	Approved symbol	CHRNB1	cholinergic receptor nicotinic beta 1 subunit	HGNC:1961	17p13.1
Grhl3	Approved symbol	GRHL3	grainyhead like transcription factor 3	HGNC:25839	1p36.11
Capn10	Approved symbol	CAPN10	calpain 10	HGNC:1477	2q37.3
Tbck	Approved symbol	TBCK	TBC1 domain containing kinase	HGNC:28261	4q24
Ackr2	Approved symbol	ACKR2	atypical chemokine receptor 2	HGNC:1565	3p22.1
Colq	Approved symbol	COLQ	collagen like tail subunit of asymmetric acetylcholinesterase	HGNC:2226	3p25.1
Stxbp5	Approved symbol	STXBP5	syntaxin binding protein 5	HGNC:19665	6q24.3
Inppl1	Approved symbol	INPPL1	inositol polyphosphate phosphatase like 1	HGNC:6080	11q13.4
Cdk5r1	Approved symbol	CDK5R1	cyclin dependent kinase 5 regulatory subunit 1	HGNC:1775	17q11.2
Anxa1	Approved symbol	ANXA1	annexin A1	HGNC:533	9q21.13
Nuak2	Approved symbol	NUAK2	NUAK family kinase 2	HGNC:29558	1q32.1
Iqsec3	Approved symbol	IQSEC3	IQ motif and Sec7 domain ArfGEF 3	HGNC:29193	12p13.33
Notch2	Approved symbol	NOTCH2	notch receptor 2	HGNC:7882	1p12
Rer1	Approved symbol	RER1	retention in endoplasmic reticulum sorting receptor 1	HGNC:30309	1p36.32
Calu	Approved symbol	CALU	calumenin	HGNC:1458	7q32.1
Mdk	Approved symbol	MDK	midkine	HGNC:6972	11p11.2
Msx1	Approved symbol	MSX1	msh homeobox 1	HGNC:7391	4p16.2
Tarbp2	Approved symbol	TARBP2	TARBP2 subunit of RISC loading complex	HGNC:11569	12q13.13
Itprid2	Approved symbol	ITPRID2	ITPR interacting domain containing 2	HGNC:11319	2q31.3
Dusp22	Approved symbol	DUSP22	dual specificity phosphatase 22	HGNC:16077	6p25.3
Ooep	Approved symbol	OOEP	oocyte expressed protein	HGNC:21382	6q13
Nlrp5	Approved symbol	NLRP5	NLR family pyrin domain containing 5	HGNC:21269	19q13.43
Rab27b	Approved symbol	RAB27B	RAB27B, member RAS oncogene family	HGNC:9767	18q21.2
Epha3	Approved symbol	EPHA3	EPH receptor A3	HGNC:3387	3p11.1
Rap2a	Approved symbol	RAP2A	RAP2A, member of RAS oncogene family	HGNC:9861	13q32.1
Cldn3	Approved symbol	CLDN3	claudin 3	HGNC:2045	7q11.23
Gab1	Approved symbol	GAB1	GRB2 associated binding protein 1	HGNC:4066	4q31.21
Lrrc7	Approved symbol	LRRC7	leucine rich repeat containing 7	HGNC:18531	1p31.1
Art1	Approved symbol	ART1	ADP-ribosyltransferase 1	HGNC:723	11p15.4
Irag1	Approved symbol	IRAG1	inositol 1,4,5-triphosphate receptor associated 1	HGNC:7237	11p15.4
Grk2	Approved symbol	GRK2	G protein-coupled receptor kinase 2	HGNC:289	11q13.2
Cd81	Approved symbol	CD81	CD81 molecule	HGNC:1701	11p15.5
Tesk2	Approved symbol	TESK2	testis associated actin remodelling kinase 2	HGNC:11732	1p34.1
Rhou	Approved symbol	RHOU	ras homolog family member U	HGNC:17794	1q42.13
Mob2	Approved symbol	MOB2	MOB kinase activator 2	HGNC:24904	11p15.5
Shc1	Approved symbol	SHC1	SHC adaptor protein 1	HGNC:10840	1q21.3
Msn	Approved symbol	MSN	moesin	HGNC:7373	Xq12
Spata32	Approved symbol	SPATA32	spermatogenesis associated 32	HGNC:26349	17q21.31
Rab13	Approved symbol	RAB13	RAB13, member RAS oncogene family	HGNC:9762	1q21.3
Srl	Approved symbol	SRL	sarcalumenin	HGNC:11295	16p13.3
Gpx1	Approved symbol	GPX1	glutathione peroxidase 1	HGNC:4553	3p21.31
Cdh1	Approved symbol	CDH1	cadherin 1	HGNC:1748	16q22.1
Ppp1r18	Approved symbol	PPP1R18	protein phosphatase 1 regulatory subunit 18	HGNC:29413	6p21.33
Ccr5	Approved symbol	CCR5	C-C motif chemokine receptor 5	HGNC:1606	3p21.31
Vangl2	Approved symbol	VANGL2	VANGL planar cell polarity protein 2	HGNC:15511	1q23.2
Rab11b	Approved symbol	RAB11B	RAB11B, member RAS oncogene family	HGNC:9761	19p13.2
Popdc2	Approved symbol	POPDC2	popeye domain containing 2	HGNC:17648	3q13.33
Ezh2	Approved symbol	EZH2	enhancer of zeste 2 polycomb repressive complex 2 subunit	HGNC:3527	7q36.1
Lad1	Approved symbol	LAD1	ladinin 1	HGNC:6472	1q32.1
Stub1	Approved symbol	STUB1	STIP1 homology and U-box containing protein 1	HGNC:11427	16p13.3
Ipp	Approved symbol	IPP	intracisternal A particle-promoted polypeptide	HGNC:6108	1p34.1
Pmp22	Approved symbol	PMP22	peripheral myelin protein 22	HGNC:9118	17p12
Mink1	Approved symbol	MINK1	misshapen like kinase 1	HGNC:17565	17p13.2
Cckar	Approved symbol	CCKAR	cholecystokinin A receptor	HGNC:1570	4p15.2
Tln2	Approved symbol	TLN2	talin 2	HGNC:15447	15q22.2
Mstn	Approved symbol	MSTN	myostatin	HGNC:4223	2q32.2
Amotl1	Approved symbol	AMOTL1	angiomotin like 1	HGNC:17811	11q21
Homer2	Approved symbol	HOMER2	homer scaffold protein 2	HGNC:17513	15q25.2
Vezt	Approved symbol	VEZT	vezatin, adherens junctions transmembrane protein	HGNC:18258	12q22
Epha5	Approved symbol	EPHA5	EPH receptor A5	HGNC:3389	4q13.1-q13.2
Csf1r	Approved symbol	CSF1R	colony stimulating factor 1 receptor	HGNC:2433	5q32
Clmn	Approved symbol	CLMN	calmin	HGNC:19972	14q32.13
Zbed6	Approved symbol	ZBED6	zinc finger BED-type containing 6	HGNC:33273	1q32.1
Eef1a1	Approved symbol	EEF1A1	eukaryotic translation elongation factor 1 alpha 1	HGNC:3189	6q13
Kalrn	Approved symbol	KALRN	kalirin RhoGEF kinase	HGNC:4814	3q21.1-q21.2
Arg2	Approved symbol	ARG2	arginase 2	HGNC:664	14q24.1
Rab14	Approved symbol	RAB14	RAB14, member RAS oncogene family	HGNC:16524	9q33.2
Fus	Approved symbol	FUS	FUS RNA binding protein	HGNC:4010	16p11.2
Atp2c1	Approved symbol	ATP2C1	ATPase secretory pathway Ca2+ transporting 1	HGNC:13211	3q22.1
Ptk7	Approved symbol	PTK7	protein tyrosine kinase 7 (inactive)	HGNC:9618	6p21.1
Tns4	Approved symbol	TNS4	tensin 4	HGNC:24352	17q21.2
Cryaa	Approved symbol	CRYAA	crystallin alpha A	HGNC:2388	21q22.3
Pacsin1	Approved symbol	PACSIN1	protein kinase C and casein kinase substrate in neurons 1	HGNC:8570	6p21.3
Tle6	Approved symbol	TLE6	TLE family member 6, subcortical maternal complex member	HGNC:30788	19p13.3
Crocc	Approved symbol	CROCC	ciliary rootlet coiled-coil, rootletin	HGNC:21299	1p36.13
Clic5	Approved symbol	CLIC5	chloride intracellular channel 5	HGNC:13517	6p21.1
Srgap2	Approved symbol	SRGAP2	SLIT-ROBO Rho GTPase activating protein 2	HGNC:19751	1q32.1
Ppp1cb	Approved symbol	PPP1CB	protein phosphatase 1 catalytic subunit beta	HGNC:9282	2p23.2
Cacng1	Approved symbol	CACNG1	calcium voltage-gated channel auxiliary subunit gamma 1	HGNC:1405	17q24.2
Arsj	Approved symbol	ARSJ	arylsulfatase family member J	HGNC:26286	4q26
Tmem109	Approved symbol	TMEM109	transmembrane protein 109	HGNC:28771	11q12.2
Camk1	Approved symbol	CAMK1	calcium/calmodulin dependent protein kinase I	HGNC:1459	3p25.3
Trim2	Approved symbol	TRIM2	tripartite motif containing 2	HGNC:15974	4q31.3
Ptn	Approved symbol	PTN	pleiotrophin	HGNC:9630	7q33
Efna5	Approved symbol	EFNA5	ephrin A5	HGNC:3225	5q21.3
Mdm2	Approved symbol	MDM2	MDM2 proto-oncogene	HGNC:6973	12q15
Cldn5	Approved symbol	CLDN5	claudin 5	HGNC:2047	22q11.21
Habp4	Approved symbol	HABP4	hyaluronan binding protein 4	HGNC:17062	9q22.32
Abcc9	Approved symbol	ABCC9	ATP binding cassette subfamily C member 9	HGNC:60	12p12.1
Ccl11	Approved symbol	CCL11	C-C motif chemokine ligand 11	HGNC:10610	17q12
Nuak1	Approved symbol	NUAK1	NUAK family kinase 1	HGNC:14311	12q23.3
Arhgef2	Approved symbol	ARHGEF2	Rho/Rac guanine nucleotide exchange factor 2	HGNC:682	1q22
Eps8l1	Approved symbol	EPS8L1	EPS8 like 1	HGNC:21295	19q13.42
Gbp2	Approved symbol	GBP2	guanylate binding protein 2	HGNC:4183	1p22.2
Stard13	Approved symbol	STARD13	StAR related lipid transfer domain containing 13	HGNC:19164	13q13.1
Nisch	Approved symbol	NISCH	nischarin	HGNC:18006	3p21.1
Iqsec2	Approved symbol	IQSEC2	IQ motif and Sec7 domain ArfGEF 2	HGNC:29059	Xp11.22
Rab10	Approved symbol	RAB10	RAB10, member RAS oncogene family	HGNC:9759	2p23.3
P3h2	Approved symbol	P3H2	prolyl 3-hydroxylase 2	HGNC:19317	3q28
Dennd2a	Approved symbol	DENND2A	DENN domain containing 2A	HGNC:22212	7q34
Tnik	Approved symbol	TNIK	TRAF2 and NCK interacting kinase	HGNC:30765	3q26.2-q26.31
S100a9	Approved symbol	S100A9	S100 calcium binding protein A9	HGNC:10499	1q21.3
Brsk2	Approved symbol	BRSK2	BR serine/threonine kinase 2	HGNC:11405	11p15.5
Popdc3	Approved symbol	POPDC3	popeye domain containing 3	HGNC:17649	6q21
Axl	Approved symbol	AXL	AXL receptor tyrosine kinase	HGNC:905	19q13.2
Fbxo25	Approved symbol	FBXO25	F-box protein 25	HGNC:13596	8p23.3
Sntg1	Approved symbol	SNTG1	syntrophin gamma 1	HGNC:13740	8q11.21
Mrtfb	Approved symbol	MRTFB	myocardin related transcription factor B	HGNC:29819	16p13.12
Klhl14	Approved symbol	KLHL14	kelch like family member 14	HGNC:29266	18q12.1
Ak1	Approved symbol	AK1	adenylate kinase 1	HGNC:361	9q34.11
Lsp1	Approved symbol	LSP1	lymphocyte specific protein 1	HGNC:6707	11p15.5
Sntb1	Approved symbol	SNTB1	syntrophin beta 1	HGNC:11168	8q24.12
Chd7	Approved symbol	CHD7	chromodomain helicase DNA binding protein 7	HGNC:20626	8q12.2
Iqsec1	Approved symbol	IQSEC1	IQ motif and Sec7 domain ArfGEF 1	HGNC:29112	3p25.2
Shh	Approved symbol	SHH	sonic hedgehog signaling molecule	HGNC:10848	7q36.3
Tns1	Approved symbol	TNS1	tensin 1	HGNC:11973	2q35
Sntg2	Approved symbol	SNTG2	syntrophin gamma 2	HGNC:13741	2p25.3
Adgrv1	Approved symbol	ADGRV1	adhesion G protein-coupled receptor V1	HGNC:17416	5q14.3
Rasd1	Approved symbol	RASD1	ras related dexamethasone induced 1	HGNC:15828	17p11.2
Manf	Approved symbol	MANF	mesencephalic astrocyte derived neurotrophic factor	HGNC:15461	3p21.2
Keap1	Approved symbol	KEAP1	kelch like ECH associated protein 1	HGNC:23177	19p13.2
Rinl	Approved symbol	RINL	Ras and Rab interactor like	HGNC:24795	19q13.2
Fxyd5	Approved symbol	FXYD5	FXYD domain containing ion transport regulator 5	HGNC:4029	19q13.12
Cxcr4	Approved symbol	CXCR4	C-X-C motif chemokine receptor 4	HGNC:2561	2q22.1
Pdgfrb	Approved symbol	PDGFRB	platelet derived growth factor receptor beta	HGNC:8804	5q32
Large1	Approved symbol	LARGE1	LARGE xylosyl- and glucuronyltransferase 1	HGNC:6511	22q12.3
Calr	Approved symbol	CALR	calreticulin	HGNC:1455	19p13.13
Pdcl3	Approved symbol	PDCL3	phosducin like 3	HGNC:28860	2q11.2
Flot2	Approved symbol	FLOT2	flotillin 2	HGNC:3758	17q11.2
Prkn	Approved symbol	PRKN	parkin RBR E3 ubiquitin protein ligase	HGNC:8607	6q26
Rab8a	Approved symbol	RAB8A	RAB8A, member RAS oncogene family	HGNC:7007	19p13.11
Atp2b4	Approved symbol	ATP2B4	ATPase plasma membrane Ca2+ transporting 4	HGNC:817	1q32.1
Ptbp1	Approved symbol	PTBP1	polypyrimidine tract binding protein 1	HGNC:9583	19p13.3
Agl	Approved symbol	AGL	amylo-alpha-1, 6-glucosidase, 4-alpha-glucanotransferase	HGNC:321	1p21.2
Agrn	Approved symbol	AGRN	agrin	HGNC:329	1p36.33
Macf1	Approved symbol	MACF1	microtubule actin crosslinking factor 1	HGNC:13664	1p34.3
Ppp1r16b	Approved symbol	PPP1R16B	protein phosphatase 1 regulatory subunit 16B	HGNC:15850	20q11.23
Gc	Approved symbol	GC	GC vitamin D binding protein	HGNC:4187	4q13.3
Rhoj	Approved symbol	RHOJ	ras homolog family member J	HGNC:688	14q23.2
Itpka	Approved symbol	ITPKA	inositol-trisphosphate 3-kinase A	HGNC:6178	15q15.1
Src	Approved symbol	SRC	SRC proto-oncogene, non-receptor tyrosine kinase	HGNC:11283	20q11.23
Srcin1	Approved symbol	SRCIN1	SRC kinase signaling inhibitor 1	HGNC:29506	17q12
Yes1	Approved symbol	YES1	YES proto-oncogene 1, Src family tyrosine kinase	HGNC:12841	18p11.32
Igf2	Approved symbol	IGF2	insulin like growth factor 2	HGNC:5466	11p15.5
Dnaja3	Approved symbol	DNAJA3	DnaJ heat shock protein family (Hsp40) member A3	HGNC:11808	16p13.3
Pgam2	Approved symbol	PGAM2	phosphoglycerate mutase 2	HGNC:8889	7p13
Cttnbp2nl	Approved symbol	CTTNBP2NL	CTTNBP2 N-terminal like	HGNC:25330	1p13.2
Rgs22	Approved symbol	RGS22	regulator of G protein signaling 22	HGNC:24499	8q22.2
Tmem63b	Approved symbol	TMEM63B	transmembrane protein 63B	HGNC:17735	6p21.1
P2rx2	Approved symbol	P2RX2	purinergic receptor P2X 2	HGNC:15459	12q24.33
Rbfox1	Approved symbol	RBFOX1	RNA binding fox-1 homolog 1	HGNC:18222	16p13.3
Efr3b	Approved symbol	EFR3B	EFR3 homolog B	HGNC:29155	2p23.3
Ints6	Approved symbol	INTS6	integrator complex subunit 6	HGNC:14879	13q14.3
Klhl1	Approved symbol	KLHL1	kelch like family member 1	HGNC:6352	13q21.33
Ppp1r42	Approved symbol	PPP1R42	protein phosphatase 1 regulatory subunit 42	HGNC:33732	8q13.1
Rai14	Approved symbol	RAI14	retinoic acid induced 14	HGNC:14873	5p13.2
Psen2	Approved symbol	PSEN2	presenilin 2	HGNC:9509	1q42.13
Gipc1	Approved symbol	GIPC1	GIPC PDZ domain containing family member 1	HGNC:1226	19p13.12
Hrg	Approved symbol	HRG	histidine rich glycoprotein	HGNC:5181	3q27.3
Vps11	Approved symbol	VPS11	VPS11 core subunit of CORVET and HOPS complexes	HGNC:14583	11q23.3
Uqcc2	Approved symbol	UQCC2	ubiquinol-cytochrome c reductase complex assembly factor 2	HGNC:21237	6p21.31
Rab27a	Approved symbol	RAB27A	RAB27A, member RAS oncogene family	HGNC:9766	15q21.3
Msra	Approved symbol	MSRA	methionine sulfoxide reductase A	HGNC:7377	8p23.1
Hspb7	Approved symbol	HSPB7	heat shock protein family B (small) member 7	HGNC:5249	1p36.13
Tbc1d21	Approved symbol	TBC1D21	TBC1 domain family member 21	HGNC:28536	15q24.1
Ncald	Approved symbol	NCALD	neurocalcin delta	HGNC:7655	8q22.3
S100a4	Approved symbol	S100A4	S100 calcium binding protein A4	HGNC:10494	1q21.3
Fgf7	Approved symbol	FGF7	fibroblast growth factor 7	HGNC:3685	15q21.2
Dek	Approved symbol	DEK	DEK proto-oncogene	HGNC:2768	6p22.3
Pacsin2	Approved symbol	PACSIN2	protein kinase C and casein kinase substrate in neurons 2	HGNC:8571	22q13.2
Limk2	Approved symbol	LIMK2	LIM domain kinase 2	HGNC:6614	22q12.2
Dock2	Approved symbol	DOCK2	dedicator of cytokinesis 2	HGNC:2988	5q35.1
Bmp2	Approved symbol	BMP2	bone morphogenetic protein 2	HGNC:1069	20p12.3
Larp6	Approved symbol	LARP6	La ribonucleoprotein 6, translational regulator	HGNC:24012	15q23
Dyrk1a	Approved symbol	DYRK1A	dual specificity tyrosine phosphorylation regulated kinase 1A	HGNC:3091	21q22.13
Grin2b	Approved symbol	GRIN2B	glutamate ionotropic receptor NMDA type subunit 2B	HGNC:4586	12p13.1
Ghsr	Approved symbol	GHSR	growth hormone secretagogue receptor	HGNC:4267	3q26.31
Eps8l3	Approved symbol	EPS8L3	EPS8 like 3	HGNC:21297	1p13.3
Sntb2	Approved symbol	SNTB2	syntrophin beta 2	HGNC:11169	16q22.1
Mpp4	Approved symbol	MPP4	MAGUK p55 scaffold protein 4	HGNC:13680	2q33.1
Cenpq	Approved symbol	CENPQ	centromere protein Q	HGNC:21347	6p12.3
Neurl1b	Approved symbol	NEURL1B	neuralized E3 ubiquitin protein ligase 1B	HGNC:35422	5q35.1
Ppard	Approved symbol	PPARD	peroxisome proliferator activated receptor delta	HGNC:9235	6p21.31
Barx2	Approved symbol	BARX2	BARX homeobox 2	HGNC:956	11q24.3
Flot1	Approved symbol	FLOT1	flotillin 1	HGNC:3757	6p21.33
Bves	Approved symbol	BVES	blood vessel epicardial substance	HGNC:1152	6q21
Ptges3	Approved symbol	PTGES3	prostaglandin E synthase 3	HGNC:16049	12q13.3
Tgfb1	Approved symbol	TGFB1	transforming growth factor beta 1	HGNC:11766	19q13.2
Pomt1	Approved symbol	POMT1	protein O-mannosyltransferase 1	HGNC:9202	9q34.13
H6pd	Approved symbol	H6PD	hexose-6-phosphate dehydrogenase/glucose 1-dehydrogenase	HGNC:4795	1p36.22
Map2	Approved symbol	MAP2	microtubule associated protein 2	HGNC:6839	2q34
Ncoa5	Approved symbol	NCOA5	nuclear receptor coactivator 5	HGNC:15909	20q13.12
Panx1	Approved symbol	PANX1	pannexin 1	HGNC:8599	11q21
Itgb3	Approved symbol	ITGB3	integrin subunit beta 3	HGNC:6156	17q21.32
Snap25	Approved symbol	SNAP25	synaptosome associated protein 25	HGNC:11132	20p12.2
Cap2	Approved symbol	CAP2	cyclase associated actin cytoskeleton regulatory protein 2	HGNC:20039	6p22.3
Mib2	Approved symbol	MIB2	MIB E3 ubiquitin protein ligase 2	HGNC:30577	1p36.33
Ski	Approved symbol	SKI	SKI proto-oncogene	HGNC:10896	1p36.33-p36.32
Cdh2	Approved symbol	CDH2	cadherin 2	HGNC:1759	18q12.1
Il1a	Approved symbol	IL1A	interleukin 1 alpha	HGNC:5991	2q14.1
Ppargc1b	Approved symbol	PPARGC1B	PPARG coactivator 1 beta	HGNC:30022	5q32
Prkci	Approved symbol	PRKCI	protein kinase C iota	HGNC:9404	3q26.2
Pxk	Approved symbol	PXK	PX domain containing serine/threonine kinase like	HGNC:23326	3p14.3
Rusc1	Approved symbol	RUSC1	RUN and SH3 domain containing 1	HGNC:17153	1q22
Map1s	Approved symbol	MAP1S	microtubule associated protein 1S	HGNC:15715	19p13.12
Stk11	Approved symbol	STK11	serine/threonine kinase 11	HGNC:11389	19p13.3
Pdgfa	Approved symbol	PDGFA	platelet derived growth factor subunit A	HGNC:8799	7p22.3
Abr	Approved symbol	ABR	ABR activator of RhoGEF and GTPase	HGNC:81	17p13.3
Atxn3	Approved symbol	ATXN3	ataxin 3	HGNC:7106	14q32.12
Rab3a	Approved symbol	RAB3A	RAB3A, member RAS oncogene family	HGNC:9777	19p13.11
Rab11a	Approved symbol	RAB11A	RAB11A, member RAS oncogene family	HGNC:9760	15q22.31
Bnip2	Approved symbol	BNIP2	BCL2 interacting protein 2	HGNC:1083	15q22.2
Mark2	Approved symbol	MARK2	microtubule affinity regulating kinase 2	HGNC:3332	11q13.1
Lpin1	Approved symbol	LPIN1	lipin 1	HGNC:13345	2p25.1
Cabp1	Approved symbol	CABP1	calcium binding protein 1	HGNC:1384	12q24.31
Pacrg	Approved symbol	PACRG	parkin coregulated	HGNC:19152	6q26
Crkl	Approved symbol	CRKL	CRK like proto-oncogene, adaptor protein	HGNC:2363	22q11.21
Npm3	Approved symbol	NPM3	nucleophosmin/nucleoplasmin 3	HGNC:7931	10q24.32
Ifrd1	Approved symbol	IFRD1	interferon related developmental regulator 1	HGNC:5456	7q31.1
Zmpste24	Approved symbol	ZMPSTE24	zinc metallopeptidase STE24	HGNC:12877	1p34.2
Camk2g	Approved symbol	CAMK2G	calcium/calmodulin dependent protein kinase II gamma	HGNC:1463	10q22.2
Megf10	Approved symbol	MEGF10	multiple EGF like domains 10	HGNC:29634	5q23.2
Aqp1	Approved symbol	AQP1	aquaporin 1 (Colton blood group)	HGNC:633	7p14.3
Acap2	Approved symbol	ACAP2	ArfGAP with coiled-coil, ankyrin repeat and PH domains 2	HGNC:16469	3q29
Sirpa	Approved symbol	SIRPA	signal regulatory protein alpha	HGNC:9662	20p13
Arhgap21	Approved symbol	ARHGAP21	Rho GTPase activating protein 21	HGNC:23725	10p12.1
Mmp2	Approved symbol	MMP2	matrix metallopeptidase 2	HGNC:7166	16q12.2
Gria1	Approved symbol	GRIA1	glutamate ionotropic receptor AMPA type subunit 1	HGNC:4571	5q33.2
Klhl3	Approved symbol	KLHL3	kelch like family member 3	HGNC:6354	5q31.2
Kras	Approved symbol	KRAS	KRAS proto-oncogene, GTPase	HGNC:6407	12p12.1
Sar1a	Approved symbol	SAR1A	secretion associated Ras related GTPase 1A	HGNC:10534	10q22.1
Akap7	Approved symbol	AKAP7	A-kinase anchoring protein 7	HGNC:377	6q23.2
Cacnb1	Approved symbol	CACNB1	calcium voltage-gated channel auxiliary subunit beta 1	HGNC:1401	17q12
Atp2a3	Approved symbol	ATP2A3	ATPase sarcoplasmic/endoplasmic reticulum Ca2+ transporting 3	HGNC:813	17p13.2
Arntl	Approved symbol	ARNTL	aryl hydrocarbon receptor nuclear translocator like	HGNC:701	11p15.3
Ghrl	Approved symbol	GHRL	ghrelin and obestatin prepropeptide	HGNC:18129	3p25.3
Trak1	Approved symbol	TRAK1	trafficking kinesin protein 1	HGNC:29947	3p22.1
Arfgef2	Approved symbol	ARFGEF2	ADP ribosylation factor guanine nucleotide exchange factor 2	HGNC:15853	20q13.13
Rab22a	Approved symbol	RAB22A	RAB22A, member RAS oncogene family	HGNC:9764	20q13.32
Peak1	Approved symbol	PEAK1	pseudopodium enriched atypical kinase 1	HGNC:29431	15q24.3
Kansl2	Approved symbol	KANSL2	KAT8 regulatory NSL complex subunit 2	HGNC:26024	12q13.11
Tax1bp3	Approved symbol	TAX1BP3	Tax1 binding protein 3	HGNC:30684	17p13.2
Cav2	Approved symbol	CAV2	caveolin 2	HGNC:1528	7q31.2
Kit	Approved symbol	KIT	KIT proto-oncogene, receptor tyrosine kinase	HGNC:6342	4q12
Dysf	Approved symbol	DYSF	dysferlin	HGNC:3097	2p13.2
Dag1	Approved symbol	DAG1	dystroglycan 1	HGNC:2666	3p21.31
Trim63	Approved symbol	TRIM63	tripartite motif containing 63	HGNC:16007	1p36.11
Nos3	Approved symbol	NOS3	nitric oxide synthase 3	HGNC:7876	7q36.1
Ptpn1	Approved symbol	PTPN1	protein tyrosine phosphatase non-receptor type 1	HGNC:9642	20q13.13
Arc	Approved symbol	ARC	activity regulated cytoskeleton associated protein	HGNC:648	8q24.3
Taf5	Approved symbol	TAF5	TATA-box binding protein associated factor 5	HGNC:11539	10q24.33
Arhgap32	Approved symbol	ARHGAP32	Rho GTPase activating protein 32	HGNC:17399	11q24.3
Npffr2	Approved symbol	NPFFR2	neuropeptide FF receptor 2	HGNC:4525	4q13.3
Trmt10a	Approved symbol	TRMT10A	tRNA methyltransferase 10A	HGNC:28403	4q23
Ndc1	Approved symbol	NDC1	NDC1 transmembrane nucleoporin	HGNC:25525	1p32.3
Klhl20	Approved symbol	KLHL20	kelch like family member 20	HGNC:25056	1q25.1
Thbs4	Approved symbol	THBS4	thrombospondin 4	HGNC:11788	5q14.1
Mtln	Approved symbol	MTLN	mitoregulin	HGNC:27339	2q13
Spag9	Approved symbol	SPAG9	sperm associated antigen 9	HGNC:14524	17q21.33
Cdon	Approved symbol	CDON	cell adhesion associated, oncogene regulated	HGNC:17104	11q24.2
Dtnbp1	Approved symbol	DTNBP1	dystrobrevin binding protein 1	HGNC:17328	6p22.3
Alg2	Approved symbol	ALG2	ALG2 alpha-1,3/1,6-mannosyltransferase	HGNC:23159	9q22.33
Stk17b	Approved symbol	STK17B	serine/threonine kinase 17b	HGNC:11396	2q32.3
Agap2	Approved symbol	AGAP2	ArfGAP with GTPase domain, ankyrin repeat and PH domain 2	HGNC:16921	12q14.1
Vash2	Approved symbol	VASH2	vasohibin 2	HGNC:25723	1q32.3
Dnase1	Approved symbol	DNASE1	deoxyribonuclease 1	HGNC:2956	16p13.3
Smad1	Approved symbol	SMAD1	SMAD family member 1	HGNC:6767	4q31.21
Plau	Approved symbol	PLAU	plasminogen activator, urokinase	HGNC:9052	10q22.2
Rbm4	Approved symbol	RBM4	RNA binding motif protein 4	HGNC:9901	11q13.2
Ang	Approved symbol	ANG	angiogenin	HGNC:483	14q11.2
Bmpr1a	Approved symbol	BMPR1A	bone morphogenetic protein receptor type 1A	HGNC:1076	10q23.2
Cst3	Approved symbol	CST3	cystatin C	HGNC:2475	20p11.21
Ush1g	Approved symbol	USH1G	USH1 protein network component sans	HGNC:16356	17q25.1
Corin	Approved symbol	CORIN	corin, serine peptidase	HGNC:19012	4p12
Mad2l2	Approved symbol	MAD2L2	mitotic arrest deficient 2 like 2	HGNC:6764	1p36.22
Inpp5d	Approved symbol	INPP5D	inositol polyphosphate-5-phosphatase D	HGNC:6079	2q37.1
Ptk2	Approved symbol	PTK2	protein tyrosine kinase 2	HGNC:9611	8q24.3
Wnt3	Approved symbol	WNT3	Wnt family member 3	HGNC:12782	17q21.31-q21.32
Ran	Approved symbol	RAN	RAN, member RAS oncogene family	HGNC:9846	12q24.33
Etv5	Approved symbol	ETV5	ETS variant transcription factor 5	HGNC:3494	3q27.2
Dgkh	Approved symbol	DGKH	diacylglycerol kinase eta	HGNC:2854	13q14.11
Apbb3	Approved symbol	APBB3	amyloid beta precursor protein binding family B member 3	HGNC:20708	5q31.3
Ankrd26	Approved symbol	ANKRD26	ankyrin repeat domain 26	HGNC:29186	10p12.1
Trak2	Approved symbol	TRAK2	trafficking kinesin protein 2	HGNC:13206	2q33.1
Enc1	Approved symbol	ENC1	ectodermal-neural cortex 1	HGNC:3345	5q13.3
Ddx17	Approved symbol	DDX17	DEAD-box helicase 17	HGNC:2740	22q13.1
Dicer1	Approved symbol	DICER1	dicer 1, ribonuclease III	HGNC:17098	14q32.13
Kntc1	Approved symbol	KNTC1	kinetochore associated 1	HGNC:17255	12q24.31
Pkm	Approved symbol	PKM	pyruvate kinase M1/2	HGNC:9021	15q23
Hook1	Approved symbol	HOOK1	hook microtubule tethering protein 1	HGNC:19884	1p32.1
Slc6a2	Approved symbol	SLC6A2	solute carrier family 6 member 2	HGNC:11048	16q12.2
Fzd1	Approved symbol	FZD1	frizzled class receptor 1	HGNC:4038	7q21.13
Hk2	Approved symbol	HK2	hexokinase 2	HGNC:4923	2p12
Crhr2	Approved symbol	CRHR2	corticotropin releasing hormone receptor 2	HGNC:2358	7p14.3
Hnrnpc	Approved symbol	HNRNPC	heterogeneous nuclear ribonucleoprotein C	HGNC:5035	14q11.2
Sppl2b	Approved symbol	SPPL2B	signal peptide peptidase like 2B	HGNC:30627	19p13.3
Tnks1bp1	Approved symbol	TNKS1BP1	tankyrase 1 binding protein 1	HGNC:19081	11q12.1
Six1	Approved symbol	SIX1	SIX homeobox 1	HGNC:10887	14q23.1
Pax7	Approved symbol	PAX7	paired box 7	HGNC:8621	1p36.13
Acaca	Approved symbol	ACACA	acetyl-CoA carboxylase alpha	HGNC:84	17q12
Pafah1b1	Approved symbol	PAFAH1B1	platelet activating factor acetylhydrolase 1b regulatory subunit 1	HGNC:8574	17p13.3
Bcr	Approved symbol	BCR	BCR activator of RhoGEF and GTPase	HGNC:1014	22q11.23
Sdcbp	Approved symbol	SDCBP	syndecan binding protein	HGNC:10662	8q12.1
Cdk5	Approved symbol	CDK5	cyclin dependent kinase 5	HGNC:1774	7q36.1
Akap5	Approved symbol	AKAP5	A-kinase anchoring protein 5	HGNC:375	14q23.3
P4hb	Approved symbol	P4HB	prolyl 4-hydroxylase subunit beta	HGNC:8548	17q25.3
Vash1	Approved symbol	VASH1	vasohibin 1	HGNC:19964	14q24.3
Nr1d2	Approved symbol	NR1D2	nuclear receptor subfamily 1 group D member 2	HGNC:7963	3p24.2
Gck	Approved symbol	GCK	glucokinase	HGNC:4195	7p13
Topbp1	Approved symbol	TOPBP1	DNA topoisomerase II binding protein 1	HGNC:17008	3q22.1
Id2	Approved symbol	ID2	inhibitor of DNA binding 2	HGNC:5361	2p25.1
Slc2a4	Approved symbol	SLC2A4	solute carrier family 2 member 4	HGNC:11009	17p13.1
Tyrobp	Approved symbol	TYROBP	transmembrane immune signaling adaptor TYROBP	HGNC:12449	19q13.12
Hdgf	Approved symbol	HDGF	heparin binding growth factor	HGNC:4856	1q23.1
Emd	Approved symbol	EMD	emerin	HGNC:3331	Xq28
Lrp1	Approved symbol	LRP1	LDL receptor related protein 1	HGNC:6692	12q13.3
Onecut2	Approved symbol	ONECUT2	one cut homeobox 2	HGNC:8139	18q21.31
Ctnnb1	Approved symbol	CTNNB1	catenin beta 1	HGNC:2514	3p22.1
Ccnt2	Approved symbol	CCNT2	cyclin T2	HGNC:1600	2q21.3
Kif18a	Approved symbol	KIF18A	kinesin family member 18A	HGNC:29441	11p14.1
Hpca	Approved symbol	HPCA	hippocalcin	HGNC:5144	1p35.1
Ywhah	Approved symbol	YWHAH	tyrosine 3-monooxygenase/tryptophan 5-monooxygenase activation protein eta	HGNC:12853	22q12.3
Cdk5r2	Approved symbol	CDK5R2	cyclin dependent kinase 5 regulatory subunit 2	HGNC:1776	2q35
Itpr3	Approved symbol	ITPR3	inositol 1,4,5-trisphosphate receptor type 3	HGNC:6182	6p21.31
Asph	Approved symbol	ASPH	aspartate beta-hydroxylase	HGNC:757	8q12.3
Adcy8	Approved symbol	ADCY8	adenylate cyclase 8	HGNC:239	8q24.22
Sele	Approved symbol	SELE	selectin E	HGNC:10718	1q24.2
Foxa3	Approved symbol	FOXA3	forkhead box A3	HGNC:5023	19q13.32
Pdgfb	Approved symbol	PDGFB	platelet derived growth factor subunit B	HGNC:8800	22q13.1
Tnf	Approved symbol	TNF	tumor necrosis factor	HGNC:11892	6p21.33
Kat7	Approved symbol	KAT7	lysine acetyltransferase 7	HGNC:17016	17q21.33
Mefv	Approved symbol	MEFV	MEFV innate immuity regulator, pyrin	HGNC:6998	16p13.3
Hdac6	Approved symbol	HDAC6	histone deacetylase 6	HGNC:14064	Xp11.23
Abcb4	Approved symbol	ABCB4	ATP binding cassette subfamily B member 4	HGNC:45	7q21.12
Gabarap	Approved symbol	GABARAP	GABA type A receptor-associated protein	HGNC:4067	17p13.1
Camk2b	Approved symbol	CAMK2B	calcium/calmodulin dependent protein kinase II beta	HGNC:1461	7p13
Bmpr2	Approved symbol	BMPR2	bone morphogenetic protein receptor type 2	HGNC:1078	2q33.1-q33.2
Trpc6	Approved symbol	TRPC6	transient receptor potential cation channel subfamily C member 6	HGNC:12338	11q22.1
Dbi	Approved symbol	DBI	diazepam binding inhibitor, acyl-CoA binding protein	HGNC:2690	2q14.2
Foxj1	Approved symbol	FOXJ1	forkhead box J1	HGNC:3816	17q25.1
Psen1	Approved symbol	PSEN1	presenilin 1	HGNC:9508	14q24.2
Stoml2	Approved symbol	STOML2	stomatin like 2	HGNC:14559	9p13.3
Igfbp5	Approved symbol	IGFBP5	insulin like growth factor binding protein 5	HGNC:5474	2q35
Ddx5	Approved symbol	DDX5	DEAD-box helicase 5	HGNC:2746	17q23.3
Tnfsf11	Approved symbol	TNFSF11	TNF superfamily member 11	HGNC:11926	13q14
Tgfb2	Approved symbol	TGFB2	transforming growth factor beta 2	HGNC:11768	1q41
Trpc5	Approved symbol	TRPC5	transient receptor potential cation channel subfamily C member 5	HGNC:12337	Xq23
Itpr1	Approved symbol	ITPR1	inositol 1,4,5-trisphosphate receptor type 1	HGNC:6180	3p26.1
Vamp2	Approved symbol	VAMP2	vesicle associated membrane protein 2	HGNC:12643	17p13.1
Notch3	Approved symbol	NOTCH3	notch receptor 3	HGNC:7883	19p13.12
Map1a	Approved symbol	MAP1A	microtubule associated protein 1A	HGNC:6835	15q15.3
Gja1	Approved symbol	GJA1	gap junction protein alpha 1	HGNC:4274	6q22.31
Hnrnpu	Approved symbol	HNRNPU	heterogeneous nuclear ribonucleoprotein U	HGNC:5048	1q44
Fyn	Approved symbol	FYN	FYN proto-oncogene, Src family tyrosine kinase	HGNC:4037	6q21
Cdk9	Approved symbol	CDK9	cyclin dependent kinase 9	HGNC:1780	9q34.11
Dapk1	Approved symbol	DAPK1	death associated protein kinase 1	HGNC:2674	9q21.33
Ddr2	Approved symbol	DDR2	discoidin domain receptor tyrosine kinase 2	HGNC:2731	1q23.3
Bcl6	Approved symbol	BCL6	BCL6 transcription repressor	HGNC:1001	3q27.3
Ino80	Approved symbol	INO80	INO80 complex ATPase subunit	HGNC:26956	15q15.1
Map1b	Approved symbol	MAP1B	microtubule associated protein 1B	HGNC:6836	5q13.2
Hap1	Approved symbol	HAP1	huntingtin associated protein 1	HGNC:4812	17q21.2
Rab5a	Approved symbol	RAB5A	RAB5A, member RAS oncogene family	HGNC:9783	3p24.3
Fgf10	Approved symbol	FGF10	fibroblast growth factor 10	HGNC:3666	5p12
Smo	Approved symbol	SMO	smoothened, frizzled class receptor	HGNC:11119	7q32.1
Impact	Approved symbol	IMPACT	impact RWD domain protein	HGNC:20387	18q11.2
Cln3	Approved symbol	CLN3	CLN3 lysosomal/endosomal transmembrane protein, battenin	HGNC:2074	16p12.1
Dvl1	Approved symbol	DVL1	dishevelled segment polarity protein 1	HGNC:3084	1p36.33
Ddx58	Approved symbol	DDX58	DExD/H-box helicase 58	HGNC:19102	9p21.1
Cd274	Approved symbol	CD274	CD274 molecule	HGNC:17635	9p24.1
Xdh	Approved symbol	XDH	xanthine dehydrogenase	HGNC:12805	2p23.1
Kcnma1	Approved symbol	KCNMA1	potassium calcium-activated channel subfamily M alpha 1	HGNC:6284	10q22.3
Rara	Approved symbol	RARA	retinoic acid receptor alpha	HGNC:9864	17q21.2
Ccr7	Approved symbol	CCR7	C-C motif chemokine receptor 7	HGNC:1608	17q21.2
Chuk	Approved symbol	CHUK	component of inhibitor of nuclear factor kappa B kinase complex	HGNC:1974	10q24.31
Cnr1	Approved symbol	CNR1	cannabinoid receptor 1	HGNC:2159	6q15
Akt2	Approved symbol	AKT2	AKT serine/threonine kinase 2	HGNC:392	19q13.2
Nf1	Approved symbol	NF1	neurofibromin 1	HGNC:7765	17q11.2
Flt1	Approved symbol	FLT1	fms related receptor tyrosine kinase 1	HGNC:3763	13q12.3
Nos2	Approved symbol	NOS2	nitric oxide synthase 2	HGNC:7873	17q11.2
Ace	Approved symbol	ACE	angiotensin I converting enzyme	HGNC:2707	17q23.3
Spry2	Approved symbol	SPRY2	sprouty RTK signaling antagonist 2	HGNC:11270	13q31.1
Sfrp1	Approved symbol	SFRP1	secreted frizzled related protein 1	HGNC:10776	8p11.21
Snca	Approved symbol	SNCA	synuclein alpha	HGNC:11138	4q22.1
Lrrk2	Approved symbol	LRRK2	leucine rich repeat kinase 2	HGNC:18618	12q12
Thbs1	Approved symbol	THBS1	thrombospondin 1	HGNC:11785	15q14
Il1b	Approved symbol	IL1B	interleukin 1 beta	HGNC:5992	2q14.1
Adam17	Approved symbol	ADAM17	ADAM metallopeptidase domain 17	HGNC:195	2p25.1
Rb1	Approved symbol	RB1	RB transcriptional corepressor 1	HGNC:9884	13q14.2
Ceacam1	Approved symbol	CEACAM1	CEA cell adhesion molecule 1	HGNC:1814	19q13.2
Dhx9	Approved symbol	DHX9	DExH-box helicase 9	HGNC:2750	1q25.3
Nod2	Approved symbol	NOD2	nucleotide binding oligomerization domain containing 2	HGNC:5331	16q12.1
Akt1	Approved symbol	AKT1	AKT serine/threonine kinase 1	HGNC:391	14q32.33
Acte1	Approved symbol	ACTE1P	actin epsilon 1, pseudogene	HGNC:51491	11q13.4
Actl11	Approved symbol	ACTL11P	actin like 11, pseudogene	HGNC:44626	3p21.31
Ccl21a	Approved symbol	CCL21	C-C motif chemokine ligand 21	HGNC:10620	9p13.3
Ccl27a	Approved symbol	CCL27	C-C motif chemokine ligand 27	HGNC:10626	9p13.3
Khdc3	Approved symbol	KHDC3L	KH domain containing 3 like, subcortical maternal complex member	HGNC:33699	6q13
Pfn5	Approved symbol	PFN5P	profilin 5, pseudogene	HGNC:53808	Xq11.2
Spata31	Approved symbol	SPATA31A6	SPATA31 subfamily A member 6	HGNC:32006	9p11.2
Supt6	Approved symbol	SUPT6H	SPT6 homolog, histone chaperone and transcription elongation factor	HGNC:11470	17q11.2
Tmsb15b1	Approved symbol	TMSB15B	thymosin beta 15B	HGNC:28612	Xq22.2
Trp53	Approved symbol	TP53	tumor protein p53	HGNC:11998	17p13.1
Zfp174	Approved symbol	ZNF174	zinc finger protein 174	HGNC:12963	16p13.3
Zfp185	Approved symbol	ZNF185	zinc finger protein 185 with LIM domain	HGNC:12976	Xq28
Zfp268	Approved symbol	ZNF268	zinc finger protein 268	HGNC:13061	12q24.33
