# Supplementary material for: Novel integrated workflow allows production and in-depth quality assessment of multifactorial reprogrammed skeletal muscle cells from human stem cells
Source: Cell Mol Life Sci. 2022 Apr 9;79(5):229. doi: 10.1007/s00018-022-04264-8 (PMC8993739; doi:10.1007/s00018-022-04264-8)
Supplement: Supplementary file 4 — Supplementary file4 (XLSX 18 KB) [file 18_2022_4264_MOESM4_ESM.xlsx]

## Sheet: List of 116 Hub genes
Supplemental Table S5 (related to Figures 3C, 3D): Hub genes of the core GRN underlying skeletal muscle phenotype and function
Gene symbol	Gene name
ACTA1	actin alpha 1, skeletal muscle
ACTA2	actin alpha 2, smooth muscle
ACTB	actin beta
ACTC1	actin alpha cardiac muscle 1
ACTG1	actin gamma 1
ACTN1	actinin alpha 1
ACTN2	actinin alpha 2
ACTN4	actinin alpha 4
AKT1	AKT serine/threonine kinase 1
ALDOA	aldolase, fructose-bisphosphate A
ANK2	ankyrin 2
ANKRD2	ankyrin repeat domain 2
ARHGEF7	Rho guanine nucleotide exchange factor 7
ASPH	aspartate beta-hydroxylase
ATP2A1	ATPase sarcoplasmic/endoplasmic reticulum Ca2+ transporting 1
ATP2A2	ATPase sarcoplasmic/endoplasmic reticulum Ca2+ transporting 2
ATP2B4	ATPase plasma membrane Ca2+ transporting 4
CACNA1C	calcium voltage-gated channel subunit alpha1 C
CACNA1S	calcium voltage-gated channel subunit alpha1 S
CALM1	calmodulin 1
CALM2	calmodulin 2
CALM3	calmodulin 3
CAMK2B	calcium/calmodulin dependent protein kinase II beta
CASQ1	calsequestrin 1
CASQ2	calsequestrin 2
CAV3	caveolin 3
CSRP3	cysteine and glycine rich protein 3
CTNNB1	catenin beta 1
DLG1	discs large MAGUK scaffold protein 1
DMD	dystrophin
EZR	ezrin
FKBP1B	FKBP prolyl isomerase 1B
FYN	FYN proto-oncogene, Src family tyrosine kinase
GJA1	gap junction protein alpha 1
GNG12	G protein subunit gamma 12
GRIA1	glutamate ionotropic receptor AMPA type subunit 1
H6PD	hexose-6-phosphate dehydrogenase/glucose 1-dehydrogenase
HK2	hexokinase 2
HRAS	HRas proto-oncogene, GTPase
HRC	histidine rich calcium binding protein
ILK	integrin linked kinase
IQGAP1	IQ motif containing GTPase activating protein 1
ITGB1	integrin subunit beta 1
JPH2	junctophilin 2
KCNA5	potassium voltage-gated channel subfamily A member 5
KRAS	KRAS proto-oncogene, GTPase
LDB3	LIM domain binding 3
MEF2C	myocyte enhancer factor 2C
MTOR	mechanistic target of rapamycin kinase
MYBPC2	myosin binding protein C2
MYH1	myosin heavy chain 1
MYH10	myosin heavy chain 10
MYH11	myosin heavy chain 11
MYH14	myosin heavy chain 14
MYH2	myosin heavy chain 2
MYH3	myosin heavy chain 3
MYH6	myosin heavy chain 6
MYH7	myosin heavy chain 7
MYH8	myosin heavy chain 8
MYH9	myosin heavy chain 9
MYL1	myosin light chain 1
MYL12A	myosin light chain 12A
MYL12B	myosin light chain 12B
MYL2	myosin light chain 2
MYL3	myosin light chain 3
MYL6	myosin light chain 6
MYL6B	myosin light chain 6B
MYL9	myosin light chain 9
MYLK	myosin light chain kinase
MYLPF	myosin light chain, phosphorylatable, fast skeletal muscle
MYO1C	myosin IC
MYOZ2	myozenin 2
NEB	nebulin
NOS1	nitric oxide synthase 1
NOTCH2	notch receptor 2
NOTCH3	notch receptor 3
PAK1	p21 (RAC1) activated kinase 1
PAK3	p21 (RAC1) activated kinase 3
PDLIM1	PDZ and LIM domain 1
PGM1	phosphoglucomutase 1
PIK3CA	phosphatidylinositol-4,5-bisphosphate 3-kinase catalytic subunit alpha
PKM	pyruvate kinase M1/2
PLN	phospholamban
PPP1R12A	protein phosphatase 1 regulatory subunit 12A
PPP3CA	protein phosphatase 3 catalytic subunit alpha
PPP3CB	protein phosphatase 3 catalytic subunit beta
PRKAR1A	protein kinase cAMP-dependent type I regulatory subunit alpha
PRKCD	protein kinase C delta
PTK2	protein tyrosine kinase 2
RAC1	Rac family small GTPase 1
RHOA	ras homolog family member A
ROCK1	Rho associated coiled-coil containing protein kinase 1
ROCK2	Rho associated coiled-coil containing protein kinase 2
RYR1	ryanodine receptor 1
RYR3	ryanodine receptor 3
SCN4A	sodium voltage-gated channel alpha subunit 4
SCN5A	sodium voltage-gated channel alpha subunit 5
SLN	sarcolipin
SPTAN1	spectrin alpha, non-erythrocytic 1
SRC	SRC proto-oncogene, non-receptor tyrosine kinase
TCAP	titin-cap
TLN1	talin 1
TNNC1	troponin C1, slow skeletal and cardiac type
TNNC2	troponin C2, fast skeletal type
TNNI1	troponin I1, slow skeletal type
TNNI2	troponin I2, fast skeletal type
TNNT1	troponin T1, slow skeletal type
TNNT2	troponin T2, cardiac type
TNNT3	troponin T3, fast skeletal type
TPM1	tropomyosin 1
TPM2	tropomyosin 2
TPM3	tropomyosin 3
TRDN	triadin
TTN	titin
VCL	vinculin
ZYX	zyxin

## Sheet: Expression values (Heatmap)
Supplemental Table S5 (related to Figures 3C, 3D): Hub genes of the core GRN underlying skeletal muscle phenotype and function
hADMSC				hDFSC				hFB
Gene Symbol	Fold Change	P Value		Gene Symbol	Fold Change	P Value		Gene Symbol	Fold Change	P Value
MYL1	25350.4	2.17e-18		MYLPF	35993.4	7.76e-21		MYL1	26972.5	1.13e-18
MYLPF	21058.1	2.01e-20		TTN	31953.9	4.98e-19		MYLPF	24659	1.51e-20
TTN	14479.4	1.03e-18		MYL1	31191.4	1.13e-18		TTN	14061.7	1.8e-18
SLN	8412.46	1.13e-16		SLN	30837.6	3.34e-17		CASQ2	11102.7	4.55e-19
CASQ2	8083.47	6.09e-19		MYH8	20930.2	4.48e-13		SLN	8941.34	1.57e-16
TNNI1	2310.82	5.3e-16		CASQ2	12507.7	3.13e-19		TNNT3	3331.13	3.73e-14
TNNC1	2179.01	1.6e-15		TNNT3	11992.4	3.43e-15		MYH8	3234.88	7.08e-12
MYH8	1040.28	2.51e-11		MYOZ2	11001.3	4.28e-13		TNNC1	2429.93	1.03e-15
TNNT3	1012.14	4.1e-13		TNNC1	8350.03	9.56e-17		TNNT1	2090.87	3.88e-15
MYOZ2	697.99	3.88e-11		TNNC2	7241.23	2.92e-15		MYH3	1498.48	3.12e-13
NEB	651.13	9.31e-11		TNNI1	3180.21	2.31e-16		NEB	1378.47	3.68e-11
TNNT2	591.93	2.23e-16		TNNT1	3054.02	9.27e-16		TNNI1	1060.4	1.61e-15
TNNT1	508.21	3.6e-14		NEB	2972.87	7.9e-12		MYOZ2	1046.59	1.33e-11
MYH3	388.21	1.3e-12		MYH3	2456.75	6.08e-14		ATP2A1	1002.03	7.44e-08
ACTN2	348.82	7.42e-17		TNNT2	2064.2	3.32e-17		TNNT2	861.55	9.85e-17
LDB3	283.65	1.39e-13		MYH7	1518.76	1.03e-13		TNNC2	595.44	6.96e-13
TNNC2	213.83	1.79e-12		ATP2A1	1312.88	5.09e-08		LDB3	410.43	1.09e-13
MYL6B	180.88	3.08e-14		ACTN2	1008.88	6.44e-18		ACTN2	325.62	8.21e-17
ACTC1	174.6	1.46e-05		SCN4A	872.89	6.06e-13		SCN4A	245.76	1.43e-11
SCN4A	112.89	3.73e-11		ACTC1	865.69	7.81e-08		MYL6B	143.58	7.59e-14
MYH7	76.09	1.16e-09		LDB3	826.72	2.76e-14		MYH7	110.8	1.11e-10
CAV3	72.99	3.22e-11		TRDN	692.72	6.46e-11		ACTA1	94.52	3.97e-10
ACTA1	52.06	2.54e-09		ACTA1	402.98	5.33e-11		CAV3	63.09	9.62e-11
ATP2A1	47.06	5e-05		MEF2C	388.56	7.2e-12		MYH2	53.56	6.44e-09
MYH1	41.81	2.44e-05		MYH2	249.5	1.03e-11		TRDN	52.55	1.19e-07
MYH2	30.41	7.42e-08		MYBPC2	238	1.79e-07		MEF2C	45.74	1.14e-09
JPH2	26.63	1.7e-08		MYL6B	204.47	2.46e-14		ACTA2	36.85	5.06e-06
PLN	21.79	2.69e-05		CSRP3	188.13	1.62e-06		MYL3	36.11	1.99e-07
CSRP3	16.96	2.54e-05		CAV3	157.67	1.15e-12		CSRP3	29.21	1.11e-05
MEF2C	15.43	3.9e-07		MYH6	152.16	1.17e-08		MYH6	24.08	5.52e-06
TRDN	10.38	4.63e-06		CACNA1S	81.43	2.52e-10		CACNA1S	19.43	1.83e-08
DMD	10.11	4.43e-07		MYL3	59.58	2.36e-08		JPH2	19.34	3.51e-07
ACTA2	10.07	6.31e-05		TNNI2	58.61	1.74e-06		ANK2	17.81	1.32e-05
CACNA1S	8.55	1.38e-07		ANK2	53.58	1.29e-07		ACTC1	16.38	0.0033
RYR1	8.43	7.24e-05		RYR1	36.35	3.37e-06		RYR1	11.16	3.56e-05
MYL3	8.35	0.0001		MYH1	35.67	8.34e-07		TNNI2	9.86	0.0011
MYL2	7.3	0.002		JPH2	23.79	3.02e-09		TPM2	9.06	4.64e-09
GJA1	6.4	0.0083		TPM2	20.52	2.5e-11		HRC	7.51	5.7e-08
MYH6	5.85	0.002		ACTA2	19.72	6.39e-06		DMD	6.71	7.81e-07
ANK2	5.75	0.0048		HRC	19.5	1.37e-10		MYH1	6.11	0.0037
ANKRD2	4.88	0.0013		DMD	9.18	7.24e-07		ARHGEF7	4.76	8.91e-06
TPM2	4.67	2.9e-07		CASQ1	5.89	8.51e-07		ANK2	3.21	0.001
ARHGEF7	4.58	7.73e-06		ARHGEF7	5.61	1.28e-06		FYN	2.98	0.0011
GRIA1	4.52	0.007		PAK1	5.41	8.03e-08		CALM1	2.93	8.39e-05
MYH11	4.2	0.0006		CALM1	5.09	6.65e-07		PRKAR1A	2.36	1.94e-05
HRC	4.13	5.82e-06		PLN	4.63	0.0145		ATP2A2	2.27	0.0067
TNNI2	3.06	0.0019		MYH11	3.85	0.0002		PLN	2.19	0.0043
CALM1	3.05	1.33e-05		MYL2	3.74	0.0073		SCN5A	2.19	0.0049
SCN5A	2.93	0.002		SCN5A	3.31	8.17e-06		ROCK1	-2.02	0.0013
CASQ1	2.71	0.019		ALDOA	2.79	7.57e-05		MYH9	-2.35	0.0179
MYLK	2.36	0.0299		SPTAN1	2.72	0.0001		MYL6	-2.4	0.0006
PAK3	2.31	0.0113		MTOR	2.65	0.0005		PKM	-2.49	0.0006
CTNNB1	2.18	0.0013		TPM1	2.64	0.0022		RAC1	-2.72	3.56e-05
PRKAR1A	2.09	0.0003		FYN	2.57	0.0004		PPP1R12A	-2.72	0.0017
GRIA1	-2.02	0.0009		ATP2A2	2.13	0.005		ITGB1	-2.75	8.48e-07
ROCK1	-2.04	0.0019		ACTG1	-2.36	2.75e-05		SRC	-2.81	0.0001
PKM	-2.18	0.0009		RHOA	-2.38	0.0003		CACNA1C	-2.85	0.001
KRAS	-2.96	0.0004		H6PD	-2.49	0.015		HK2	-3.36	0.0043
HK2	-3.06	0.0013		RAC1	-2.62	1.11e-05		CALM3	-3.4	0.0018
CALM2	-3.41	0.0001		ACTN4	-2.82	0.0007		ZYX	-3.87	0.0081
PDLIM1	-3.49	0.0002		ROCK2	-2.94	0.0006		GNG12	-4.06	0.0004
IQGAP1	-3.71	1.94e-06		KRAS	-3.02	0.0003		KRAS	-4.15	0.0002
ZYX	-3.76	0.0029		ZYX	-3.33	0.003		IQGAP1	-4.62	1.06e-07
NOTCH3	-4.31	0.0083		CALM3	-3.33	0.0015		ACTN4	-5.52	5.95e-05
SRC	-4.43	0.0003		SRC	-3.79	0.0005		PDLIM1	-5.62	2.25e-06
MYO1C	-4.62	6.67e-07		MYO1C	-3.9	6.98e-07		CALM2	-6	1.75e-07
GNG12	-5.15	0.0002		ROCK1	-4.17	1.18e-06		MYO1C	-6.45	1.09e-07
ACTB	-9.16	1.7e-05		PDLIM1	-4.2	5.07e-05		ACTB	-9.15	4.87e-06
ATP2B4	-20.02	4.08e-08		PIK3CA	-4.65	5.42e-05		ATP2B4	-13.48	8.16e-08
				GNG12	-5.16	0.0001
				GJA1	-5.4	0.0114
				IQGAP1	-5.86	7.55e-08
				HK2	-6.4	0.0043
				CACNA1C	-6.64	0.0001
				ACTB	-6.73	6.18e-05
				CALM2	-7.63	1.69e-08
				ATP2B4	-12.18	3.05e-07
