# Supplementary material for: Novel integrated workflow allows production and in-depth quality assessment of multifactorial reprogrammed skeletal muscle cells from human stem cells
Source: Cell Mol Life Sci. 2022 Apr 9;79(5):229. doi: 10.1007/s00018-022-04264-8 (PMC8993739; doi:10.1007/s00018-022-04264-8)
Supplement: Supplementary file 5 — Supplementary file5 (XLSX 364 KB) [file 18_2022_4264_MOESM5_ESM.xlsx]

## Sheet: Supplemental Table S6
Supplemental Table S6 (related to Figure 3F): Genes with stage-specific initiation of expression, based on FPKM values relevant to myotube stage
Genes	OCT4	MSGN1	PAX7	MYOG	TUBE
IL11	0	0	0	0	1.00003		decreasing gradually from 'OCT4' to 'TUBE'
EMC3	0	0	0	0	1.00018		increasing gradually from 'OCT4' to 'TUBE'
EGF	0	0	0	0	1.00129
TBC1D2B	0	0	0	0	1.00541
MAP2K1	0	0	0	0	1.00666
IFI16	0	0	0	0	1.00824
PIEZO1	0	0	0	0	1.00862
TRADD	0	0	0	0	1.01241
ACOT9	0	0	0	0	1.01291
GBP2	0	0	0	0	1.01852
NEDD4	0	0	0	0	1.01968
DOK7	0	0	0	0	1.02082
WBP1L	0	0	0	0	1.02135
LIMCH1	0	0	0	0	1.02371
BAD	0	0	0	0	1.02396
TMEM176B	0	0	0	0	1.02435
RAB7A	0	0	0	0	1.02743
TGFB2	0	0	0	0	1.02826
NR1D1	0	0	0	0	1.02866
SMAD3	0	0	0	0	1.02995
FBXO9	0	0	0	0	1.03187
FLYWCH2	0	0	0	0	1.03276
NTMT1	0	0	0	0	1.03377
KLHL5	0	0	0	0	1.03491
MCRIP2	0	0	0	0	1.03601
RWDD3	0	0	0	0	1.03669
ALCAM	0	0	0	0	1.04046
EXT2	0	0	0	0	1.04056
PHC2	0	0	0	0	1.04059
AVPI1	0	0	0	0	1.04146
ETHE1	0	0	0	0	1.04217
SH3PXD2A	0	0	0	0	1.04448
ATAD1	0	0	0	0	1.05291
L1CAM	0	0	0	0	1.05312
ACTBL2	0	0	0	0	1.05573
GRB2	0	0	0	0	1.05648
GXYLT2	0	0	0	0	1.058
GALNT10	0	0	0	0	1.05814
MFSD1	0	0	0	0	1.06005
LACTB	0	0	0	0	1.06384
ZNF524	0	0	0	0	1.07368
BCAP29	0	0	0	0	1.07498
PORCN	0	0	0	0	1.07646
WDR81	0	0	0	0	1.08139
FAS	0	0	0	0	1.09876
SLC15A4	0	0	0	0	1.09942
SAMD8	0	0	0	0	1.10122
C6orf15	0	0	0	0	1.10354
GPNMB	0	0	0	0	1.10875
ZNF469	0	0	0	0	1.10969
F3	0	0	0	0	1.1148
ETV5	0	0	0	0	1.11509
ARHGEF6	0	0	0	0	1.1153
SCN5A	0	0	0	0	1.11662
EHD4	0	0	0	0	1.12103
TVP23B	0	0	0	0	1.12294
PPP2R5B	0	0	0	0	1.12562
PARP4	0	0	0	0	1.1264
RAPGEF1	0	0	0	0	1.12991
NDFIP2	0	0	0	0	1.13008
PTP4A2P2	0	0	0	0	1.13184
STOML1	0	0	0	0	1.13293
DNAJC3	0	0	0	0	1.13442
SGTB	0	0	0	0	1.13553
PARVA	0	0	0	0	1.1365
HEG1	0	0	0	0	1.1379
ADAMTSL4	0	0	0	0	1.14214
BLZF1	0	0	0	0	1.14485
HMOX2	0	0	0	0	1.14798
PACSIN1	0	0	0	0	1.14935
TEAD4	0	0	0	0	1.14949
NRIP3	0	0	0	0	1.15068
GALNT2	0	0	0	0	1.15189
SLC2A10	0	0	0	0	1.15463
TLR4	0	0	0	0	1.15568
IFNE	0	0	0	0	1.1571
STRADB	0	0	0	0	1.1611
PAM	0	0	0	0	1.16215
NRAP	0	0	0	0	1.16477
PRSS23	0	0	0	0	1.17158
SMPDL3A	0	0	0	0	1.17322
MFSD12	0	0	0	0	1.17432
PXDC1	0	0	0	0	1.17825
DHRS7	0	0	0	0	1.17888
FRMD6	0	0	0	0	1.18138
STX2	0	0	0	0	1.19059
HM13	0	0	0	0	1.19214
BTN3A3	0	0	0	0	1.19943
HOXC11	0	0	0	0	1.20516
STX12	0	0	0	0	1.20519
PCYT1A	0	0	0	0	1.20792
LARP6	0	0	0	0	1.21376
LINC00973	0	0	0	0	1.21828
PDP1	0	0	0	0	1.21904
MYL2	0	0	0	0	1.21965
IGSF22	0	0	0	0	1.2285
CCL7	0	0	0	0	1.23371
LAMC2	0	0	0	0	1.23741
SFTA1P	0	0	0	0	1.2386
EHD3	0	0	0	0	1.23881
AZIN2	0	0	0	0	1.23882
CSF1	0	0	0	0	1.23902
EIF5A2	0	0	0	0	1.24063
APOL6	0	0	0	0	1.24194
TMCO3	0	0	0	0	1.24503
EPAS1	0	0	0	0	1.25008
SYNM	0	0	0	0	1.25317
ICOSLG	0	0	0	0	1.25847
AGT	0	0	0	0	1.26391
COL11A1	0	0	0	0	1.26726
CTBS	0	0	0	0	1.27294
ALDH1A3	0	0	0	0	1.27853
TRAM2	0	0	0	0	1.27874
FAM20C	0	0	0	0	1.27884
DCLK1	0	0	0	0	1.28068
SRPX	0	0	0	0	1.29301
NDRG2	0	0	0	0	1.29321
LTBP2	0	0	0	0	1.29439
LAYN	0	0	0	0	1.29983
IFITM10	0	0	0	0	1.30059
TMEM86A	0	0	0	0	1.30301
GAS6-DT	0	0	0	0	1.30819
INPP5K	0	0	0	0	1.30957
BHLHE41	0	0	0	0	1.31018
KRTAP1-5	0	0	0	0	1.31119
NOMO1	0	0	0	0	1.31185
TEX2	0	0	0	0	1.31703
ATP6V0E2	0	0	0	0	1.31919
UBE3C	0	0	0	0	1.3284
TFPI	0	0	0	0	1.32912
COL8A1	0	0	0	0	1.33433
ARSD	0	0	0	0	1.33502
SPATA25	0	0	0	0	1.33598
VSIR	0	0	0	0	1.34253
RAB2A	0	0	0	0	1.34327
PTGDR2	0	0	0	0	1.3466
COQ8A	0	0	0	0	1.34819
GDF5	0	0	0	0	1.34852
S100A2	0	0	0	0	1.34861
PLEKHA4	0	0	0	0	1.34954
HACD1	0	0	0	0	1.35426
ANXA11	0	0	0	0	1.35704
SLC31A2	0	0	0	0	1.35767
DCAF6	0	0	0	0	1.3601
TES	0	0	0	0	1.36239
LACC1	0	0	0	0	1.36328
ABCD1	0	0	0	0	1.364
HHATL	0	0	0	0	1.3836
GDF6	0	0	0	0	1.38522
PIK3IP1	0	0	0	0	1.38617
ATP6V1D	0	0	0	0	1.39225
RDH10	0	0	0	0	1.39423
SOCS5	0	0	0	0	1.3952
PHKG1	0	0	0	0	1.39611
MAPRE3	0	0	0	0	1.40899
THEMIS2	0	0	0	0	1.41461
CHMP4B	0	0	0	0	1.41615
FTH1P22	0	0	0	0	1.41886
SLC2A11	0	0	0	0	1.42883
CXCL6	0	0	0	0	1.43367
PDLIM2	0	0	0	0	1.43748
ABHD2	0	0	0	0	1.44313
EXTL1	0	0	0	0	1.44328
SPRYD3	0	0	0	0	1.4446
PARP3	0	0	0	0	1.44599
TTC9	0	0	0	0	1.44953
DPYSL5	0	0	0	0	1.45939
MAFA	0	0	0	0	1.46007
IFIT3	0	0	0	0	1.46632
ABL2	0	0	0	0	1.46745
CFI	0	0	0	0	1.47461
RAI14	0	0	0	0	1.48274
ARX	0	0	0	0	1.48825
MEF2A	0	0	0	0	1.4885
PTP4A3	0	0	0	0	1.49818
NPPA	0	0	0	0	1.50853
GEM	0	0	0	0	1.51038
HMOX1	0	0	0	0	1.52106
TRIM38	0	0	0	0	1.52209
MYO1B	0	0	0	0	1.52897
C3orf80	0	0	0	0	1.53375
GOLM2	0	0	0	0	1.53931
GTF2F2P1	0	0	0	0	1.54622
WFDC21P	0	0	0	0	1.54776
IQCA1-AS1	0	0	0	0	1.55356
CA9	0	0	0	0	1.55819
MME	0	0	0	0	1.56611
IL32	0	0	0	0	1.57709
SAMD9L	0	0	0	0	1.59318
CLSTN2	0	0	0	0	1.61211
ABRA	0	0	0	0	1.61482
GNG12	0	0	0	0	1.61908
PTGS2	0	0	0	0	1.6339
SPOCD1	0	0	0	0	1.63851
SCARA3	0	0	0	0	1.64365
TINAGL1	0	0	0	0	1.64531
HBEGF	0	0	0	0	1.6498
ITGB5	0	0	0	0	1.65182
PLN	0	0	0	0	1.67853
ZBED2	0	0	0	0	1.67953
SECTM1	0	0	0	0	1.6831
JAK1	0	0	0	0	1.70225
SELENOM	0	0	0	0	1.71001
CAVIN2	0	0	0	0	1.71811
ITGA11	0	0	0	0	1.72162
LIFR	0	0	0	0	1.75373
MYOM2	0	0	0	0	1.76023
PLAAT4	0	0	0	0	1.76275
PPIC	0	0	0	0	1.76728
FHL2	0	0	0	0	1.77401
COPZ2	0	0	0	0	1.77821
DHRS3	0	0	0	0	1.79098
SERTAD4-AS1	0	0	0	0	1.80446
TMEM200A	0	0	0	0	1.80669
FGFBP2	0	0	0	0	1.80761
LEFTY2	0	0	0	0	1.80863
ICAM1	0	0	0	0	1.82144
TMEM184B	0	0	0	0	1.83168
PPP1R14B-AS1	0	0	0	0	1.83295
ZNFX1	0	0	0	0	1.84978
OSMR	0	0	0	0	1.8509
CD82	0	0	0	0	1.86574
TIGD4	0	0	0	0	1.87928
TRAK2	0	0	0	0	1.8839
CEMIP	0	0	0	0	1.89336
CLTB	0	0	0	0	1.89518
CTHRC1	0	0	0	0	1.89914
HSPB8	0	0	0	0	1.90092
SRGN	0	0	0	0	1.90492
TCEAL3	0	0	0	0	1.92565
LINC01605	0	0	0	0	1.92748
EDNRA	0	0	0	0	1.92788
CASQ1	0	0	0	0	1.94668
ASPH	0	0	0	0	1.94839
GPRC5C	0	0	0	0	1.95068
PPME1	0	0	0	0	1.95097
GALNT5	0	0	0	0	1.95396
GBP3	0	0	0	0	1.95645
LRRN4CL	0	0	0	0	2.00756
KRTAP1-1	0	0	0	0	2.01171
GAS6	0	0	0	0	2.02203
FZD6	0	0	0	0	2.03334
PLA2G15	0	0	0	0	2.07035
PAMR1	0	0	0	0	2.07357
HIC1	0	0	0	0	2.07815
OPTN	0	0	0	0	2.10425
PPP1R27	0	0	0	0	2.10838
NUPR1	0	0	0	0	2.11252
MT1L	0	0	0	0	2.11271
CD44	0	0	0	0	2.12512
CCL11	0	0	0	0	2.14754
FAP	0	0	0	0	2.15252
FAM114A1	0	0	0	0	2.17819
ITGB8	0	0	0	0	2.17953
ANGPTL7	0	0	0	0	2.19476
MAPK11	0	0	0	0	2.21993
TMEM176A	0	0	0	0	2.24801
CXCL2	0	0	0	0	2.26335
SYTL2	0	0	0	0	2.30222
CARNS1	0	0	0	0	2.31153
CHRM4	0	0	0	0	2.36584
CALHM5	0	0	0	0	2.37407
LGALS3	0	0	0	0	2.40032
SRPX2	0	0	0	0	2.48614
GASK1B	0	0	0	0	2.55159
KCTD4	0	0	0	0	2.55538
NUAK1	0	0	0	0	2.56344
PLAUR	0	0	0	0	2.59177
SEMA7A	0	0	0	0	2.71427
C1R	0	0	0	0	2.72283
LINC00415	0	0	0	0	2.76111
HLA-B	0	0	0	0	2.7679
LMO7	0	0	0	0	2.76885
RRAD	0	0	0	0	2.82796
CCDC9B	0	0	0	0	2.87261
PRUNE2	0	0	0	0	2.9354
F2RL2	0	0	0	0	2.93711
GSG1	0	0	0	0	3.05632
LINC01614	0	0	0	0	3.06713
SULF1	0	0	0	0	3.07398
CYTL1	0	0	0	0	3.12112
PRKAG3	0	0	0	0	3.12679
CTSH	0	0	0	0	3.15183
CPA4	0	0	0	0	3.16303
TM4SF1	0	0	0	0	3.17131
ADAM9	0	0	0	0	3.19743
MFAP5	0	0	0	0	3.23413
STING1	0	0	0	0	3.25604
AQP1	0	0	0	0	3.29939
NT5E	0	0	0	0	3.31872
LOXL2	0	0	0	0	3.35975
MYH2	0	0	0	0	3.39063
UBA7	0	0	0	0	3.39191
CLDN1	0	0	0	0	3.51204
NNMT	0	0	0	0	3.58537
F13A1	0	0	0	0	3.65368
MAP1LC3C	0	0	0	0	3.76428
MMP1	0	0	0	0	3.78793
S100A1	0	0	0	0	3.81894
HTRA1	0	0	0	0	3.88686
DKK3	0	0	0	0	4.02111
ANGPTL4	0	0	0	0	4.0249
TGM2	0	0	0	0	4.10372
PCSK1N	0	0	0	0	4.13514
KRTAP2-3	0	0	0	0	4.15232
MMP13	0	0	0	0	4.27561
IGFBP7	0	0	0	0	4.29619
LXN	0	0	0	0	4.35627
INHBA	0	0	0	0	4.57836
GJB2	0	0	0	0	4.6658
EMP1	0	0	0	0	4.71027
PI15	0	0	0	0	4.71526
ECM1	0	0	0	0	5.11414
CDKN2B	0	0	0	0	5.18935
CSRP3	0	0	0	0	5.3279
CXCL1	0	0	0	0	5.33199
CXCL8	0	0	0	0	5.33894
LMOD2	0	0	0	0	5.88981
DIRAS3	0	0	0	0	6.02285
LIF	0	0	0	0	6.07641
GLIPR1	0	0	0	0	6.18951
MVP	0	0	0	0	6.2016
MYL3	0	0	0	0	6.21503
PADI2	0	0	0	0	6.64348
CAV1	0	0	0	0	7.02025
THBS2	0	0	0	0	7.85873
PTX3	0	0	0	0	8.29925
MB	0	0	0	0	8.68023
RPL9P8	0	0	0	0	16.4238
PLAT	0	0	0	0	19.0788
FOLR1	0	0	0	1.00694	2.77605
APC	0	0	0	1.00724	1.19029
TMEM169	0	0	0	1.01852	1.17585
WSCD1	0	0	0	1.01891	2.14836
SEC24D	0	0	0	1.0226	1.14424
ANTXR2	0	0	0	1.02527	1.22077
TGFBI	0	0	0	1.0255	36.0462
FYCO1	0	0	0	1.02786	1.29868
MAP3K7CL	0	0	0	1.03011	2.17769
NPTN	0	0	0	1.03016	1.27282
CSGALNACT2	0	0	0	1.033	1.64943
ZER1	0	0	0	1.03618	1.07836
NEK7	0	0	0	1.03729	1.77433
TNS2	0	0	0	1.03982	1.15374
IFIT1	0	0	0	1.04245	1.04594
TEAD1	0	0	0	1.05173	1.10034
ETFRF1	0	0	0	1.05444	1.33371
RARA-AS1	0	0	0	1.05975	1.12093
A2M	0	0	0	1.06601	21.9365
BPNT1	0	0	0	1.06826	1.02574
TMEM38B	0	0	0	1.06962	1.36969
CACNG6	0	0	0	1.07561	1.24923
CMYA5	0	0	0	1.07562	1.34427
EOLA1	0	0	0	1.07565	1.14793
NXPE3	0	0	0	1.07839	1.76108
AP5S1	0	0	0	1.08016	1.34123
BCL6	0	0	0	1.08307	1.42819
UBE2W	0	0	0	1.08568	1.00136
CAB39	0	0	0	1.08958	1.40782
ASB5	0	0	0	1.09336	3.21923
RAB6A	0	0	0	1.09767	1.39788
ITCH	0	0	0	1.09843	1.02438
TNK2	0	0	0	1.10071	1.72283
DPP8	0	0	0	1.11655	1.0641
CDC42EP3	0	0	0	1.11689	2.42055
RHOBTB2	0	0	0	1.11863	1.54295
BAG3	0	0	0	1.11993	1.20526
ACSL1	0	0	0	1.12286	1.60064
PCNX1	0	0	0	1.13092	1.12714
MYO18A	0	0	0	1.13954	1.23203
FREM2	0	0	0	1.14042	1.65124
LIN7B	0	0	0	1.14668	1.12637
HOXC10	0	0	0	1.14721	1.48759
IGIP	0	0	0	1.14864	1.50698
MAP1LC3A	0	0	0	1.14897	1.14918
TBC1D23	0	0	0	1.15066	1.2563
TECPR1	0	0	0	1.16121	1.04084
NEURL2	0	0	0	1.16316	2.08645
ADRB2	0	0	0	1.1814	2.55281
BVES	0	0	0	1.18169	1.31434
STAM2	0	0	0	1.1825	1.24287
CCDC141	0	0	0	1.189	1.09864
DNAJC13	0	0	0	1.19823	1.18485
TRIM54	0	0	0	1.1999	1.75284
PRDM8	0	0	0	1.20182	2.03332
DDN	0	0	0	1.21962	3.5299
KRCC1	0	0	0	1.22509	1.31013
DCAF5	0	0	0	1.2272	1.0138
SEMA3C	0	0	0	1.23837	1.57044
ARID5A	0	0	0	1.24393	1.02231
MSRB2	0	0	0	1.24606	1.15544
KDELR3	0	0	0	1.25122	3.93059
TIMP3	0	0	0	1.2553	1.19787
WWTR1	0	0	0	1.26822	3.67359
UCP2	0	0	0	1.26976	2.63516
MOB1B	0	0	0	1.27516	1.5241
TACC1	0	0	0	1.2818	1.20146
MAP6D1	0	0	0	1.30036	2.20531
MYOF	0	0	0	1.31469	2.72844
MARCHF9	0	0	0	1.31922	1.12633
MAMDC2	0	0	0	1.32155	1.54306
ABCA1	0	0	0	1.32263	1.17972
IP6K3	0	0	0	1.32435	1.25177
CACNG1	0	0	0	1.32627	4.17701
MAFB	0	0	0	1.32693	1.85562
UROS	0	0	0	1.34669	1.29563
LRRFIP1	0	0	0	1.34932	1.02192
UAP1L1	0	0	0	1.35167	1.09412
MYOZ1	0	0	0	1.35612	6.1868
CPEB4	0	0	0	1.37031	1.42123
EDA2R	0	0	0	1.3732	1.0436
ZFAND2A	0	0	0	1.3763	1.33602
FBXO32	0	0	0	1.38314	2.20606
LOXL4	0	0	0	1.38751	8.19852
DUSP13	0	0	0	1.38922	1.81545
C3orf52	0	0	0	1.40112	1.1298
P4HA2	0	0	0	1.40482	2.63462
HSDL2	0	0	0	1.40483	1.0542
PGAM2	0	0	0	1.40617	3.74028
LINC02709	0	0	0	1.41909	1.36371
SYNPO2	0	0	0	1.427	2.71686
KCNJ2-AS1	0	0	0	1.43904	1.56356
MICALL1	0	0	0	1.44755	1.63931
TATDN2P3	0	0	0	1.45221	1.25358
LRRC39	0	0	0	1.46197	1.83855
C1orf105	0	0	0	1.46381	1.56536
ATP6V1G2	0	0	0	1.47039	1.39807
PGPEP1	0	0	0	1.50175	1.95243
NPY6R	0	0	0	1.50247	1.14202
BCL2L1	0	0	0	1.50334	1.31442
HCFC2	0	0	0	1.51542	1.00683
THBD	0	0	0	1.52618	1.69194
IL13RA1	0	0	0	1.52885	1.63276
WIPI1	0	0	0	1.52898	1.74995
SYPL2	0	0	0	1.5293	4.22676
LDB3	0	0	0	1.53921	2.29395
POLD4	0	0	0	1.55134	1.91217
JAM2	0	0	0	1.57605	1.85542
LRRC14B	0	0	0	1.5796	1.87443
NCAM1	0	0	0	1.58255	1.93305
CYLD	0	0	0	1.59029	1.94273
LIMK2	0	0	0	1.61295	1.86077
C1QL4	0	0	0	1.63255	2.81898
NKX2-5	0	0	0	1.63968	1.00416
LTK	0	0	0	1.66303	1.08732
FILIP1	0	0	0	1.66747	1.3952
PDLIM5	0	0	0	1.66833	1.40155
OPN3	0	0	0	1.69332	2.28041
FAM9C	0	0	0	1.70856	3.34811
PKIA	0	0	0	1.73327	1.70969
SLC4A3	0	0	0	1.74104	1.30031
GIT2	0	0	0	1.74628	1.09464
MOSPD1	0	0	0	1.74972	2.04713
CYP1B1	0	0	0	1.77785	2.16769
DDX11L2	0	0	0	1.78768	1.4573
ADAM19	0	0	0	1.8146	2.72543
MYOZ2	0	0	0	1.82347	4.42376
ASB4	0	0	0	1.89164	1.27919
NT5C2	0	0	0	1.93515	1.13371
MYH7B	0	0	0	1.94769	2.17899
BGN	0	0	0	1.96866	1.20741
HSPB7	0	0	0	2.00136	11.4111
BOC	0	0	0	2.05887	1.33685
PPP2R3B	0	0	0	2.06266	1.69357
MYPN	0	0	0	2.07286	1.1098
SOHLH2	0	0	0	2.11676	1.84874
CDKN2D	0	0	0	2.13925	2.81171
JPH2	0	0	0	2.15692	1.7853
LCAT	0	0	0	2.173	1.40622
MYL5	0	0	0	2.18149	3.40537
TRIM72	0	0	0	2.18584	3.31676
PDE4DIP	0	0	0	2.19094	1.98324
KLHL30	0	0	0	2.19982	2.42249
MYBPC2	0	0	0	2.20513	4.5833
CAV3	0	0	0	2.23173	1.38491
SNORA63C	0	0	0	2.24206	1.77203
FTLP15	0	0	0	2.24764	1.61401
SYNC	0	0	0	2.28113	3.60545
TRIM63	0	0	0	2.29353	1.3703
POSTN	0	0	0	2.31985	26.1218
CAP2	0	0	0	2.38033	1.24493
SPTB	0	0	0	2.42659	2.01588
FABP3	0	0	0	2.4323	9.83815
FBXL22	0	0	0	2.44896	1.22881
PYGM	0	0	0	2.4999	3.30779
RUSC2	0	0	0	2.53775	1.28461
CSDC2	0	0	0	2.55817	2.70666
SVIL	0	0	0	2.62101	1.41339
CACNA1S	0	0	0	2.63763	1.92745
MYOM3	0	0	0	2.65193	3.00597
SLN	0	0	0	2.66607	4.75579
TCAP	0	0	0	2.6918	5.0115
MYORG	0	0	0	2.71177	1.59256
PTGDS	0	0	0	2.89035	2.29319
WDR44	0	0	0	2.91022	1.60672
MYH7	0	0	0	2.95927	18.2221
DUSP27	0	0	0	3.04923	1.74345
MYOM1	0	0	0	3.05326	3.21771
TXLNB	0	0	0	3.06746	1.49533
RPL7P3	0	0	0	3.11275	2.41867
ATP1B4	0	0	0	3.16547	10.7239
ADAMTS5	0	0	0	3.29226	1.41049
MYBPC1	0	0	0	3.30083	4.7733
DEPP1	0	0	0	3.39681	3.08107
NPNT	0	0	0	3.44208	1.64552
ARPP21	0	0	0	3.49051	1.12548
RPL24P8	0	0	0	3.59513	4.60681
MIR1-1HG-AS1	0	0	0	3.61041	5.86092
ABLIM3	0	0	0	3.66327	1.73422
PROB1	0	0	0	3.67506	1.44756
TMEM38A	0	0	0	3.75143	3.25114
IL17B	0	0	0	3.77548	1.00042
CACNB1	0	0	0	4.15996	4.19653
MIR133B	0	0	0	4.42113	1.24811
SYNPO2L	0	0	0	4.64888	3.64092
MAB21L1	0	0	0	4.67751	1.784
AFAP1L1	0	0	0	4.71133	3.23851
TRIM55	0	0	0	5.07496	2.71963
GPR37	0	0	0	5.18678	1.33798
SMYD1	0	0	0	5.8697	3.27643
OGN	0	0	0	5.90997	1.59794
COX6A2	0	0	0	6.10106	11.6321
FAM78A	0	0	0	6.89053	2.44675
SRPK3	0	0	0	6.99299	4.89153
HJV	0	0	0	7.09471	2.63509
ACHE	0	0	0	7.34746	1.42382
XIRP1	0	0	0	8.12333	12.0211
MAB21L2	0	0	0	8.98172	2.53454
CAMK2N1	0	0	1.00102	1.68081	2.25645
CASQ2	0	0	1.00366	6.31775	10.6822
PLEKHG5	0	0	1.00919	1.01152	1.75695
LMBRD2	0	0	1.01386	1.6013	1.21301
UCHL5	0	0	1.01452	1.0363	1.00971
COMT	0	0	1.02294	1.24551	1.87716
UBE2Q2	0	0	1.0323	1.24129	1.72031
CERS5	0	0	1.03871	1.42006	1.0439
RNF14	0	0	1.04055	1.47447	2.02649
SAR1B	0	0	1.0435	1.75647	1.52282
LZTS1	0	0	1.05142	2.00353	1.46343
SLC25A34	0	0	1.05399	2.54496	1.04526
ANKRD1	0	0	1.05812	4.62906	49.8491
ZBTB43	0	0	1.0586	1.14442	1.44694
LIN37	0	0	1.0658	1.30923	1.01069
OSBPL7	0	0	1.0795	1.39915	1.24295
TMEM65	0	0	1.08402	2.18836	1.01625
GOLGA8B	0	0	1.08585	1.32986	1.30796
IFNAR1	0	0	1.11288	1.24769	1.41274
ARFGAP3	0	0	1.11335	1.64385	1.52716
PSEN2	0	0	1.11382	2.94738	2.22894
CAMSAP2	0	0	1.11782	1.31824	1.03151
CORO6	0	0	1.12152	2.30605	6.39568
STX5	0	0	1.12332	1.2918	1.14268
GJD4	0	0	1.12972	8.1403	4.50155
RPL26P6	0	0	1.13251	1.60784	1.54752
ANKRD13A	0	0	1.13673	2.77599	2.23791
FAM214B	0	0	1.13696	1.08144	3.34967
PALM	0	0	1.13918	1.10586	1.11223
MEF2D	0	0	1.14003	1.84975	1.56355
JOSD2	0	0	1.14079	1.83872	1.07831
SEC63	0	0	1.14327	1.4879	1.10261
AK1	0	0	1.14583	2.19238	6.02003
EHD1	0	0	1.14606	1.58799	2.00489
ZBTB41	0	0	1.15069	1.35667	1.1535
NEXN	0	0	1.15159	5.50545	3.52274
MAP3K2	0	0	1.15516	1.06011	1.03795
MRAS	0	0	1.15789	2.57957	4.5956
ENDOD1	0	0	1.16037	2.86985	3.59868
TGFB3	0	0	1.16141	2.41947	1.90217
KLF5	0	0	1.1634	6.81961	4.52355
TSC22D2	0	0	1.1639	1.11431	1.08332
PPP3CB	0	0	1.17214	1.58963	1.62999
CYBRD1	0	0	1.17332	1.95911	4.87775
AAR2	0	0	1.174	1.18286	1.10192
TP53INP2	0	0	1.17778	1.69029	3.95763
RBL2	0	0	1.1781	1.33663	1.01896
STK38	0	0	1.18179	1.18375	1.70941
COL5A2	0	0	1.18572	2.04579	5.68002
MTMR11	0	0	1.18838	1.25302	1.47885
COQ6	0	0	1.18935	1.29655	1.11043
TUT4	0	0	1.19243	1.47829	1.01292
POLE4	0	0	1.19407	1.05375	1.22491
PLPPR2	0	0	1.19407	1.25556	1.95481
DNAJB4	0	0	1.19754	2.62264	3.02072
CKM	0	0	1.19993	4.16713	30.4655
CCDC50	0	0	1.20192	1.24817	1.23924
UBE2E3	0	0	1.20393	2.39717	1.05959
CPSF1P1	0	0	1.21237	1.9822	3.9689
IFI6	0	0	1.21268	1.0217	3.7227
MYOT	0	0	1.21867	9.75718	3.55568
LIMA1	0	0	1.21921	1.77046	2.46243
TAMALIN	0	0	1.23365	1.47041	2.97762
TBC1D13	0	0	1.23634	1.33374	1.36904
RAB5B	0	0	1.2395	1.24533	1.11684
ZMAT3	0	0	1.24249	4.26583	4.04737
ZNF668	0	0	1.24946	1.65645	1.22767
NPHP3	0	0	1.25419	1.58168	1.34197
RPS12P5	0	0	1.25557	2.14835	1.59219
RNF123	0	0	1.25962	1.24047	1.0603
TRAM2-AS1	0	0	1.26371	1.28699	1.0697
RAB9B	0	0	1.26557	1.37925	3.1636
ZEB1	0	0	1.26747	1.41271	1.80065
TTC4P1	0	0	1.27067	5.80835	4.16274
FHL1	0	0	1.27343	2.71697	2.07066
PDK2	0	0	1.28019	1.34674	1.26753
MXRA5	0	0	1.28328	2.07007	3.67095
CRAT	0	0	1.2951	1.37295	1.60064
TMEM9B	0	0	1.29659	1.48281	1.84559
APPBP2	0	0	1.29676	1.34381	1.55444
DUSP28	0	0	1.29817	1.75857	1.91363
DGCR6	0	0	1.2983	2.72746	1.75172
NNT	0	0	1.30224	1.35423	1.0994
RNGTTP1	0	0	1.32251	1.58957	1.24798
SPEG	0	0	1.32301	2.44264	1.11474
RPS6KB1	0	0	1.32938	1.69617	1.7776
CEP170	0	0	1.33247	1.1207	1.64744
MPC1	0	0	1.33478	2.69894	1.86114
ITGA4	0	0	1.36477	3.16474	3.18844
INKA2	0	0	1.36784	2.07348	1.08465
RRAGD	0	0	1.37199	2.6051	1.59743
FAM229B	0	0	1.37218	1.40754	1.88043
RBM18	0	0	1.37248	2.13319	2.30316
CRYAB	0	0	1.37356	2.665	4.46115
TRAF6	0	0	1.37665	3.76646	1.38499
CSPG4	0	0	1.38065	1.25424	1.73401
ARHGEF17	0	0	1.38301	1.5037	1.1021
CYB561D1	0	0	1.38423	1.38792	1.35409
HSPB2	0	0	1.39402	15.9069	3.18055
ERBIN	0	0	1.40115	1.19851	1.31409
ZCCHC24	0	0	1.40694	1.72973	1.27147
LTBP3	0	0	1.41143	1.36194	1.48481
CCDC80	0	0	1.41876	1.79899	6.80043
RPL35P6	0	0	1.4331	1.44685	1.06991
MIR133A1HG	0	0	1.43609	7.82542	6.43497
MXRA7	0	0	1.43802	2.27313	6.49002
FAM218A	0	0	1.43812	1.2373	1.01109
CADM4	0	0	1.46059	1.18104	1.04109
GNA11	0	0	1.46289	1.23341	1.38128
GSN	0	0	1.46574	1.05134	2.31198
NR2F1	0	0	1.46806	3.16395	1.30297
CDC42EP2	0	0	1.46883	3.95401	3.16421
HOXA11	0	0	1.47745	1.18201	2.56226
KAZALD1	0	0	1.47829	1.62561	1.91444
VCAM1	0	0	1.49114	1.07868	2.57831
SFXN3	0	0	1.5029	1.02114	4.46976
BTN3A1	0	0	1.50894	1.20174	1.88766
DCX	0	0	1.51032	9.85807	1.96593
LAMA4	0	0	1.5195	1.03023	1.76868
NIN	0	0	1.52733	3.59913	1.80323
KCNJ2	0	0	1.52826	5.97893	2.95772
ABTB1	0	0	1.5321	2.36474	1.1167
MEF2C	0	0	1.53547	8.46012	5.11139
PHF20L1	0	0	1.55149	1.5488	1.40961
MYMK	0	0	1.55662	6.67199	5.55576
LOX	0	0	1.56984	1.26817	27.231
HNRNPLP2	0	0	1.57636	2.25373	1.23961
MOB3C	0	0	1.5856	1.74238	1.4332
LINC00342	0	0	1.58993	3.61838	2.45004
PCGF3	0	0	1.60232	1.9724	1.13556
MRLN	0	0	1.60728	8.41773	2.90022
REP15	0	0	1.61034	1.21411	1.42672
SRL	0	0	1.61259	14.5666	4.87922
EXOC3-AS1	0	0	1.61429	1.43617	1.85029
MEGF10	0	0	1.6302	2.22687	1.15359
SPATS2L	0	0	1.63313	1.13077	1.5985
TAL2	0	0	1.63602	2.65557	2.43705
PRADC1	0	0	1.65313	3.1326	2.9939
TNNT3	0	0	1.66221	17.1047	32.1924
KLHL40	0	0	1.67443	14.3396	6.17862
FITM1	0	0	1.68496	7.68427	3.83888
OLFML2B	0	0	1.68867	2.40555	2.80036
RYR1	0	0	1.69703	5.00307	2.97946
CHRNA1	0	0	1.6972	6.6023	10.3982
SEPTIN4	0	0	1.69925	7.44131	7.37326
SLFN5	0	0	1.72409	1.3048	3.47818
VN1R108P	0	0	1.73346	1.21093	1.23123
PKMP3	0	0	1.73909	4.18499	1.44376
PCDHB14	0	0	1.74331	1.78364	1.44494
SLC40A1	0	0	1.74861	1.58087	1.6455
KLHL31	0	0	1.75451	16.8194	7.98931
COL16A1	0	0	1.76241	2.37895	2.2117
RPL23AP32	0	0	1.76598	3.24579	2.2435
CEBPD	0	0	1.76624	2.69038	4.09079
UNC45B	0	0	1.77149	14.8745	6.27175
VGLL3	0	0	1.7742	3.47728	1.86571
EFHD2	0	0	1.7787	3.12102	2.2401
LMOD3	0	0	1.78988	14.9133	11.244
TGFB1I1	0	0	1.79986	1.91548	3.62541
GNG11	0	0	1.84342	1.01889	3.3495
ZBTB47	0	0	1.84383	1.81418	4.09176
ATP2B1-AS1	0	0	1.8458	6.161	1.44095
ACTN2	0	0	1.84816	8.97281	7.03665
SMARCD3	0	0	1.85126	2.91849	1.68456
CRIP2	0	0	1.85404	3.53307	6.56284
DACT3	0	0	1.87023	2.23929	1.04637
NCS1	0	0	1.87579	3.57699	2.00769
SMPX	0	0	1.92222	6.51163	3.54024
PCDHB9	0	0	1.92399	1.36274	2.15824
RNF103	0	0	1.99416	4.5469	1.9236
RIOX2	0	0	2.02224	2.22687	1.86149
GATM	0	0	2.02669	2.37922	1.58999
AGAP2-AS1	0	0	2.08104	1.45535	1.75753
VPS37B	0	0	2.08896	2.76854	1.70619
B3GALT2	0	0	2.11949	10.894	7.36218
PALMD	0	0	2.12334	3.55866	1.25673
TIPARP	0	0	2.12479	2.16971	3.92142
AHNAK2	0	0	2.13865	2.08183	9.06126
MGP	0	0	2.17142	2.74459	2.72223
NCKAP5L	0	0	2.18205	2.74007	1.79646
IGDCC4	0	0	2.21191	1.69517	1.12207
ATP2A1	0	0	2.22535	12.2808	4.90482
MTURN	0	0	2.22543	7.48217	10.2527
PCDHB10	0	0	2.23098	1.59441	2.26428
HMGB3P9	0	0	2.26243	1.64727	1.18935
TRBV26OR9-2	0	0	2.26619	6.3416	5.21187
ITGB1BP2	0	0	2.28959	10.9917	17.0487
LRRC30	0	0	2.29418	2.56247	1.59906
SPTLC1P1	0	0	2.32755	1.72703	1.17874
FOSL2	0	0	2.3321	1.19399	4.12959
PTGFRN	0	0	2.34694	1.34521	1.6406
APOBEC2	0	0	2.42859	21.3225	11.6742
GOLGA8A	0	0	2.43531	1.86234	1.73803
ZEB2	0	0	2.48796	2.04114	1.43404
AQP3	0	0	2.50018	1.74224	1.92947
COL5A1	0	0	2.53702	1.41238	2.21607
PRR32	0	0	2.62595	8.84294	6.31258
RBFOX2	0	0	2.63702	3.36864	1.09693
LMNA	0	0	2.64162	6.2629	6.05205
NR2F2	0	0	2.76236	3.72222	3.58062
KLF2	0	0	3.01337	3.54066	1.39856
OLFML2A	0	0	3.08336	2.62376	3.2084
STAC3	0	0	3.24928	20.4571	23.5547
TPPP3	0	0	3.31634	8.25214	4.49775
RASSF4	0	0	3.3325	9.01328	14.0735
HOXA10	0	0	3.34283	3.15362	2.89576
HIPK3	0	0	3.35789	22.8359	6.86778
SHD	0	0	3.39323	8.29946	5.46799
CHRNB1	0	0	3.41479	10.4992	5.31907
C4orf54	0	0	3.41855	11.6602	3.09677
POU3F3	0	0	3.44982	3.66143	1.07385
MSTN	0	0	3.67216	16.5741	1.66515
TNNC2	0	0	3.778	42.0908	47.997
UTS2R	0	0	3.78323	7.84064	2.75757
RND3	0	0	3.86776	1.47844	2.15913
BLCAP	0	0	3.91532	11.4884	3.20188
RAPSN	0	0	3.92471	10.2914	3.36096
SIRT2	0	0	4.14198	9.98701	9.02399
SGCA	0	0	4.17182	11.4292	5.257
C11orf96	0	0	4.17823	4.30219	2.60833
ISLR	0	0	4.29085	7.54554	6.17385
SEPTIN5	0	0	4.30971	7.24886	5.11156
SERTAD4	0	0	4.41009	2.01988	3.7467
MYH8	0	0	4.58872	16.4525	72.6483
SIK1	0	0	4.96505	2.55396	4.46046
ACVR2A	0	0	5.04734	5.46335	1.24871
HEYL	0	0	5.14135	4.31359	1.20425
NEB	0	0	5.20713	18.0294	14.0558
MYL4	0	0	5.37672	21.9636	23.0212
DNM3OS	0	0	5.49651	2.63085	1.02636
IGFBP3	0	0	5.5988	2.79137	34.4545
VGLL2	0	0	5.62635	11.4495	3.10461
SCARNA11	0	0	5.6976	2.2685	1.17553
GJD2	0	0	5.8646	56.1301	1.21171
TNNI1	0	0	6.30745	51.1836	57.0627
TNNI2	0	0	6.45674	67.1316	85.2452
CHRND	0	0	6.47844	34.4465	7.43394
CDH15	0	0	7.35377	14.2745	4.98476
SIX2	0	0	7.83428	3.46265	2.38742
COL12A1	0	0	7.90454	5.39427	4.23577
TTN	0	0	8.1569	98.9586	96.6035
MYBPH	0	0	8.22552	120.661	94.818
MYF6	0	0	8.29773	27.5274	2.73844
HNRNPCP6	0	0	8.33541	18.5622	2.21769
HOXD9	0	0	8.47843	5.31317	2.27798
TNNT2	0	0	8.52129	39.4755	71.1127
CHRNG	0	0	8.54887	34.9395	13.5417
RBM24	0	0	9.29855	31.4463	11.1726
MIR503HG	0	0	9.39753	19.6205	6.17287
CAPN6	0	0	9.73145	38.4497	9.51805
SIX1	0	0	10.3979	7.20592	5.6683
PDLIM3	0	0	11.4729	17.7097	14.444
MYL1	0	0	12.2222	80.1356	46.7129
HSPB3	0	0	13.5235	213.357	152.722
MYMX	0	0	13.6486	31.7541	6.53442
KLHL41	0	0	13.9847	110.303	36.6108
TMEM119	0	0	14.0004	7.27741	2.92948
LUM	0	0	17.2608	6.20019	23.7878
DCN	0	0	17.4095	2.55553	7.10446
NEFM	0	0	21.08	63.8763	5.82108
MYLPF	0	0	23.6146	251.046	259.613
MYH3	0	0	26.876	477.198	416.197
MYOD1	0	0	38.5783	97.2225	11.4744
IGFBP5	0	0	39.2236	49.2126	33.4318
MSC	0	0	79.4514	10.1779	12.1327
MYOG	0	0	87.5187	288.737	144.667
PRKAR2A	0	1.11246	1.38	1.02001	1.47218
C11orf87	0	2.04055	1.34657	1.02845	1.83904
SCCPDH	0	1.06345	1.24853	1.0354	1.39625
FKBP9	0	1.12478	1.45771	1.05791	2.30085
PCNX4	0	1.39637	1.52862	1.05889	1.07738
CERCAM	0	1.07662	1.17063	1.06179	2.61419
CDK6	0	1.08972	1.8381	1.07033	1.1112
RALY	0	1.01716	1.13719	1.07053	1.05667
ERGIC1	0	1.13252	1.16765	1.08378	1.3322
KMT5A	0	1.40828	1.56595	1.11448	1.55235
C19orf12	0	1.03306	1.31503	1.12019	1.35795
ZDHHC9	0	1.06892	1.19402	1.12412	1.37748
PDGFRB	0	2.20024	1.50766	1.12758	2.98408
BICD2	0	1.01976	1.53045	1.13103	1.91909
BACE1	0	2.11908	1.07801	1.13173	1.68039
SPRTN	0	1.12872	1.19139	1.13626	1.03959
A1BG-AS1	0	1.19809	1.27403	1.13643	1.52807
PRDM4	0	1.07542	1.60824	1.13857	1.52057
IFFO1	0	1.03778	1.20744	1.14558	2.25154
MINDY1	0	1.09534	1.13507	1.15831	1.06262
FAHD1	0	1.15685	1.32055	1.16235	1.48217
IRS1	0	1.27823	1.1658	1.16267	1.715
GTF2H1	0	1.00727	1.21209	1.19566	1.61101
RAB14	0	1.18754	1.03691	1.19873	1.32141
MPRIP	0	1.01667	1.45793	1.21584	1.34917
SLC16A3	0	5.51552	1.34876	1.22164	2.59888
ACTR10	0	1.00882	1.35782	1.22234	1.56259
MED23	0	1.24044	1.2288	1.24703	1.0121
HAS2	0	14.9959	1.28266	1.26226	8.16006
EMP2	0	1.39392	1.03943	1.28697	1.58593
SCARNA3	0	1.18456	4.42131	1.28866	1.21824
RNU5D-1	0	1.4808	1.92379	1.29761	1.56116
KLHDC10	0	1.6831	1.34441	1.30306	1.2177
TMEM19	0	1.02586	1.28315	1.31426	1.41005
LONP2	0	1.05341	1.06059	1.32059	1.29735
FKBP7	0	1.34662	3.27219	1.32078	2.22275
OGFRL1	0	1.34122	2.09126	1.33193	4.72677
FAM204A	0	1.14336	1.31996	1.35225	1.25812
THBS3	0	1.54246	2.12123	1.35251	3.31694
SIAH2	0	1.5181	1.13182	1.35561	1.02465
ARHGEF12	0	1.06113	1.7649	1.36016	1.54324
SCML1	0	1.52887	1.68193	1.40106	1.09991
PRKACA	0	1.06493	1.56894	1.40378	1.53328
HOXD4	0	7.87319	2.98829	1.43282	1.015
TCAF1P1	0	1.16995	1.32459	1.43828	1.32368
NBPF1	0	1.64618	1.57777	1.44353	1.0328
MPC2	0	1.31102	1.07055	1.44499	1.66912
PRRT4	0	1.23456	1.10533	1.46503	2.18135
SEL1L	0	1.17068	1.60843	1.47067	2.5629
PMM1	0	1.69661	1.15688	1.47604	1.76537
MAPK8IP3	0	1.33609	1.76575	1.4766	1.20665
FBXL12	0	1.34427	1.37179	1.47859	1.24083
LRIG3	0	1.16352	2.51639	1.49168	1.07425
C6orf226	0	1.77504	1.81588	1.51263	1.78655
FHIP2B	0	1.09888	1.46269	1.52311	1.52813
DAZAP2	0	1.09715	1.74465	1.52458	1.85512
TSC22D3	0	1.10603	3.41261	1.52588	1.35081
STK19	0	1.31708	1.15321	1.53859	1.35705
SLC25A28	0	1.21235	1.441	1.55545	1.18323
PICALM	0	1.18083	1.23109	1.55611	1.72797
LENG1	0	1.11962	1.40954	1.5665	1.20484
USP38	0	1.15071	1.47563	1.56739	1.54762
IL6ST	0	2.7816	2.54702	1.56922	4.33741
INKA1	0	1.36615	1.48083	1.57741	1.7045
CDC42EP1	0	1.439	2.78972	1.58634	5.87298
BORCS7	0	1.52859	2.00381	1.58844	2.15908
CBX4	0	1.34071	1.2323	1.59805	1.17514
ZNF446	0	2.38992	1.71424	1.61421	1.11796
SNORA31	0	1.63352	1.72852	1.62362	1.26977
RPL21P32	0	1.81555	2.6498	1.62394	1.4439
GPSM1	0	1.51358	2.41228	1.63801	1.1399
ZNF324	0	1.49345	1.76689	1.64557	1.00204
LPP-AS2	0	1.40244	1.53586	1.64657	1.03904
SLC25A24	0	1.22487	1.4784	1.64945	1.93216
VASH1	0	1.02622	1.88862	1.64996	5.34834
EDEM3	0	1.00783	1.12357	1.65707	1.72766
RTL5	0	1.27853	1.6623	1.69347	1.2706
AGO4	0	1.07537	1.22121	1.6997	1.09935
ZNF319	0	1.08708	1.49738	1.71109	1.03448
SLC9A3-AS1	0	1.67103	1.68947	1.72115	2.27264
HOXC8	0	1.83762	1.24683	1.74406	1.98519
HOMER3	0	1.37106	1.54533	1.75105	2.04682
ZNF337	0	1.4027	1.66167	1.75284	1.12245
NECAB3	0	1.27368	1.35799	1.77135	3.39077
GPATCH11	0	1.45021	1.66067	1.78643	1.39157
ERVK13-1	0	1.02298	1.73117	1.79215	1.12914
N4BP2L2	0	1.13351	1.31718	1.79743	1.18153
POLR3GL	0	1.32776	1.39152	1.80509	2.00576
MAP4	0	1.02349	1.11412	1.8098	1.81468
AMZ2P1	0	1.47447	1.38843	1.857	1.34876
ZNF805	0	1.03753	1.39686	1.8609	1.09434
TAS2R50	0	1.7217	2.3856	1.92156	1.37597
FYTTD1	0	1.11438	1.97797	1.93175	2.11887
WDR13	0	1.20808	2.10265	1.94115	1.36937
PGF	0	2.59673	1.62904	2.00354	1.69625
SNORA26	0	1.83351	2.4937	2.03111	1.08455
RPL29P14	0	1.69513	1.874	2.15036	1.50034
PRSS53	0	1.36921	1.72834	2.17591	1.11069
RSU1P3	0	1.09489	3.1143	2.23255	2.62068
BHLHE40	0	1.835	3.43448	2.30793	11.8595
ZNF703	0	12.132	3.44546	2.33484	1.4406
EMILIN1	0	1.85992	15.1494	2.38075	6.63548
NRIP1	0	1.41557	1.55643	2.4009	1.81308
ADPRM	0	1.41354	1.69386	2.40831	1.83788
SETD7	0	1.29615	1.22966	2.42473	6.35609
RPL9P16	0	1.23125	3.61203	2.43722	1.86551
IFIT5	0	1.3819	3.29544	2.51222	2.90457
RNU5B-1	0	1.67809	5.01637	2.53396	1.23359
PCAT6	0	1.20596	1.15441	2.54686	1.02891
ZHX1	0	1.48319	3.10438	2.58692	1.86553
MAGI2-AS3	0	2.07215	3.20594	2.67351	2.6001
SLC35F5	0	1.25257	1.30316	2.77441	2.1578
CDH11	0	4.57814	2.87614	2.78858	2.70628
ZNF436-AS1	0	3.84867	1.48209	2.9178	1.10514
ZADH2	0	11.1643	4.64695	2.93854	2.2885
HOXA7	0	2.23765	3.48086	2.94533	1.34853
HSPD1P11	0	1.01587	2.77937	2.99792	2.31201
ZNF503	0	21.1993	2.56887	3.0209	1.91425
FZD1	0	1.60742	6.02833	3.20482	2.53425
ZNF555	0	1.26832	1.66122	3.20491	1.63082
ST7-AS1	0	1.34417	4.73915	3.24088	1.17721
SMPD1	0	1.09471	1.9844	3.29843	8.72159
RHOBTB3	0	1.00127	2.35312	3.43844	2.83773
IL11RA	0	1.31546	2.87942	3.47618	1.29422
HOXA5	0	5.21096	3.64351	3.58919	3.98989
FOXC1	0	2.70208	3.95318	3.80025	3.68412
CD248	0	2.57432	1.23338	3.87905	5.21815
COMMD3	0	1.58298	3.31099	3.89683	3.82398
RNF227	0	1.31966	1.90331	3.94486	1.74143
PPFIA4	0	1.16566	1.53482	4.08635	2.26875
ALPK3	0	1.03255	1.23713	4.21383	2.33979
COL6A3	0	3.56765	17.5988	4.29048	10.6336
ITPRID2	0	2.04777	2.58555	4.62897	7.73731
ZNF436	0	1.93178	4.06317	4.6304	3.21393
HOXB9	0	70.2596	1.30951	4.98263	1.19859
BIN1	0	1.14753	1.57678	5.18239	9.13175
SNAI2	0	11.2428	11.2887	5.44264	9.56991
TBILA	0	1.14449	1.13946	5.49225	2.6379
CXCR4	0	13.4239	20.6665	5.57284	3.6576
HEY1	0	4.05002	35.7017	6.18217	9.38852
PDLIM4	0	1.18908	3.37682	6.92496	3.77672
DDIT3	0	2.62087	2.57102	6.93248	2.27361
FIBIN	0	1.84759	44.4786	7.15154	14.6566
HOXD8	0	2.63943	6.8654	7.67671	2.50555
PABPC5	0	2.70612	5.76448	8.87878	2.38402
RGS4	0	116.721	10.8962	9.27625	18.0381
MIR22HG	0	1.03006	2.32944	9.66562	11.4807
COL3A1	0	1.81845	25.6517	10.4501	126.767
NOG	0	1.69042	16.861	11.2845	2.75553
LMF1	0	1.14235	8.88653	12.0941	1.73256
PITX2	0	1.04939	13.7927	12.4335	2.69359
GSTM3	0	2.44651	6.28257	13.9172	10.6817
EHBP1L1	0	1.29649	3.05698	19.7178	15.9356
MAP1A	0	1.49542	7.76979	20.0412	32.7389
FNDC5	0	2.98934	6.97076	35.2615	23.8772
IGF2	0	19.5599	44.9817	38.3162	19.5432
DES	0	1.4198	13.062	101.586	173.157
H19	0	388.553	975.173	501.344	649.995
RN7SK	23340.5	67557.4	98493.3	125489	70471.2
RMRP	27975.1	29345.8	26183.2	22880.2	19811.7
COX3	6022.68	5439.14	3827.71	2493.95	4222.75
MTRNR2L9	3584.07	4023.48	2670.26	4107.62	4084.66
SNORD3A	9436.42	17487	13453.3	5530.25	3837.05
COX1	3181.92	2594.36	1964.42	1834.14	2673.15
COX2	1903.62	1917.41	1253.1	917.028	1784.6
TMSB10	414.806	346.824	594.583	243.035	974.838
SNORA73B	663.784	1614.19	1136.8	1099.31	857.539
EEF1A1	1177.65	1242.09	1398.66	1464.15	853.029
ATP6	865.907	792.468	577.034	493.033	764.688
SCARNA10	767.422	1087.53	2053.24	2154.18	757.942
GAPDH	691.262	614.765	375.514	222.192	714.013
SCARNA7	341.582	368.745	978.015	1315.23	691.681
RPL41	814.673	1242.91	967.131	775.407	683.657
ND3	590.404	765.733	504.553	348.554	638.241
TMSB4X	406.518	36.5943	330.892	178.114	602.071
CYTB	387.514	360.576	332.37	305.723	595.001
MALAT1	313.832	392.103	645.033	730.404	555.876
BCYRN1	146.811	39.2374	42.2426	63.3078	542.746
ACTC1	3.02449	2.28076	123.119	752.395	527.698
SNORD17	408.284	545.672	1053.66	987.555	495.227
RNU4-2	273.136	550.132	1007.52	1132.51	427.944
ND4	518.505	417.306	282.114	263.976	389.614
FTL	447.077	362.369	178.89	92.0147	385.52
RPS27	518.833	768.54	665.417	593.363	369.53
SCARNA5	290.313	333.731	425.376	519.732	350.756
TPM2	16.579	22.1491	75.6136	248.746	350.287
TUBA1A	51.5808	43.272	152.226	96.0011	327.324
TNNC1	1.34596	2.18451	13.0861	146.994	316.921
ND1	521.136	494.372	295.796	278.437	304.833
RPS2	390.983	548.109	429.846	282.861	268.78
ATP8	360.123	377.415	290.305	222.605	266.144
ND4L	340.847	283.492	203.638	159.665	258.613
RPS18	258.465	365.759	373.223	344.697	247.46
EEF1A1P5	323.591	301.339	341.129	359.654	244.615
RPL7A	349.913	529.368	514.596	376.832	244.325
RPLP0	363.612	567.177	436.312	383.418	243.684
RPS28P7	385.377	514.199	401.936	349.759	240.376
RPL13A	347.298	520.88	465.112	408.277	240.299
NES	43.8761	26.5771	138.361	343.024	236.278
HSPA8	397.853	244.754	230.948	184.732	235.185
ND5	237.556	160.751	139.489	140.845	213.779
EEF2	271.566	348.642	299.078	270.665	210.21
TUBB	386.394	346.841	338.94	129.459	207.529
RPS11	265.998	331.261	419.311	359.355	200.547
TPT1	122.239	151.795	209.979	273.049	196
RPS6	292.992	339.162	360.398	235.531	191.534
RPS8	293.515	385.041	397.435	345.479	191.373
TUBA1B	392.656	300.483	315.351	197.182	184.201
UBB	209.788	244.86	227.306	225.876	184.197
RPL10A	296.594	376.08	405.44	297.615	183.869
TPI1	190.14	224.14	143.104	97.6601	183.423
H1-2	671.808	1344.45	1077.39	306.176	182.888
RPS3A	226.328	307.038	352.081	360.877	172.999
RNU4-1	332.658	600.226	608.212	590.348	172.327
SNORA53	79.4303	112.571	254.77	262.564	165.722
RPL29	195.8	300.091	305.885	266.364	164.042
CALR	98.4827	73.6676	112.653	60.0398	163.375
UBC	98.852	137.58	111.431	136.451	161.152
RPL12	214.662	354.064	256.205	182.938	153.432
SCARNA12	208.508	246.85	235.581	257.991	152.599
RPL8	290.466	283.283	279.823	237.045	148.456
RPL3	246.41	332.705	289.261	231.378	146.645
SCARNA13	138.628	189.388	312.27	383.036	146.438
VIM	48.1825	251.077	207.426	221.382	146.2
RPS12	206.664	273.631	315.04	240.694	145.544
RPS27A	205.227	239.893	228.131	209.744	143.466
BEX3	89.8639	51.5805	159.342	53.5778	142.204
LGALS1	4.82293	3.41381	15.9863	4.99594	141.55
H1-4	418.481	758.252	743.235	251.066	138.871
MYL6	91.0389	44.2074	79.7518	86.7735	136.826
ALDOA	95.2445	143.946	97.6813	97.2554	135.091
RPL19	200.971	255.245	266.415	221.308	133.584
SPARC	10.7273	7.01031	31.9264	29.2757	130.712
RPS23	172.3	227.35	244.966	203.282	124.947
ND2	211.914	141.608	115.857	106.039	124.641
NORAD	78.6854	74.4126	114.87	129.04	120.375
HSP90AB1	332.99	420.566	256.662	173.748	120.126
SNORA74A	124.25	120.803	84.1044	84.8362	118.216
RPL23AP42	148.849	186.876	191.413	144.153	117.481
RPL7	166.786	217.537	251.466	211.275	115.174
FN1	1.82197	3.81862	11.8955	6.50659	112.321
RPL11	166.155	215.649	218.845	179.827	111.521
EID1	64.8914	65.8397	103.325	86.6279	110.963
ACTG1	142.925	123.722	181.21	56.7102	110.513
RPS25	161.39	220.321	242.922	183.576	108.86
CDKN1A	1.83947	2.50719	4.17866	30.7237	105.703
CD63	38.4592	25.9588	37.9492	43.1283	103.417
RPL23	138.906	177.099	197.76	177.155	99.1034
SCARNA6	129.947	124.028	104.144	133.994	98.8924
RTL8C	18.3219	14.9559	54.2912	75.5604	96.8239
RPL9	122.994	174.699	181.73	195.273	96.7822
H2BC12	402.865	695.142	501.988	115.278	96.7612
RPS21	138.245	154.526	183.191	127.997	92.8514
OST4	45.7268	42.5934	49.1249	47.8384	92.1924
RPS13	132.62	174.593	183.583	164.376	90.0677
RPL35	119.136	128.053	136.885	127.449	89.8918
TCEAL9	19.1342	20.1408	101.677	52.8694	89.5918
COL1A2	4.21272	5.91169	40.0008	27.3256	88.1244
RPL15	125.57	155.003	140.974	129.759	88.0942
HSPB1	22.2392	5.67085	59.3685	124.751	86.8877
FAU	112.864	117.818	123.841	117.824	84.9932
OAZ1	73.5448	62.9543	44.8892	62.5421	82.4395
H4C11	318.077	563.671	402.193	87.362	82.3567
RACK1	104.853	149.917	151.766	138.121	81.9769
B2M	6.54993	7.30207	15.282	12.8874	81.9737
PFN1	116.243	76.0211	76.6765	57.1725	81.6258
RPL27	84.0912	96.9295	106.429	102.799	80.5394
RPL39	84.7959	120.559	146.146	147.87	80.3756
RPS2P46	97.9875	125.882	105.111	62.4052	77.2474
RPS14	111.155	149.459	154.376	125.49	77.1817
EEF1B2	107.741	106.525	124.898	92.6401	76.9204
RPS7	129.644	162.471	154.457	124.626	76.2462
RPSA	141.743	173.124	142.468	107.014	75.0628
RPL21	89.4278	120.262	132.864	125.937	74.4344
RPL32	94.8068	122.452	134.726	123.919	73.9453
RPL18	102.659	160.857	145.873	132.784	73.7408
RPS15	112.51	134.701	148.529	122.364	72.5142
RPL13	85.5458	132.796	148.435	133.564	72.5047
TCEAL8	29.3761	28.4758	61.268	41.43	71.7992
MYL6B	10.1214	12.4277	16.5647	55.6881	71.763
SCARNA9	91.2873	136.086	227.251	238.703	71.1959
RPLP1	98.4409	155.802	112.995	90.5158	70.8782
RPL18A	110.571	145.081	159.24	138.993	69.4134
TAGLN	22.2789	1.53185	13.396	7.9941	69.2736
RPL23A	90.288	143.989	139.078	113.719	68.391
SELENOW	25.6229	9.68046	15.7823	52.7412	68.0338
UQCRQ	30.3758	20.6334	47.5499	32.7432	67.6229
EIF4G2	67.7808	50.3557	68.5414	68.9994	67.1512
EIF4A2	95.9241	132.98	90.0364	143.348	67.0754
RPLP2	84.3544	121.421	128.501	108.517	66.2366
RPL24	101.029	124.126	111.992	106.833	65.8795
H1-5	847.27	1016.64	1109.17	95.0079	65.7328
ATF4	95.9135	156.815	103.091	142.41	65.346
RPS20	90.9302	112.539	102.42	104.477	64.8608
HRC	1.27982	1.93152	9.68409	49.7559	64.1477
SF3B5	69.316	65.0473	70.1099	54.334	63.8956
KRT18	41.7594	70.7801	2.0495	1.54061	63.812
MRFAP1	64.5398	69.7366	76.255	54.0958	63.0613
RPL26	85.9826	104.308	113.246	101.409	62.6955
RPL5	100.98	140.794	155.003	142.871	62.4671
COL1A1	8.19383	3.62861	31.1229	10.5652	62.4486
GSTP1	162.206	89.8419	76.5257	30.1038	61.8392
DDX5	70.4649	55.233	101.799	78.0517	61.6042
ENO1	101.348	138.382	85.1942	30.1544	60.7381
SNHG16	38.6407	81.0098	56.8031	54.0404	60.396
H2AC20	209.779	308.047	341.007	116.853	58.6007
RPL37	73.6643	99.7164	102.481	112.185	58.4123
MAGED2	19.2844	30.2813	53.4406	58.9305	57.9536
TUBB4B	84.9935	66.2045	68.2421	46.8731	57.7113
ND6	63.5873	65.2502	39.7488	21.3547	57.4312
PRDX6	19.9352	16.7175	22.2314	66.6029	57.3033
ATP5F1B	82.6366	73.9795	57.8708	45.8374	57.0292
SNHG3	54.4823	145.053	77.5494	61.0295	55.7537
RPL35A	71.1156	87.3596	96.752	88.7907	55.6179
PPP1R14B	45.3505	23.241	57.1956	63.3375	54.9562
CALM1	21.9166	12.2904	12.7647	10.1707	54.9316
RPL36AL	50.6904	53.3072	44.3511	36.0547	54.6129
RPL6	71.5756	86.9495	105.668	99.6825	54.5862
PSMB4	76.5577	56.8068	45.1584	39.127	54.4107
SNORD97	45.3768	59.6278	80.3295	78.2568	53.8807
COX7C	117.085	57.8177	57.6424	54.5737	53.8701
SNORD15B	31.2707	43.8538	81.662	74.2876	53.6411
H3P6	150.862	103.003	126.955	89.2635	53.6289
CKB	40.4051	13.5452	49.3248	101.298	53.2927
RPS4X	58.8131	81.0518	103.104	101.128	53.1468
RPL17	69.8366	96.9505	93.0746	86.2584	53.0572
HSP90B1	42.3524	33.9461	42.4185	28.3414	52.6341
SNORA49	32.3253	47.7985	65.7033	64.1924	50.8371
RPL7P9	71.952	91.1509	100.094	73.2929	49.8899
MORF4L2	38.4947	25.8069	41.2962	42.8581	49.7685
HNRNPA1	216.213	255.656	230.813	107.785	49.644
GPX1	53.2187	44.4551	32.3347	18.5873	49.491
ZNF106	2.53656	1.98077	11.4699	35.5828	49.0532
CCN2	19.0111	8.0482	72.3908	20.196	48.8204
MTCO3P12	48.7869	48.0756	36.2212	24.808	48.1727
RPS19	57.1115	78.3319	75.9491	78.2884	48.1493
NOP10	46.445	38.6483	30.1226	26.8972	46.6856
PKM	24.7376	33.6552	30.1271	25.3686	46.6821
UBA52	51.9276	62.8156	61.9517	55.8159	46.6449
CCNG1	71.3828	75.2233	31.7023	58.7094	46.1085
PLK2	2.60775	9.6487	28.953	12.4168	46.0087
RPL4	73.4017	93.1852	92.5772	83.395	45.6739
HSPA5	30.4475	22.9058	39.8678	46.3858	45.5151
SNORA23	48.3589	75.6672	59.3545	61.1683	45.4347
SNORA79B	71.2543	136.353	81.1049	57.7274	45.2869
ENO3	1.65926	7.24278	10.8895	58.5327	45.2725
RPS15A	68.6262	88.2129	96.945	84.6299	45.0492
ACTB	75.292	30.4641	53.4462	17.6132	44.6619
SERPINH1	29.5988	20.7069	30.1303	22.8198	44.5674
TIMP1	7.21599	7.10422	6.41362	4.91287	44.1567
H4C3	339.531	544.276	589.533	106.036	43.8734
TNNT1	4.4061	3.46805	15.4043	43.1035	43.5275
PGAM1	84.9229	63.4707	38.7653	17.1954	43.1015
ATP5ME	49.5609	31.5602	37.6205	43.74	42.4542
SRP14	32.9244	29.1043	27.4084	21.3179	41.9275
UBL5	35.4626	27.4077	25.41	21.9702	41.864
CFL2	2.13288	8.72355	16.994	36.112	41.3747
MCL1	58.1044	57.4017	101.868	76.8574	40.9306
PPIB	25.0032	17.9414	28.1306	18.7359	40.1796
RPL38	54.3628	59.814	65.7429	55.5143	40.1707
NNAT	15.147	10.4461	228.49	199.64	39.9559
RPS5	54.0633	70.5802	74.2869	61.0897	39.8425
EIF5A	64.3732	43.36	35.3195	15.2077	39.8371
RPL18AP3	54.3807	74.3973	77.8957	67.3139	39.7271
RBM3	29.7154	30.2435	39.8426	19.8736	39.6433
WDR83OS	28.5584	26.4175	32.9704	33.1263	39.4076
SRSF1	135.763	99.6329	102.137	49.1613	39.3167
BTF3	54.8612	59.6848	65.0814	55.8044	38.8934
CDV3	11.4529	14.8764	15.2836	20.1575	38.4899
CYB5R1	1.56415	2.7541	11.5418	36.1977	38.2963
IER3	5.69655	2.22844	5.01479	5.99138	38.1046
PTMA	296.96	182.702	195.829	51.4092	37.9379
RAN	100.695	81.1915	65.837	33.8935	37.8186
NFE2L1	17.1183	10.0737	10.2018	14.1084	37.6638
SH3BGRL3	13.9513	8.38129	17.8811	8.72688	37.6233
MIF	45.6255	50.8036	44.23	21.5689	37.2008
COX8A	44.3294	40.5194	30.1771	25.7	37.1091
H1-3	401	484.362	498.857	71.1582	37.0859
SNORD94	8.99149	15.094	28.1059	32.0257	36.1066
FTH1	41.4331	32.7361	19.3144	15.5475	35.8672
MRPL51	51.4709	43.0926	41.4167	28.2289	35.8214
TRMT112	57.8191	52.5643	51.2159	38.4786	35.6613
H2AZ1	178.021	120.187	126.875	42.1949	35.5083
MYL12A	12.9535	10.6073	16.2433	19.0552	35.1691
SNHG8	35.2649	57.7501	45.0052	43.4436	34.7106
RRAGA	16.9437	19.6791	20.9066	21.6584	34.5178
TPM1	16.8999	1.62331	4.73121	16.912	34.3465
ARMCX3	6.89819	10.2623	16.3622	33.628	34.166
RPL7AP6	47.0011	74.109	67.9221	44.0725	34.1339
RPS26	50.3309	37.6794	28.7973	20.6525	33.7463
SLC39A7	22.1058	12.798	20.3291	25.5405	33.5053
CUTA	42.9228	44.33	35.3196	26.9454	33.2836
GAS5	55.1885	121.67	70.0506	86.2027	33.1658
RPL36A	43.3317	62.1341	62.173	61.2701	33.0157
CD151	8.25034	8.54414	7.77098	8.50984	33.012
NEAT1	5.54177	11.5906	12.5233	11.0673	32.9913
ARMCX2	28.2025	17.2875	38.9642	50.1787	32.7082
CYCS	37.8509	26.4473	27.1406	22.6467	32.6561
RPL34	40.4657	53.0102	61.004	53.1833	32.6192
HLA-A	27.8176	17.0864	2.53582	2.83028	32.3272
MARCKSL1	85.9323	66.3361	81.2148	45.4142	31.9726
RPL21P75	28.1095	30.0055	20.5006	38.3747	31.8604
HNRNPDL	44.0059	55.4085	80.6736	47.8778	31.855
PSMB6	55.0706	32.0035	25.7889	20.604	31.6252
FLNA	54.2806	26.3147	44.2194	11.6919	31.5669
THY1	11.6688	4.66644	2.78539	2.66751	31.5307
HES6	4.38896	3.62409	30.5851	44.359	31.5256
C4orf3	8.10721	11.0749	13.5698	19.6051	31.092
HMGN2	109.274	72.2879	116.527	45.7987	30.7674
SLC25A5	81.8829	71.8602	55.8447	34.9944	30.3522
PFDN5	26.9607	31.9766	33.8446	34.3253	30.2969
RPS10	49.3101	49.3109	44.8148	39.4459	30.1541
MMP14	3.41565	4.53395	6.51504	3.13719	29.7627
RPL10	33.7991	51.708	63.5139	51.1564	29.7056
H2AC13	265.733	441.765	410.193	48.1611	29.7039
SLC25A3	28.9896	47.1056	33.3725	30.3934	29.4607
RPL14	47.5808	61.4142	61.958	48.539	28.946
CHCHD2	21.1324	14.1362	28.4385	26.1623	28.9069
PRDX1	45.6125	26.9094	14.5272	9.02129	28.9048
YBX1	38.0897	34.5402	33.8077	29.5915	28.8528
P4HB	12.9409	14.927	15.2563	12.3793	28.823
HNRNPK	57.1853	49.5196	56.6967	40.4432	28.6491
EDF1	25.9588	22.8801	25.601	27.6645	28.5405
AP2M1	36.5134	21.7551	17.1668	14.4564	28.1821
RPS3	44.1042	63.8558	60.9764	52.2533	28.1745
LDHA	35.4002	61.0147	41.6835	15.5934	28.152
NPM1	95.1766	130.503	76.677	44.3661	27.8709
FLNC	4.96757	10.7304	12.6941	27.5306	27.8201
VCP	28.7395	22.7202	27.9095	22.2765	27.6968
HLA-C	23.6456	19.375	1.3087	1.54209	27.2252
RPS3AP6	27.7119	36.5733	42.6807	45.3506	27.0258
PRDX5	23.4734	22.8224	17.1051	16.1405	27.0077
HIGD2A	24.6848	30.6462	27.3234	24.8316	26.7615
TMSB4XP8	20.1806	2.90088	19.4295	13.8432	26.693
TMED9	13.7077	12.2756	10.6556	15.8721	26.676
PEG10	12.9317	25.376	63.8533	107.312	26.4935
CCN1	15.0398	11.2231	72.9078	24.2215	26.387
COX6A1	44.976	30.6032	25.3702	21.2842	26.3796
PCBP1	61.8386	44.1681	48.4015	60.9277	26.2629
EEF1A1P6	32.0445	29.1335	31.1365	33.4032	26.1749
SRSF2	82.615	63.8463	69.1289	36.4313	26.0426
PHPT1	17.6248	23.7373	18.6272	17.82	26.0268
TUFM	41.8394	39.3748	33.6968	21.6215	25.9215
FOS	19.5037	85.5143	265.225	116.387	25.8995
SET	109.874	82.8564	52.0351	26.5905	25.7449
IMPDH2	56.9364	93.4112	61.7673	37.1371	25.6758
TSPYL1	26.5322	22.089	26.7255	20.9417	25.6444
ALDH1B1	15.5344	9.19091	13.125	10.1648	25.6038
TCEAL1	2.97611	5.61398	15.1712	43.6196	25.591
GPX4	31.4665	35.5258	22.7931	18.3334	25.4369
SSR3	13.0395	15.2009	15.8943	13.8438	25.4301
PHLDA1	11.0383	1.33396	7.14285	12.3212	25.1749
SLC25A6	41.1819	52.9629	61.3505	46.6981	25.1287
RPS28	36.3979	53.4271	44.9754	38.328	25.0427
RPS24	36.9009	42.8934	46.0962	40.0517	24.9152
COX5B	29.1434	20.2963	23.5346	16.7871	24.7744
CALU	9.2651	8.024	9.10754	9.23572	24.6506
EIF1	23.1749	52.5056	47.3252	56.1446	24.615
MAGEF1	24.027	28.0415	37.8478	41.9156	24.4526
CDKN1C	3.56789	6.35932	67.3842	104.578	24.3994
CCDC8	9.12923	8.10003	31.0918	40.0309	24.2594
RPL15P3	33.1139	36.9653	30.7557	31.7715	24.2305
FKBP10	13.249	26.845	21.4642	11.6236	23.989
PRDX2	38.0043	45.6134	35.4962	16.4569	23.8422
RPS16	50.7433	70.4615	69.5113	49.7662	23.5666
ITM2C	16.8908	13.969	4.34327	9.85532	23.1854
SPCS3	12.6236	14.2164	19.3557	15.143	23.1813
RNF181	21.3622	19.0026	14.3068	12.8693	23.025
ATP5F1E	11.0682	21.4253	21.4862	18.4899	22.9835
PSME1	15.7204	7.53221	18.5513	16.8577	22.9232
SRSF6	29.8509	25.0511	48.4441	38.9021	22.8112
H2BC13	208.566	234.288	285.24	27.1704	22.5136
CYC1	30.2244	32.6349	24.5561	18.63	22.4721
UCHL1	20.9788	6.54123	6.98463	4.10391	22.4236
PSMD2	27.5305	18.506	17.6555	11.8995	22.4032
CSDE1	20.6411	20.8882	19.888	20.7359	22.3675
APEX1	51.7598	72.8771	49.7512	24.02	22.3555
TIMM8B	17.0919	13.1279	14.2833	10.2768	22.2529
UQCR10	19.2702	17.2895	12.646	16.8671	22.1747
PEA15	4.48466	4.14326	8.55581	5.96068	22.0844
RPL31	26.5285	36.9094	40.4547	42.4946	21.9755
SNORA74B	5.17052	10.2326	13.7675	21.9035	21.6594
PSAP	12.4362	11.4858	7.94721	6.83408	21.5143
NDN	9.54771	12.3619	34.6989	28.147	21.353
RHOB	8.62443	21.3745	81.3598	81.8738	21.3515
MRFAP1L1	31.309	32.0321	36.8368	32.3006	21.232
RHOC	4.15423	4.24056	9.51827	6.86184	21.1829
LAMB2	4.4497	4.63577	10.8183	13.3267	21.1754
TUBB6	1.94152	1.07166	2.37152	5.81929	21.0833
H3-3B	50.8645	37.9661	72.9782	39.7054	20.9057
MAT2A	32.0984	34.5393	28.948	23.3125	20.7982
SNORA71A	39.5288	66.5618	30.621	36.8004	20.7467
KCTD12	1.89407	5.27059	31.3889	11.4078	20.6956
SLC38A2	32.3117	20.685	27.1108	23.582	20.686
COL6A1	3.7325	11.8603	11.7546	3.41765	20.6481
H3C4	189.082	336.481	269.087	37.8723	20.468
CHPF	5.04849	2.72535	5.59993	11.6007	20.4528
INPPL1	6.24715	5.22953	11.4397	29.5368	20.4069
NACA	31.6265	40.576	48.7811	37.7657	20.4023
MRPS34	45.1735	37.9754	25.9358	16.9256	20.3454
RPL21P16	17.1772	33.6091	25.8128	27.3198	20.1382
SOCS3	3.77574	9.15622	16.5112	4.57968	20.1258
SMIM30	15.915	21.1136	14.2568	21.7397	20.0125
SNORA2C	8.66165	16.4593	25.2454	22.0674	19.9959
TMA7	32.4936	21.6299	23.091	16.7369	19.8898
PPIA	36.7485	30.2161	30.5188	16.6504	19.8881
CCND1	15.5078	4.69241	2.97212	2.64158	19.878
ROMO1	17.3212	16.7216	16.5591	15.4578	19.8071
COL6A2	1.87185	4.84982	8.08615	3.62838	19.7987
SAT1	14.6171	26.9638	7.98231	7.76818	19.6506
ARL4C	11.1139	95.0052	5.9519	4.71807	19.6311
PHB2	35.3634	37.9432	34.6925	23.2801	19.6299
GRINA	9.96244	12.2998	12.5156	22.696	19.6002
DDOST	20.2751	20.7967	15.5508	8.35583	19.5842
TCEAL7	4.29813	5.48581	19.0063	38.8111	19.4685
MGAT2	10.3392	13.8782	16.9643	14.6605	19.4647
MRPS16	24.5483	24.8122	22.4876	15.0752	19.4215
H2BC21	46.935	69.513	104.213	40.0098	19.3836
DRAP1	19.6923	13.9061	16.5001	9.98281	19.2181
C6orf120	13.3133	17.7034	19.9195	16.736	19.086
HLA-E	7.06043	18.2787	5.24471	4.65871	19.0481
RPL30	24.1948	30.5962	34.4056	30.433	19.0031
RPL9P7	30.1805	35.1243	22.8143	31.6372	18.9435
CLIC1	20.1471	21.9981	11.1199	5.77542	18.9347
PRELID1	34.7231	28.1883	20.6516	13.6041	18.6294
ANXA2	2.98662	3.50529	6.07085	4.72402	18.5686
IFITM1	86.191	14.8387	4.46626	9.00355	18.551
BEX4	18.6484	11.6431	24.2772	24.8823	18.4449
SEC61A1	8.00957	6.88437	9.84209	8.72407	18.3949
SHMT2	26.1715	68.7191	22.5626	23.6753	18.3342
BZW1P2	17.7316	9.7606	15.951	8.01104	18.1196
CAPNS1	9.24605	10.2875	11.8148	10.1412	18.029
KIF5B	4.70607	5.19239	8.25891	7.11579	17.9536
HMGN1	56.0967	59.859	53.7136	33.7406	17.9368
RPL3P4	29.2967	40.9018	35.623	24.1313	17.8531
BTBD6	3.81493	3.42271	6.19382	8.71675	17.8385
TRIM28	84.4945	83.38	54.2243	32.8621	17.8194
MRPL17	16.2489	10.8099	11.7043	8.74301	17.7241
CCT6A	29.0923	30.086	21.8352	14.8014	17.7238
DDX17	38.2372	30.0921	34.2039	33.0873	17.7159
PEBP1	26.007	19.0429	21.301	12.4347	17.6581
DBI	15.2997	14.0002	10.2718	8.58101	17.6008
STUB1	10.956	11.0861	12.692	10.7879	17.5963
ACADVL	15.8265	11.6291	12.2789	11.3556	17.5044
TCP1	28.4508	22.0045	26.0554	15.1559	17.4358
ATP5F1A	29.2215	28.8094	23.2252	18.2752	17.3959
BTG1	7.97819	8.0933	16.6752	20.9851	17.3959
EIF2S3	27.0639	40.2753	32.285	24.2553	17.2687
PHLDA3	4.45812	1.3085	4.04283	7.32812	17.2401
PBXIP1	3.84164	1.38229	6.96885	11.0326	17.1619
RCN1	10.7603	14.5934	18.4801	16.4299	17.0659
SNRPD2	33.9205	34.596	27.6236	16.9402	17.047
GPX8	10.5716	9.58635	14.5867	7.10366	17.0236
RPL36	18.4045	27.6357	26.2252	22.9043	17.0133
TMED2	13.5562	11.3792	11.2442	9.22092	17.0085
ILF2	38.8061	32.9029	29.6224	17.7706	16.9978
TIMM13	25.5366	22.4963	17.3132	14.3593	16.9965
CHMP1B	16.2276	8.0181	26.5565	17.3297	16.9768
RPL7L1	18.644	17.9977	18.9887	17.1236	16.9454
SHC1	12.9238	10.6715	8.24036	6.16297	16.8827
COX4I1	18.7353	15.9715	14.4827	12.8207	16.8364
MYL9	5.47977	1.88636	3.52883	6.97152	16.7717
SOX11	24.4906	15.4427	29.8746	21.4727	16.65
RGS2	5.8628	11.2006	19.9661	55.9785	16.6359
STC2	2.97597	4.17051	2.60212	11.5885	16.5593
TMEM147	24.1137	19.2085	14.0759	11.0112	16.5261
UROD	15.1189	17.2247	12.5548	11.1687	16.4889
EIF3G	22.28	22.8036	23.2215	21.7416	16.4872
CNN2	22.6524	12.4006	16.2364	10.4097	16.4852
CENPB	11.3844	10.2088	16.7912	10.7019	16.4607
MRPL41	11.2401	9.71126	9.62058	10.0355	16.4444
PPP1R15A	7.17583	17.9138	38.8957	37.5931	16.4287
EIF5	25.6543	21.37	23.0013	26.7617	16.3555
RPL13P12	19.663	28.9848	31.2362	27.9236	16.3441
TMED4	12.1298	16.431	17.8325	23.8512	16.3396
SSR4	8.48852	12.6904	13.7822	11.5445	16.3385
SERPINF1	1.54212	1.22996	2.75134	6.59005	16.2511
SURF4	11.6294	10.8982	10.7195	8.61904	16.2511
SBDS	2.87672	3.72781	6.53352	16.0156	16.1841
SAT2	16.788	12.0061	25.3187	25.5874	16.1765
H1-0	39.7719	85.9872	99.7813	123.109	16.1373
NDUFA4	25.0394	18.5377	16.3567	17.254	16.0643
ELOB	15.9843	13.4908	16.1319	12.2318	16.0015
FSTL1	7.57462	7.02404	14.3087	3.90384	15.9223
ODC1	20.3414	45.3605	42.7829	22.0709	15.9076
HCFC1R1	18.7436	11.6042	10.483	18.8284	15.9004
KLHDC3	15.5903	12.1547	11.5094	21.1548	15.8731
EIF4G1	19.9242	16.5043	16.4929	12.565	15.8382
JUN	4.10808	11.2278	62.1204	28.5081	15.79
IRF2BP2	11.7268	15.5642	22.7053	30.2318	15.7358
ISYNA1	18.4281	28.4698	8.13733	24.1502	15.5968
CALM2	28.3114	20.0775	14.986	7.69504	15.5667
CCT2	22.7628	23.8012	19.9278	13.9888	15.5589
PURB	8.90609	8.07582	17.079	29.4645	15.5001
WSB1	10.8493	15.2094	26.296	38.9887	15.4556
HAX1	15.5446	21.1606	13.1436	13.2172	15.4032
MOAP1	5.89293	5.30566	16.7432	22.2046	15.3989
PSMD8	10.9978	10.9414	10.9294	10.4064	15.3781
UQCRB	14.9778	17.7482	12.9019	12.4875	15.3111
IFITM3	14.2109	9.65241	4.32237	3.71713	15.2448
BZW1	18.6791	10.5976	17.4948	9.47462	15.2372
AURKAIP1	23.185	16.9197	15.1648	10.7653	15.2002
PDHB	19.5617	16.0648	11.3896	11.6618	15.168
MDK	59.9005	124.037	56.6234	17.8799	15.0045
ARHGDIA	13.9192	17.0488	21.5421	11.6455	14.9851
NCBP2	13.0248	16.5051	14.452	13.2256	14.9756
PDIA3	16.6193	10.4357	9.64145	4.78376	14.9372
CCND2	10.0978	20.4974	43.0657	22.2046	14.9368
JUNB	2.47956	6.86851	54.4811	28.477	14.9316
NONO	33.037	45.9324	39.1831	24.2041	14.927
VCAN	7.24754	5.88563	7.55742	6.02579	14.9068
IGFBP4	2.03831	5.92432	2.49136	1.77813	14.8795
GABARAP	6.91408	10.5152	10.2416	11.3293	14.8687
SSNA1	15.4033	8.57601	10.3234	9.40384	14.8545
SNHG32	10.4126	21.2921	21.0639	26.0873	14.8457
SNORA12	11.2976	16.6936	35.2873	37.953	14.8454
CTSB	1.88128	4.38416	1.69096	1.53933	14.841
PSMA7	17.9645	12.7394	14.092	9.66409	14.7834
BANF1	29.1796	25.8913	24.9426	15.4365	14.7456
MEST	9.67526	176.533	33.6253	10.0365	14.7402
TOMM22	21.1946	23.6677	19.5723	15.7654	14.738
CANX	14.3875	14.8909	13.7008	9.60308	14.7329
UBXN1	19.5075	18.8499	25.4835	21.1338	14.7088
NOP56	43.9363	42.7867	34.1863	18.6324	14.7064
ATXN7L3B	20.0436	21.1815	31.2026	24.8547	14.6636
EIF3I	17.8172	19.9964	15.966	12.1137	14.598
PSMC3	15.3284	12.7479	14.8319	10.4953	14.5698
ARRDC4	1.8382	7.728	5.3959	9.94108	14.5668
JUND	14.1187	18.9545	51.7317	36.9015	14.4811
RPL6P27	19.292	24.1629	27.8066	26.6277	14.4681
EIF4B	30.9366	47.5762	30.2181	20.2761	14.4657
PYURF	10.4106	12.8543	14.3447	11.8298	14.4371
CIAO2B	9.75252	9.92063	9.58519	11.6252	14.4229
STOML2	27.0286	37.2601	20.4905	13.9188	14.415
NDUFB10	19.0514	13.7063	12.4683	9.64424	14.4055
ATP5MC3	18.1925	16.005	13.6303	13.6447	14.4012
ANXA2P2	1.54702	1.80804	3.86266	2.22291	14.3557
SIGMAR1	16.8125	30.9314	21.7775	15.2447	14.3195
SNORA54	4.38362	7.18251	13.2807	16.2556	14.3111
CHPF2	3.97996	3.59218	5.25655	7.50202	14.3
ITGB1	4.10394	3.31112	3.90572	2.71011	14.2792
DUSP1	2.75773	7.97442	30.6016	22.6327	14.198
DBN1	13.9667	8.24419	21.4052	22.4968	14.1713
COA4	11.661	11.2129	10.7355	15.3633	14.1374
CD2BP2	17.3249	17.4173	15.2716	15.5872	14.1124
RPL27A	20.886	23.0412	28.6432	23.7156	14.1002
MLEC	25.285	14.2967	15.4411	8.93479	14.073
DDIT4	50.4112	120.854	55.9779	50.5301	14.0542
CHMP2A	14.3468	15.5265	10.9326	14.0604	14.028
MAF1	22.0129	9.80312	16.3218	15.6021	14.01
PNMA1	14.0278	10.9031	17.2955	13.1106	14.0099
SRSF3	42.7347	34.5411	37.4832	22.8881	13.9321
AUP1	17.1936	18.3694	19.141	14.8245	13.9269
CALM3	25.3511	23.2172	18.1417	10.3934	13.8269
APH1A	16.7654	20.7227	21.1331	13.8639	13.8044
SNORA22	21.0908	26.0954	22.2025	21.8906	13.7837
RPS3AP26	13.1212	15.2087	21.8903	16.8828	13.7253
HNRNPH2	16.7288	12.9892	12.6248	10.8036	13.7109
PRNP	2.15148	3.20784	2.01185	4.20494	13.6561
PWAR6	87.4859	16.2568	20.9901	24.6935	13.6451
ATP6V1F	9.06191	10.5049	9.23047	10.394	13.6425
ADM	20.2886	1.37554	1.276	2.03125	13.5925
TUG1	22.0699	19.0319	23.2363	17.9938	13.5586
AAMP	15.2064	12.5183	11.692	13.7641	13.5114
MYL12B	6.96275	4.38654	6.64517	5.8835	13.4652
ADAMTS1	1.72798	7.38798	10.0431	11.1843	13.3538
MAZ	32.8644	40.9418	38.6419	23.986	13.3284
DMPK	1.4171	1.71489	2.28325	4.26101	13.3085
MLLT11	2.96	4.67509	6.30217	5.38348	13.235
BSG	26.3811	33.7361	14.5173	8.76536	13.2328
NDUFS5	17.8856	11.7319	10.7858	8.53493	13.148
FZD7	65.4486	12.7543	21.462	13.3555	13.1159
SERINC1	3.13106	2.56403	5.41109	7.23443	13.062
UBE2M	12.8082	12.5385	12.3731	11.3074	13.036
C12orf57	16.3636	14.6961	22.1261	14.2884	13.0342
TLE5	8.25343	1.28728	13.384	14.4865	13.0194
HNRNPAB	39.3791	19.6623	25.4989	12.3011	12.9681
RAB34	24.4435	18.9089	20.4186	8.81165	12.9194
SERBP1	35.7289	32.9856	25.9415	15.5939	12.9003
GJA1	61.531	29.5055	6.01306	4.42521	12.8904
CNN3	9.35237	8.27218	15.3543	40.6975	12.8838
CNBP	19.2084	25.1336	18.5892	14.8772	12.8732
MICOS13	3.1927	5.08177	6.82223	7.26307	12.851
UTP3	15.931	13.2086	11.9291	11.6453	12.8468
SNORD3B-2	9.78715	18.2169	60.4091	37.7876	12.8359
XBP1	13.1817	13.2627	11.9712	13.0396	12.7408
ANXA5	9.23189	6.2917	4.84691	3.0837	12.732
HIF1A	5.13409	2.79009	4.20941	3.41575	12.7281
SLC25A11	14.227	13.6896	14.1087	12.664	12.7247
TRIAP1	17.4151	12.326	9.48962	9.43796	12.7224
HSPE1	47.5451	35.1306	25.2762	14.2558	12.715
SRPRA	8.1605	6.38272	9.09491	10.7921	12.7032
JTB	11.0399	8.6304	12.2166	10.6554	12.6477
YWHAZ	15.9331	14.3194	11.0803	13.3441	12.5882
PNRC1	10.7095	8.17084	22.5908	25.136	12.5766
RIC8A	8.13172	8.84863	10.2283	8.9613	12.5645
PSME2	12.2829	11.4149	10.4929	7.11078	12.5058
PCOLCE	2.46263	2.94197	12.086	5.39022	12.486
H1-10	40.2266	53.373	51.2383	34.4	12.4472
RABAC1	7.3895	6.0203	6.8225	6.40159	12.4423
CTSD	5.58146	3.64895	2.56676	2.22018	12.4331
ATP6V0B	10.1721	6.2919	7.38763	7.62228	12.4127
ATP5MC1	15.2219	9.99968	10.3532	6.62959	12.4052
MATR3	27.4188	26.2879	24.8332	16.6627	12.3851
CPXM1	7.72995	24.298	13.1529	3.52969	12.3638
EIF4H	16.5684	18.3462	14.6	10.821	12.3404
SFPQ	38.172	37.8702	36.4885	22.4096	12.3133
ITGA5	1.62194	3.06219	2.7283	4.14609	12.3025
SELENOH	24.3637	21.1611	15.8176	12.3732	12.2604
RPL22	18.5944	23.9153	26.4355	22.5082	12.2473
TPM4	12.113	7.36669	12.2844	2.83588	12.1848
DDAH2	12.6318	22.4043	25.2427	16.2498	12.183
ILK	9.95833	10.0829	9.27083	8.68041	12.1623
EMC6	13.2697	11.73	9.88983	9.20901	12.1122
CD164	7.54573	11.6189	14.0488	12.1538	12.0853
CCT7	17.5417	17.0205	14.371	10.4777	11.9809
ARL4A	6.56316	7.40107	10.0337	13.1165	11.9431
CHCHD1	19.2358	17.2371	12.0253	9.18443	11.9355
HINT1	11.5165	13.5464	11.0543	9.32182	11.9319
SSR2	8.69047	12.6144	12.9494	8.77417	11.9309
JPT1	4.40896	3.80484	4.12428	5.08726	11.9269
QARS1	22.1246	27.6492	23.9098	20.5917	11.926
RPL14P1	10.2249	10.2021	10.3804	7.9967	11.9242
EFEMP2	1.29924	4.78511	5.56832	4.81062	11.9151
SRP9P1	30.9991	26.4218	19.1319	8.13926	11.9148
CBX3	19.8433	22.8051	22.0773	16.1782	11.9146
SOD1	13.0344	15.7313	11.4491	5.71387	11.9136
ECHS1	5.52318	5.275	5.01042	4.29546	11.8901
ANXA6	2.23021	4.67443	11.9409	9.75925	11.86
RANBP6	15.1412	16.52	16.703	13.6063	11.7029
CFL1	11.067	8.54089	11.7108	6.67005	11.679
WDR6	23.2256	20.7612	20.9846	17.9767	11.6722
RPL22P1	21.1252	21.1245	19.2411	16.1891	11.6554
SPRY2	5.13329	3.9389	7.57662	18.1294	11.6506
TUBB2A	24.3865	4.9601	4.20305	5.95024	11.6358
SRP9	26.2775	26.0163	19.4006	10.2384	11.6158
HNRNPU	37.8103	29.9957	30.2068	16.7427	11.6132
PSMD10	11.6626	9.14469	7.83054	11.6861	11.594
C14orf119	10.9208	8.69446	7.73593	7.57192	11.5889
POLE3	15.2379	22.6067	16.8134	12.6176	11.5722
H2AC21	103.85	44.9541	161.589	24.5377	11.5571
SEC61G	7.45094	7.02872	6.88428	8.25826	11.4838
APRT	25.0514	22.6544	15.7387	7.16052	11.4435
GAS1	3.00267	15.0689	129.616	24.6907	11.4319
BTG2	1.8358	7.44276	32.161	41.81	11.4246
RPS23P8	15.1597	18.5715	19.7223	16.7384	11.4201
SERF2	9.99232	7.35156	6.99487	5.8756	11.4016
CCT5	31.4641	28.9607	20.0172	11.8647	11.3743
COX7B	9.84021	8.94917	8.33492	7.70673	11.2676
CTSL	4.9855	7.82772	3.40082	2.44458	11.2143
ARMCX1	7.11394	7.37214	14.2417	22.2093	11.2032
RPLP0P6	17.7328	13.5099	11.314	11.7227	11.1898
CCT8	21.6499	28.4734	17.7995	11.4582	11.1743
YWHAG	9.81716	8.16514	8.46902	7.71469	11.1652
HNRNPH1	37.3722	32.1921	34.8334	22.9357	11.149
HYOU1	21.224	11.6796	13.8512	8.49574	11.1357
TRAPPC1	7.92516	9.33111	6.73656	6.36571	11.125
POLR2L	6.74621	3.72513	5.08208	4.07655	11.1136
NUCKS1	31.8214	23.2169	26.7813	14.7755	11.0724
TXNDC17	11.7864	8.50928	5.59044	3.83869	11.0677
NDUFV1	10.6911	13.5071	14.8511	10.3423	11.0553
NDUFA1	8.79104	9.13924	7.6722	7.49014	11.0387
TMEM203	14.8179	12.6008	14.4525	9.83591	11.0311
SLC35B2	7.5074	6.51476	6.66351	4.15561	11.0084
SCD	21.7901	42.5896	19.5967	8.7251	11.0031
CIRBP	7.73187	14.4061	17.6442	13.298	10.9996
VAMP3	4.35964	8.42057	4.72902	5.26574	10.969
CDK16	13.1391	15.8285	12.6076	10.7938	10.9677
PGRMC1	27.6375	15.2867	14.991	5.15916	10.9544
CRABP2	21.6579	65.1813	7.78777	8.08253	10.9345
ATP5PD	13.1864	10.0088	9.44965	7.09608	10.9105
ARF1	9.07753	11.348	11.1223	13.8441	10.8621
GNAS	7.87355	27.1266	14.0269	11.2558	10.8528
GRN	8.01121	5.9181	4.83186	5.2232	10.8471
RABGGTB	16.3577	24.5405	15.1644	14.2562	10.791
GANAB	15.6476	17.5809	11.2537	6.90341	10.7714
HSPA9	22.8215	19.4979	13.4308	9.24884	10.7605
EIF6	12.0796	8.95207	9.05444	6.33394	10.7372
DDB1	10.5462	11.515	9.69068	15.2783	10.7134
NDUFB11	12.6446	13.9472	13.8242	10.7942	10.6731
POLR2I	18.7064	13.7105	11.6624	10.0108	10.6564
GDI1	9.60525	10.577	12.7153	13.1422	10.6222
SNORA37	7.09519	7.31637	12.4686	13.2557	10.6122
UBA1	14.6153	13.0897	12.943	9.15624	10.6113
FAM89B	2.38763	3.38479	6.13194	4.25547	10.6026
NCL	31.7708	34.3862	27.7901	12.4614	10.5846
TAGLN2	5.89883	3.8339	6.86059	1.29288	10.572
RPL7P1	9.51376	15.0436	16.0357	13.7744	10.5693
TPM3	7.67689	4.95517	4.6266	4.53067	10.5597
ATP5PB	10.493	13.9408	9.59143	8.36988	10.5391
TBCC	12.9738	12.5711	14.4928	19.7237	10.5241
RPL28	13.6417	21.8401	16.7993	13.6994	10.4413
DUSP6	2.95814	78.314	3.2078	6.5491	10.4392
ARF5	17.4628	16.539	12.5552	9.71894	10.4309
MFAP4	1.03931	2.74688	26.5411	8.62363	10.4306
SMIM26	11.6346	14.3258	12.0727	12.7494	10.4172
RPL37A	11.1264	15.1776	17.0491	17.685	10.3943
IRF2BPL	8.61817	3.45242	10.1908	12.335	10.3782
RTL6	7.31355	3.89216	17.5202	11.1645	10.3763
PRKAR1A	3.60776	2.70424	5.32063	6.98071	10.3413
IDI1	8.52761	10.3075	13.7495	9.83125	10.3376
HSBP1	11.984	12.5219	12.1164	7.15441	10.3267
B4GAT1	9.7313	11.8664	11.3125	7.87875	10.217
TRIR	11.9416	15.4182	17.6899	14.2636	10.1654
VAT1	16.0321	14.3359	7.53388	4.37783	10.1406
RAB13	12.0888	7.53942	7.28773	3.34855	10.1299
RNVU1-14	6.27698	15.4914	30.1236	13.2507	10.1254
KLHL9	9.9946	11.7009	12.9783	10.7396	10.1059
PRMT1	20.7221	20.1193	12.7533	9.29763	10.0888
YIPF3	7.20629	6.96319	7.59689	8.61793	10.063
SLC25A4	5.94917	2.10469	3.38859	6.24649	10.0528
ADO	12.0863	9.77483	12.003	13.5056	9.99778
CITED2	25.8247	21.151	23.8205	9.98605	9.98228
GNB2	9.32858	11.7655	11.9734	8.96569	9.97282
HES1	10.3632	39.5175	59.3189	39.6634	9.96134
TOMM20	14.1594	26.9079	19.0286	15.5167	9.92235
PREB	10.0587	8.13917	9.13001	9.39367	9.89292
PDIA4	10.2767	6.95644	8.70071	5.18682	9.88134
ZFAND5	19.4504	7.99623	11.9578	11.9631	9.87133
ZBTB18	3.03381	2.19963	9.04385	28.3174	9.84936
SNX17	6.5883	7.23304	8.82226	7.35651	9.83705
PSMD7	12.4762	8.56709	8.33673	8.20592	9.80363
C19orf53	10.181	8.79058	8.49953	7.51704	9.79157
ATP5MK	8.63302	6.93477	6.51968	6.00842	9.77836
GMFB	10.1773	8.99062	10.387	7.08213	9.75506
GPAA1	6.80542	8.27199	8.53829	6.23679	9.70921
HNRNPA1P7	35.4521	38.2537	33.5736	14.5989	9.70739
GPC1	1.42735	1.2427	5.0513	7.14905	9.70141
SPTAN1	4.56152	2.88417	4.25123	8.73202	9.7014
MANF	6.38414	5.59394	8.40246	9.51679	9.70107
HMGB1P6	33.1606	21.4586	33.3687	9.44693	9.66991
PSMC5	16.2017	11.4325	10.3519	6.28771	9.65637
SCARNA22	10.4533	18.4924	19.3095	12.7589	9.65537
UQCRFS1	10.7098	9.09836	8.78094	8.34501	9.60788
SAP18	12.3857	11.0673	9.9924	9.20966	9.6043
COPS6	13.6767	11.5232	10.4951	7.22952	9.58901
DNAJA1	13.8023	9.75196	15.7511	10.1371	9.58406
CTSA	3.15085	2.0025	2.09564	1.38779	9.58354
SNORA47	7.24794	7.67647	32.8474	29.7858	9.56885
PABPN1	18.2617	20.8269	20.9641	15.1524	9.53658
PNN	31.1541	31.7029	24.4372	18.0979	9.53143
STK25	5.63018	6.5594	7.04189	11.9886	9.52887
CD59	1.70601	1.45937	1.89019	2.58026	9.50559
AHNAK	1.95969	8.93556	5.34395	4.62957	9.50131
RNU6ATAC	6.72249	8.8373	11.2306	16.457	9.50009
RPL22L1	10.6924	12.15	13.8357	5.51935	9.49087
MOGS	13.1509	12.2953	11.413	11.3053	9.4874
CETN2	6.89517	7.6953	8.70457	5.03604	9.48585
SNORD3C	2.04061	2.45957	2.54991	2.80627	9.47992
COX6B1	11.1358	10.0794	8.25692	7.18456	9.4678
TMEM256	21.798	27.1364	16.6229	14.0878	9.40707
NAXE	14.1411	11.9404	14.4443	5.61126	9.39575
RNF187	6.73212	5.9503	7.70261	9.23038	9.39122
HNRNPA2B1	31.4496	26.6951	23.948	12.6621	9.38761
GHITM	8.63123	9.09069	7.67171	7.54708	9.37563
SEPTIN2	12.4113	10.6474	11.4988	7.18297	9.34453
SLC25A39	20.9715	15.7409	12.7677	7.65404	9.33815
SOX4	24.6023	24.8624	45.4341	30.2318	9.32788
CD24P4	176.778	23.6319	14.4699	9.63255	9.32618
SNHG1	67.6832	143.906	45.6862	35.4561	9.32241
HDLBP	5.4735	7.62749	6.81432	5.83855	9.31986
GADD45A	2.62669	4.94839	10.7987	7.6014	9.31741
EEF1D	10.296	16.5844	14.6672	12.0531	9.30904
HSD17B10	14.5109	12.3437	14.1737	8.58463	9.30184
RNF7	5.41861	8.14761	4.66606	5.61896	9.29129
PSMA4	14.7281	11.1368	9.3212	6.13981	9.28021
EIF3D	11.0876	15.2877	10.1379	10.7877	9.25057
TRAF4	9.59013	6.34678	10.865	11.524	9.24519
PNMA8A	8.36538	7.84316	16.8116	22.5805	9.24123
CSTF2T	19.6572	13.5605	16.6127	13.9736	9.22913
HNRNPA0	19.5442	21.24	27.2509	15.2433	9.17417
TOMM7	9.62248	10.1545	7.93336	10.008	9.17332
PSMC1P1	8.56538	6.75875	6.50134	7.14817	9.1688
H2AC11	73.158	149.838	126.394	18.609	9.16112
MRPL28	10.8026	9.0355	8.61074	7.63168	9.11437
CCT4	19.6714	20.6974	13.4994	10.5761	9.08691
NHP2	13.775	10.5986	14.3435	7.51973	9.08365
TINF2	8.38993	9.09123	9.3538	8.50288	9.07396
OSTC	5.98577	7.68837	7.76999	7.10115	9.06458
DYNC1H1	9.54941	7.84801	8.24718	6.04845	9.05397
LRP10	1.04685	1.50206	1.77478	2.9482	9.04453
MIEN1	6.22612	4.13367	5.06168	6.36284	9.03748
TSPYL4	5.10788	8.89565	11.9716	7.89391	9.03276
NUDT16L1	6.6539	5.31514	6.28621	9.7717	8.98533
FAM32A	10.5883	7.6438	10.5486	8.02282	8.95742
TLN1	5.65698	3.60492	8.00198	7.19647	8.95594
CTNNB1	11.5798	6.84781	11.5636	12.0791	8.94513
SKP1	7.92565	7.00963	8.47683	7.32539	8.93327
NARS1	11.7335	10.656	7.00035	6.7831	8.93325
ZNF593	9.52257	11.8211	9.19766	11.0321	8.90308
ATRAID	12.6265	13.1392	8.84213	7.88805	8.89475
TP53I3	3.37994	1.9424	7.36168	5.2832	8.89449
NDUFB4	12.5226	12.0187	7.67247	6.6403	8.89141
OXA1L	10.6925	16.9633	12.6338	13.1007	8.87845
PHB	16.6055	12.7251	11.2204	7.11419	8.87546
FASTK	5.65761	6.3732	8.59052	7.93198	8.85405
RPL13AP5	14.1044	21.0061	18.4171	14.2893	8.84068
PA2G4	18.4938	20.8685	14.1273	7.90342	8.82898
NCBP2AS2	11.6397	12.6344	11.2676	10.0815	8.81528
EMC4	9.33215	9.27973	8.97573	6.70862	8.81391
CDC42	6.04381	5.25539	6.75625	5.96137	8.74759
VKORC1	4.70484	6.50393	4.75658	5.10271	8.71708
EIF3A	12.7046	20.5408	11.4952	8.45444	8.71563
SMIM15	9.63239	8.93117	11.0912	8.12577	8.70146
CREB3	4.41645	3.77767	4.62301	6.44243	8.69082
FZD2	12.4771	12.536	19.6165	10.0605	8.68564
RAB1B	6.92283	6.03755	6.46148	5.53203	8.68222
H3-3A	22.8384	16.6958	21.1536	15.901	8.63579
MRPL57	12.5618	11.4112	11.3306	7.79551	8.6303
KDELR1	10.1022	16.0371	10.6927	9.13097	8.62551
PPDPF	10.4154	10.0104	10.7095	7.43258	8.61419
ST13	10.6752	15.6775	11.2876	10.1981	8.5743
FBXW5	5.62047	5.88738	7.09205	6.39639	8.53753
TSPAN3	3.00113	4.87407	5.35334	8.92304	8.53751
SF3B1	14.4924	15.0181	15.2719	12.3678	8.53395
SRSF7	39.4934	27.5731	28.5147	13.8428	8.52671
TSR3	6.17119	7.02188	6.827	5.91761	8.5204
FJX1	5.2676	3.74674	8.64231	7.57245	8.51934
M6PR	9.87678	10.5091	6.81936	6.87944	8.5127
DSEL	2.49428	3.95442	3.26712	1.81103	8.5127
RNF5	19.3966	18.131	12.2196	10.1451	8.51264
METTL26	10.6685	11.3465	8.97499	6.35593	8.49099
PBX2	21.0368	18.2388	18.1133	19.3368	8.46696
NDUFA6	12.9534	17.1852	9.81769	6.44566	8.45615
PRDX3	15.8826	14.2582	10.0322	6.13276	8.44689
MYH9	5.01276	2.71927	2.00403	1.06919	8.43924
KLF10	4.20365	20.0923	13.2098	8.90741	8.41268
CHD3	2.20515	3.16439	12.4231	10.4762	8.41035
NRAS	13.5514	11.9659	9.56227	9.09237	8.40862
PSMD4	10.4732	9.47726	7.2152	6.293	8.37585
DDX3X	11.9783	8.09553	11.3667	10.136	8.36628
OBSL1	3.49183	3.75156	7.51025	18.9344	8.36518
RPSAP15	15.2347	17.9874	16.917	12.2954	8.36001
GPS1	10.8067	8.58446	9.79027	6.81785	8.33732
PMAIP1	17.198	2.791	2.96778	4.06726	8.33602
ATP1A1	7.71272	5.53759	3.15432	6.69191	8.32761
S100A11	2.86734	4.23952	5.11387	3.58758	8.32309
C1orf122	4.76668	3.29482	5.2727	5.2798	8.31009
SNORA84	5.65104	12.7415	9.35678	7.3024	8.29973
IDH2	3.06373	5.22896	8.30642	8.9392	8.2927
CHD4	11.9636	14.9912	11.4748	9.75129	8.29261
FDPS	11.4528	12.0335	10.8916	6.14352	8.28814
FKBP8	10.9823	13.3806	7.48725	7.27656	8.27224
JMJD8	9.90163	8.62749	8.91823	5.33793	8.26662
RNF113A	6.25998	9.91559	9.76036	12.2959	8.26454
ALYREF	19.2646	15.4778	14.6207	5.7262	8.24892
DPH3	4.22142	3.21251	5.94046	7.06477	8.24025
PHF23	10.9393	7.46133	8.84528	6.75532	8.234
COX7A2	8.16899	7.92159	5.89699	6.55154	8.23251
EMD	18.9436	7.71342	11.8268	8.58231	8.23091
NAP1L1	19.7926	22.7519	22.8692	14.5869	8.22258
GADD45B	3.56169	3.28408	12.3848	12.2998	8.20764
PPP1R15B	10.9574	15.0458	16.7084	19.9717	8.18356
ARF4	3.64706	3.26262	5.37042	5.55112	8.17919
SYNGR2	4.10599	1.31832	2.10716	7.59011	8.14813
SNORA80B	1.94255	10.2519	13.1261	15.4421	8.13892
DUSP3	2.92655	3.85904	2.68151	4.2664	8.12708
EPM2AIP1	4.89719	8.85361	12.4269	11.8502	8.12352
C1orf43	6.11083	10.9002	5.81925	6.64062	8.11299
KPNB1	17.0014	19.3898	11.4443	6.2604	8.0972
HMGB2	99.1958	82.0163	66.8138	17.1024	8.09122
CIAO1	10.2133	11.5953	11.4452	9.74563	8.07705
VEGFA	3.05464	8.86764	4.95874	3.42466	8.0512
KLF6	2.39826	4.5639	16.2896	6.47906	8.04138
UQCRH	16.2141	16.3939	10.6339	7.70995	8.0381
MDH1	12.4194	7.36902	5.05954	3.914	8.03632
FAM50A	4.57002	5.70365	4.77044	7.80846	8.02441
TGOLN2	6.19585	5.46699	5.46787	3.96073	8.00846
USP5	9.43219	8.76787	8.93729	7.355	7.99357
UQCRC1	12.9049	13.9759	9.36759	5.92436	7.98003
TRO	5.82478	7.42248	13.3823	15.3758	7.9786
POP7	19.7017	16.4867	13.6737	5.88426	7.95323
CCNL2	6.17665	9.73087	12.2248	10.1767	7.92125
PET100	8.18757	5.48313	8.44046	6.09452	7.9091
B3GALT6	5.55533	8.18699	10.1689	8.09827	7.9023
NRBP1	9.69907	5.71161	6.77424	6.1593	7.89697
ADRM1	8.92695	4.37193	5.05872	4.96959	7.89259
YPEL5	2.27181	1.39086	3.87981	10.2406	7.87139
PSENEN	8.5366	7.04415	5.78604	5.1137	7.86989
MIR3648-2	18.7144	25.4932	31.8823	23.8382	7.8611
STMN1	15.3599	13.076	15.7899	7.64713	7.85171
LMAN1	5.37352	9.86328	5.10039	3.88113	7.84611
YKT6	5.40159	3.62606	4.81563	5.07245	7.82332
FIBP	9.65184	6.87449	8.00348	4.87883	7.80704
ARF6	7.33319	6.01287	6.2508	4.98931	7.80566
GNG5	4.38465	4.21483	4.79619	7.02685	7.77093
BRD2	15.2184	22.6251	16.127	16.5273	7.74419
GAMT	1.74871	4.23006	4.48889	9.21608	7.71594
ZMAT2	8.2124	6.82522	8.08617	7.79835	7.71038
ARL16	7.5142	7.25634	7.95052	6.89273	7.70909
IDH3B	10.2836	10.4234	9.98738	7.75509	7.69173
SPTBN1	2.95933	1.76724	2.057	5.42881	7.69126
PABPC4	9.13827	11.4453	10.9247	11.3541	7.68619
COPB2	5.50189	4.13008	4.60775	5.62316	7.68479
ID3	42.0179	84.3944	101.813	41.5341	7.6697
RSL1D1	11.9546	16.7815	14.6494	11.8095	7.66967
POLR2K	11.8509	7.91641	8.54691	7.01823	7.6634
PTTG1IP	5.00974	5.57438	5.06581	4.92089	7.66316
SARAF	5.15791	4.81221	6.09377	4.84115	7.65604
ATP2A2	3.44849	2.4212	3.67554	8.67786	7.65217
SSRP1	30.4139	41.845	24.6753	10.3095	7.62877
MTA2	18.2631	11.6728	13.0743	6.84591	7.62844
MRPL20	8.61377	6.24289	6.46083	5.07512	7.62596
RTL8B	1.982	2.40358	6.49046	6.83271	7.61864
C6orf62	8.53463	5.08919	5.10808	5.48175	7.61148
COPG1	3.7894	4.05623	4.57535	5.89975	7.60777
TXN	8.32789	7.61184	6.29173	2.51529	7.59403
C11orf68	5.85236	4.33823	5.47931	6.06852	7.58066
LAPTM4A	5.24194	4.53328	7.37775	4.19234	7.56382
FAM219B	9.47194	11.3181	9.65206	7.80495	7.54253
UFM1	3.82706	5.57217	6.07167	8.07238	7.53943
BCLAF1	11.5204	8.93208	15.1164	8.83074	7.53224
FAT1	7.49624	2.51927	11.9295	9.94375	7.52173
ERGIC3	6.47942	9.11526	8.09007	6.97798	7.50281
USP11	8.68339	6.78577	12.0618	14.5554	7.48537
ELOVL1	3.73639	4.62579	4.6366	2.41672	7.47513
FLII	10.6864	9.24834	6.71308	9.20419	7.44623
KIAA0100	7.92634	7.70622	8.25019	5.66056	7.43755
MRPS12	8.02866	6.13022	4.49746	3.55864	7.43721
SNORA7B	3.11545	6.49079	6.97639	8.03826	7.43311
PNRC2	24.88	27.0915	22.9527	12.6991	7.41329
MTRNR2L2	4.46173	4.46426	3.41359	5.06632	7.40944
PSMB5	6.86052	7.14513	5.65524	5.12089	7.40608
GRSF1	5.97818	5.56916	5.58988	6.28553	7.39795
HERPUD1	1.09715	3.08695	4.71737	8.65735	7.37027
MTSS2	1.1836	2.01857	6.62442	10.5031	7.35458
IRAK1	6.07801	5.49073	6.65781	3.3687	7.34424
NDUFB1	8.60091	6.43158	5.32321	3.68595	7.33513
TMEM30A	3.67087	3.37193	3.04808	3.79312	7.33224
VPS28	3.98121	7.37804	8.35013	9.56509	7.33176
PLP2	1.02332	1.09376	4.05618	2.35264	7.31881
CDK4	12.7018	20.7215	18.2003	7.02225	7.31368
KPNA2	43.8441	22.4655	18.248	6.63759	7.31185
GLUL	38.4549	42.7328	29.9233	24.2726	7.3038
IRGQ	4.69934	4.08558	6.94031	7.91374	7.2967
EID2	8.37704	9.87644	10.3625	7.01265	7.28676
PDIA6	7.11698	5.7388	6.3435	4.29864	7.27966
VDAC1	7.00662	7.67896	5.43627	4.30198	7.27168
FKBP2	6.18913	5.14452	5.7932	4.93481	7.26853
C6orf47	7.23541	6.2051	8.1288	6.70678	7.24914
UFC1	8.41444	8.1148	7.27746	6.29441	7.2479
ARPC5	4.75915	3.86321	5.27584	2.01891	7.24365
SNORA63D	1.63137	2.49185	4.49722	7.08478	7.2187
CHML	19.1592	5.47008	9.8497	9.19176	7.2165
NAT14	6.57241	7.84784	7.7641	5.05498	7.20892
CLIC4	5.19696	2.97798	3.07325	1.73431	7.19826
EIF4EBP2	9.67796	7.73134	9.31246	6.54167	7.18797
MARVELD1	6.24272	5.33298	9.73431	4.69764	7.18343
ATP6V1G1	7.88348	3.88073	6.44271	6.7167	7.15146
TMEM208	6.73995	5.53254	5.65716	5.63483	7.14212
NPM3	24.4128	24.7553	19.5691	13.1482	7.13851
C5orf24	2.11394	4.01156	6.28805	5.91107	7.13623
BAG6	13.1355	14.8242	11.3903	11.0398	7.1315
RRS1	12.6861	7.63635	5.50682	5.28031	7.13075
RNY1	3.62443	7.61731	2.70097	4.72121	7.09272
ATP6AP1	4.2244	5.17161	4.62104	3.8891	7.09203
RAD23B	6.04952	5.3129	4.95039	5.17866	7.0837
THAP11	14.2208	12.8423	12.3821	9.19467	7.08202
ZNF281	25.9238	14.3507	13.3045	13.3474	7.07968
ZNF24	10.9103	10.3442	11.3616	11.2756	7.0633
ARPC3	7.23704	5.85082	4.70504	3.63637	7.06173
STRAP	8.65707	8.26277	5.71983	4.63201	7.05923
ATP5PO	9.49203	10.1142	7.97242	5.97049	7.04672
POLR2G	8.7946	9.79241	8.70578	7.55118	7.03468
CLTC	8.71079	6.7421	5.66563	4.55883	7.02486
TNFAIP1	1.81294	2.36194	3.25798	3.89863	7.01818
MTCH1	9.16952	9.6373	8.28315	4.63004	7.00863
SNORA31B	21.0331	13.7293	9.34914	7.54282	6.99086
DPM3	6.59469	10.7684	8.38944	5.98051	6.98402
MACF1	1.91334	1.05881	3.53524	10.6743	6.98264
BAG5	10.9063	7.39791	9.11013	9.14054	6.9764
CSRP2	4.4177	3.35319	7.17584	13.0843	6.95537
PYCR1	7.14799	9.53959	7.35798	8.93449	6.94955
TRPT1	4.85734	4.40524	6.4197	10.496	6.93538
YIF1A	4.49566	4.72299	3.5792	3.92631	6.92684
SAR1A	6.35941	4.79462	6.55164	6.96483	6.91269
HSPD1	36.9073	31.5243	26.0454	11.0805	6.91063
NME1	8.11717	7.8064	7.53994	3.33796	6.89154
USP22	9.02413	7.9045	10.0081	9.20545	6.87685
ICMT	13.9657	6.2084	5.10913	2.54315	6.87273
NDUFAF8	4.7029	3.31262	4.97662	3.31654	6.85679
HSPA13	5.79895	6.34046	8.62913	6.95153	6.84048
NDUFAF3	3.09444	4.95349	5.99872	6.45644	6.83974
TMEM14C	7.72204	8.06213	6.05049	5.05097	6.83829
BRK1	6.05475	7.87466	7.01477	6.10781	6.83653
MDM2	4.24077	2.28483	3.03235	3.11848	6.83136
MRPS7	11.6539	11.157	8.69319	6.68694	6.82775
PDZD11	3.38532	3.96358	4.71449	3.48131	6.82723
HMGA1	115.394	77.6505	18.912	10.4117	6.81327
EIF3M	8.2362	10.9437	10.5378	8.17572	6.80613
REPIN1	9.32281	8.58444	10.2708	11.3012	6.80217
SNHG29	9.27166	17.7373	14.8285	14.0183	6.80176
NEU1	6.16993	10.7917	3.97176	6.00661	6.79746
CNP	4.79341	5.24183	7.27365	7.64813	6.79496
WDR1	5.77591	2.62004	2.83957	2.40272	6.79433
TMEM141	9.45341	8.85954	8.81136	6.89338	6.79385
EGR1	10.1568	26.467	90.2541	59.4073	6.7861
ZFP36L1	6.5769	17.4124	14.6583	13.6537	6.76045
PRMT5	11.7285	11.7365	9.10291	6.34125	6.75627
ITPRIPL2	1.32264	4.2906	6.45107	3.37643	6.7388
PSMC4	7.66051	4.57083	6.11469	5.81201	6.73783
DOLK	6.66993	4.64093	5.45833	4.92398	6.73709
ARRDC3	7.76	9.39743	9.17009	6.8653	6.73537
ARMCX6	3.42155	4.82528	8.29404	17.1114	6.72539
STARD7	11.8083	8.37948	5.87708	6.31933	6.7245
PLD3	3.11334	5.12442	4.88241	7.39768	6.71007
AJUBA	4.53271	2.65955	4.37157	7.01253	6.70599
CAP1	6.05606	4.87157	4.01354	1.47731	6.70314
ZYX	5.55267	2.45017	5.54277	5.20256	6.69651
LY6E	6.72445	6.42311	3.60562	2.08116	6.69149
ISCU	6.78561	5.46565	6.75256	9.06595	6.68836
HYAL2	8.74861	8.60832	7.82172	4.83279	6.67928
HNRNPA3	22.2562	23.5592	25.6936	13.6415	6.67855
DAXX	15.5511	12.6097	12.2337	5.80476	6.67493
SF3B6	7.65802	6.59753	6.80238	6.78661	6.67472
SLC25A1	19.2266	18.0056	12.2899	4.22775	6.657
ARL1	3.88828	4.08299	3.8813	5.26416	6.65478
CDK2AP1	6.67257	2.19	4.03615	1.72298	6.65177
TIMM10	10.601	8.64577	6.71466	4.10314	6.65149
ADH5	15.359	11.5321	7.53436	4.37101	6.65097
PRKAB2	4.13234	4.39256	3.41298	11.1837	6.64471
NFKBIA	6.09627	6.96793	10.7165	9.11058	6.64461
COA3	7.66334	5.3027	5.5852	5.64082	6.62126
PTOV1	9.5631	11.011	14.2061	12.1217	6.62104
PAF1	5.1595	6.41555	7.45673	4.81554	6.6179
FSTL3	1.15437	1.53041	1.60045	2.09861	6.60567
ENC1	3.33519	1.6702	14.4288	4.46659	6.59176
PJA1	11.2363	11.2997	13.5615	13.879	6.57828
GADD45GIP1	8.79336	6.6148	5.91697	4.68355	6.5754
ANAPC13	2.31211	3.43334	5.18253	6.04393	6.57307
OS9	3.67976	4.37153	5.11268	3.88406	6.57256
YIPF5	3.37069	3.9746	4.5465	5.90969	6.56514
GUK1	3.61493	4.2658	4.69481	4.30105	6.55876
DNAJB9	2.82	2.07716	5.12568	8.56304	6.55595
TMEM167B	3.31443	5.13507	4.68204	6.65761	6.55579
PIM1	14.2959	4.02841	7.66854	3.27004	6.55154
PTMS	18.7214	22.8589	20.8851	8.23902	6.54935
BPNT2	1.56489	5.12539	5.98062	8.42894	6.54058
ARL6IP1	23.7675	21.8967	35.0744	28.5344	6.53531
TWF1	3.3556	5.45276	5.30962	2.32123	6.52037
ARL4D	2.87994	4.23907	2.63333	3.34038	6.51965
LRFN4	5.39005	2.61117	5.41713	7.83419	6.51793
PANK3	8.94594	10.4091	11.9629	10.2312	6.51279
DDX41	8.57616	9.58158	8.54391	5.81926	6.5084
STIP1	14.3173	10.1132	9.22169	7.42838	6.50598
DSTN	3.26245	2.6873	4.07954	3.18284	6.50422
PCDH18	10.0768	22.272	22.65	8.50412	6.49071
RHOA	5.78109	6.04255	5.02585	4.58032	6.47779
G3BP1	19.2193	10.9165	14.0486	8.20976	6.47493
SNX18	1.09194	1.56349	1.94535	7.89922	6.47196
NME3	10.5148	6.26184	5.8753	4.64545	6.46733
UBL4A	9.46823	10.667	10.1029	8.37865	6.46624
SLC2A1	6.12148	2.73587	2.36227	1.4045	6.45279
SLC4A2	3.14441	2.5321	3.71671	4.96679	6.44076
S100A13	2.28871	2.55366	2.15461	1.41892	6.42215
SGCB	2.16941	1.31515	2.99167	5.7502	6.40071
DYRK2	5.03339	5.20207	6.43258	13.2179	6.39884
PPP1R11	4.56118	4.47893	7.70205	5.02388	6.37223
ITM2B	3.34309	1.52768	2.2942	5.92354	6.36732
AEN	13.8989	7.61833	4.05503	5.4559	6.36549
CD81	4.67772	4.89338	4.17542	2.82889	6.3424
NT5C	14.4077	13.3342	8.3651	6.79035	6.33498
KIF1C	4.2694	2.14731	3.77538	3.5723	6.32895
EIF3L	9.14027	12.4323	12.9004	13.1536	6.3198
SCARNA21	1.11556	1.62867	7.73698	10.1419	6.31431
GTF3A	4.71666	8.93762	4.98182	4.22187	6.30851
NOP9	7.27461	6.34137	6.81527	5.86247	6.29641
PUF60	6.35852	5.3395	7.18482	6.06581	6.28917
YBX3	5.61554	4.89179	9.18972	6.26112	6.28742
PLOD1	1.51643	2.13698	4.43528	1.56427	6.28505
SRSF9	14.5796	13.2058	10.4704	5.22639	6.28438
CCNL1	7.80813	12.0267	19.1155	19.366	6.26871
RING1	3.88454	4.24182	7.42466	6.99257	6.26118
GSPT2	17.9606	6.5134	6.97837	7.23141	6.25257
OAZ2	10.0473	4.02691	6.23503	8.43171	6.23668
VDAC2	6.26387	7.32379	6.44249	5.93398	6.23342
TMED7	3.97483	5.38252	5.09244	6.50864	6.23338
KIAA1191	7.14999	6.55806	4.39049	5.60948	6.22674
ZNHIT1	4.38175	3.76636	4.2824	4.78165	6.21654
ATG9A	3.58952	3.22606	3.64468	3.77123	6.21015
RPS9	11.1044	15.2373	12.8425	9.23829	6.20936
RBM12	14.7401	12.2885	12.4304	8.77003	6.20551
BLOC1S1	5.62413	4.33941	4.74258	4.79158	6.20369
PGD	10.5348	10.7791	9.74902	7.89662	6.20198
IFI27L2	3.18844	7.98343	3.36443	2.88793	6.18652
PPIAP22	7.67685	10.0623	5.94711	3.70068	6.17855
MSMO1	9.17939	6.63736	5.71219	3.75567	6.17787
LAMB1	3.50895	4.77003	2.66659	1.45494	6.1681
SPAG7	7.41785	6.39688	5.87107	5.42654	6.15234
FEM1A	4.80413	4.24942	4.81828	5.80942	6.15232
CCDC85B	8.13002	6.68988	5.31878	4.44735	6.14275
INSIG1	3.70535	5.10216	7.9339	3.97209	6.14265
SLC39A1	17.847	12.7396	7.66627	3.16425	6.13974
SARS1	5.0719	10.0634	4.56357	5.39011	6.13444
PCDHB2	5.3672	5.29056	12.4203	8.42433	6.13334
CAPRIN1	9.49681	12.0836	10.1684	6.25564	6.13063
SPCS1	5.86012	6.10354	4.77911	3.91831	6.12878
HIGD1A	3.87166	3.60545	2.87747	2.8322	6.11819
RNH1	2.86428	3.39398	4.06332	4.0765	6.11425
MRPL24	4.39018	4.56962	5.59594	3.4728	6.1109
GNL3	13.9809	15.381	11.4253	7.95086	6.10839
C16orf91	7.4642	9.05972	9.69391	8.98282	6.10763
AKIRIN1	15.3228	8.03302	5.69778	5.32144	6.10592
TUBB2B	34.7977	32.9548	21.0756	9.33735	6.10494
[truncated: 3,206 more rows]
