# Supplementary material for: Novel integrated workflow allows production and in-depth quality assessment of multifactorial reprogrammed skeletal muscle cells from human stem cells
Source: Cell Mol Life Sci. 2022 Apr 9;79(5):229. doi: 10.1007/s00018-022-04264-8 (PMC8993739; doi:10.1007/s00018-022-04264-8)
Supplement: Supplementary file 6 — Supplementary file6 (XLSX 247 KB) [file 18_2022_4264_MOESM6_ESM.xlsx]

## Sheet: Commonly_Upregulated
Supplemental Table S7 (related to Figure 3A) Expression values of the commonyl up- and downregulated target genes in all three cell types.
ADMSC				DFSC				FB
Gene Symbol	Fold Change	P-Value		Gene Symbol	Fold Change	P-Value		Gene Symbol	Fold Change	P-Value
MYL1	25350.4	2.17e-18		MYLPF	35993.4	7.76e-21		MYL1	26972.5	1.13e-18
MYLPF	21058.1	2.01e-20		TTN	31953.9	4.98e-19		MYLPF	24659	1.51e-20
TTN	14479.4	1.03e-18		MYL1	31191.4	1.13e-18		CHRNA1	22897.2	3.82e-18
CHRNA1	12004.5	1.36e-17		SLN	30837.6	3.34e-17		TTN	14061.7	1.8e-18
MYL4	9794.19	3.84e-20		MYH8	20930.2	4.48e-13		CASQ2	11102.7	4.55e-19
SLN	8412.46	1.13e-16		CASQ2	12507.7	3.13e-19		KLHL41	10940	4.47e-14
CASQ2	8083.47	6.09e-19		TNNT3	11992.4	3.43e-15		SLN	8941.34	1.57e-16
TMEM8C	7734.35	1.84e-18		TMEM8C	11955.7	6.56e-19		TMEM8C	8803.86	1.89e-18
TSPAN7	4498.75	2.26e-13		KLHL41	11672.4	4.21e-14		CKM	6215.27	3.9e-16
MYOD1	4119.79	5.04e-19		MYL4	11393.2	1.74e-20		MYL4	5968.9	6.69e-20
NCAM1	3825.55	5.06e-10		MYOZ2	11001.3	4.28e-13		MYOG	4203.05	2.45e-17
KLHL41	2873.03	2.03e-13		MYOD1	10946.6	1.66e-19		MYOD1	4112.71	6.44e-19
CKM	2335.71	1.62e-15		CHRNA1	10676.1	1.24e-17		DES	3976.28	1.36e-14
TNNI1	2310.82	5.3e-16		DES	10236.7	2.05e-15		TNNT3	3331.13	3.73e-14
GATM	2235.31	3.49e-11		CKM	9540.82	1.4e-16		MYH8	3234.88	7.08e-12
MYOG	2208.18	5.89e-17		TNNC1	8350.03	9.56e-17		OGN	2558.04	0.0055
TNNC1	2179.01	1.6e-15		CHRNG	7389.46	3.02e-14		TNNC1	2429.93	1.03e-15
ASB5	2147.69	4.62e-11		ASB5	7355.91	4.45e-11		H19_2	2185.03	1.2e-08
FOLR1	2096.72	1.86e-10		TNNC2	7241.23	2.92e-15		H19_2	2185.03	1.2e-08
DES	1686.31	9e-14		PADI2	5515.87	1.55e-08		CAPN6	2166.75	2.07e-10
CAPN6	1619.33	7.84e-10		SRL	5487.05	1.08e-13		TNNT1	2090.87	3.88e-15
JAM2	1279.15	1.65e-07		CAPN6	4967.07	1.28e-10		PARM1	1923.44	1.64e-11
EGLN3	1271.65	1.88e-12		MYOG	4505.51	2.44e-17		ASB5	1915.99	5.48e-11
ATP1B4	1176.61	1.51e-11		H19_2	3303.77	1.02e-09		CHRNG	1913.12	3.52e-13
SRL	1156.28	9.63e-13		H19_2	3303.77	1.02e-09		COL14A1	1582.87	5.6e-07
MYH8	1040.28	2.51e-11		CTSH	3292.85	1.37e-10		MYH3	1498.48	3.12e-13
TNNT3	1012.14	4.1e-13		TNNI1	3180.21	2.31e-16		GATM	1422.57	5.6e-11
OGN	916.84	0.0019		PARM1	3087.11	2.16e-12		NEB	1378.47	3.68e-11
FNDC5	887.4	4.79e-15		TNNT1	3054.02	9.27e-16		CTSH	1353.48	3.32e-09
TMEM176B	859.9	1.46e-07		STAC3	3025.83	6.49e-14		LRRC39	1174.56	3.81e-13
SERPINB12	853.55	3.35e-09		NEB	2972.87	7.9e-12		SRL	1125.69	1.34e-12
FABP3	770.88	1.8e-09		MYH3	2456.75	6.08e-14		STAC3	1109.66	2.32e-13
CDH15	709.56	5.97e-12		PTGDS	2262.03	7.74e-07		TNNI1	1060.4	1.61e-15
COL14A1	702.4	3.18e-06		ANKRD1	2150.99	7.27e-09		FNDC5	1056.19	7.44e-15
LRRC39	701.75	3.21e-13		GATM	2137.57	6.37e-11		MYOZ2	1046.59	1.33e-11
MYOZ2	697.99	3.88e-11		TNNT2	2064.2	3.32e-17		ATP2A1	1002.03	7.44e-08
PTGDS	678.78	2.96e-07		MYBPH	1667.04	2.68e-15		LMOD3	982.3	7.19e-15
NEB	651.13	9.31e-11		ARPP21	1666.61	1.24e-15		BMP4	980.87	0.0002
NPNT	648.45	1.83e-10		MURC	1551.05	1.01e-13		TSPAN7	971.84	3.06e-12
NNAT	647.43	1.06e-06		C1orf105	1534.98	1.77e-10		TNNT2	861.55	9.85e-17
STAC3	639.63	5.12e-13		MYH7	1518.76	1.03e-13		ATP1B4	843.45	3.11e-11
TNNT2	591.93	2.23e-16		ATP1B4	1517.78	4.17e-11		FOLR1	779.49	1.16e-09
COBL	559.83	2.01e-13		ATP2A1	1312.88	5.09e-08		SMYD1	776.29	9.37e-13
ENO3	531.73	2.98e-12		LMOD3	1303.34	4.61e-15		ENO3	771.64	2.26e-12
SMYD1	530.14	4.13e-12		ENO3	1278.31	7.25e-13		TSPAN33	754.74	2.66e-10
LRRN1	520.17	4.01e-08		sheyper	1223.91	1.38e-10		CDH15	753.42	6.48e-12
TNNT1	508.21	3.6e-14		FITM1	1215.36	1.88e-12		FITM1	643.99	8.13e-12
SNORD115-4	506.9	5.38e-10		PYGM	1138.97	2.3e-08		IGSF22	642.6	1.73e-07
SYNPO2L	486	2.26e-13		ACTN2	1008.88	6.44e-18		MURC	634.59	5.51e-13
UNC45B	478.54	6e-12		SMYD1	949.26	1.09e-12		NCAM1	614.21	7.56e-09
CHRNG	443.89	2.2e-12		FNDC5	907.34	3.85e-15		TNNC2	595.44	6.96e-13
DPYSL5	426.29	8.64e-08		CDH15	901.05	2.44e-12		PYGM	571.74	9.26e-08
TMEM182	418.84	1.42e-13		SCN4A	872.89	6.06e-13		MYOT	522.83	2.47e-08
RASSF4	410.92	1.72e-12		UNC45B	872.82	1.29e-12		RASSF4	513.91	2.95e-12
C1orf105	401.8	4.22e-09		ACTC1	865.69	7.81e-08		NES	509.67	2.14e-11
LMOD3	392.48	2.92e-14		CKMT2	845.03	5.39e-14		NNAT	507.23	1.25e-06
MYH3	388.21	1.3e-12		LDB3	826.72	2.76e-14		EGLN3	500.74	3.32e-11
MURC	357.06	2.05e-12		A2M	815.25	4.16e-05		NPNT	473.66	1.38e-10
ARPP21	353.41	2.32e-14		MYOT	810.27	1.19e-08		APOD	465.68	0.0008
NES	350.91	1e-11		TMEM182	772.68	6.76e-14		UNC45B	459.99	7.51e-12
ACTN2	348.82	7.42e-17		ERBB3	726.87	1.06e-11		TMEM182	455.4	7.96e-14
UCP2	338.76	7.66e-10		FOLR1	722.16	2.7e-09		ARPP21	449.31	2.19e-14
PDLIM3	323.34	1.94e-11		LRRC39	719.45	7.32e-13		COBL	438.17	1.01e-12
MAMDC2	319.84	5.37e-08		TRDN	692.72	6.46e-11		LDB3	410.43	1.09e-13
ANK1	310.54	2.34e-09		UCP2	638.85	1.23e-10		CHRNB1	381.72	2.87e-11
GSG1	309.51	5.9e-06		CELA3A	608.17	6.99e-06		ANK3	373.06	1.34e-06
CTSH	284.18	1.03e-08		CACNG1	592.94	3.78e-13		HFE2	363.15	4.6e-13
LDB3	283.65	1.39e-13		CHRNB1	558.12	1.11e-11		UCP2	329.26	2.56e-10
PLXDC1	244.62	1.43e-11		BEST3	554.24	1.14e-16		ACTN2	325.62	8.21e-17
FMO1	243.58	1.82e-09		HFE2	513.3	1.31e-13		MYBPH	313.53	1.56e-13
DIO2	240.88	1.84e-09		CACNB1	501.33	5.92e-14		MYOM3	309.14	5.21e-10
SFRP4	237.76	0.0013		MYOM3	492.89	7.88e-11		RGR	260.02	8.19e-08
TSPAN33	231.59	1.12e-09		NCAM1	484.73	3.85e-09		SCN4A	245.76	1.43e-11
SNORD115-22	227.82	2.39e-10		OGN	476.87	0.0207		SYNPO2L	241.72	7.29e-13
IGSF22	224.96	2.83e-07		DPYSL5	445.24	2.86e-08		SERPINB12	239.74	1.57e-08
CKMT2	214.54	1.61e-12		SERPINB12	438.13	2.52e-09		PDLIM3	232.84	2.91e-11
TNNC2	213.83	1.79e-12		TMOD1	438.1	1.18e-13		PTGDS	231.48	8.3e-06
PKIA	208.24	2.81e-08		ACTA1	402.98	5.33e-11		FABP3	222.01	5.5e-08
SPON1	208.03	1.33e-05		FRZB	395.06	1.69e-08		SNORD115-4	215.09	1.59e-09
TMEM176A	207.14	2.35e-11		CAPN3	388.81	1.02e-09		IGFBP2	213.14	0.0002
VASH2	205.43	9.26e-13		MEF2C	388.56	7.2e-12		PDPN	205.7	3.61e-10
MYBPH	200.17	6.11e-13		PALMD	382	1.67e-06		ERBB3	204.58	2.83e-10
sheyper	194.01	1.84e-08		IGSF22	364.38	7.24e-07		PADI2	200.44	8.83e-06
VCAM1	193.49	5.91e-05		FILIP1	352.83	1.5e-08		CAPN3	194.3	3.01e-09
NPY6R	191.33	7.81e-07		RASSF4	352.4	1.68e-12		ATP1A3	191	1.03e-05
CACNG1	182.2	1.28e-11		MUSK	349.53	3.75e-11		CHRND	180.09	3.74e-11
SNORD115-14	181.67	2.97e-10		TSPAN7	335.03	4.4e-11		CTD-2545M3.8	176.08	3.24e-06
MYL6B	180.88	3.08e-14		CCND2	319.02	7.29e-09		RP11-782C8.2	173.73	1.42e-08
ERBB3	178.36	1.72e-10		SYNPO2L	312.09	5.34e-13		GABRR1	168.72	5.19e-06
ACTC1	174.6	1.46e-05		ANK3	295.29	5.07e-07		CKMT2	167.3	4.31e-12
CHRNB1	164.38	7.66e-11		ATP1A3	293.67	9.98e-07		BEST3	165.11	4.81e-15
slafy	160.48	6.86e-10		APOD	292.18	8.49e-05		TUBA8	154.12	1.54e-10
SNORD115-6	158.33	1.67e-09		SNORD115-4	279.66	5.82e-09		AKAP6	149.34	2.92e-07
HFE2	154.23	2.83e-12		PDLIM3	275.64	1.72e-11		MAL	147.67	6.92e-12
TRIM55	152.99	7.86e-11		RP11-693J15.5	271.41	1.11e-12		CACNB1	146.74	2.23e-12
TUBA8	143.32	1.05e-10		MYOZ1	264.6	5.32e-08		VASH2	146.14	3.3e-12
GXYLT2	139.24	1.63e-11		APOBEC2	250.94	2.1e-08		MYL6B	143.58	7.59e-14
XXbac-B33L19.12	137.15	8.5e-11		MYH2	249.5	1.03e-11		DCLK1	135.49	3.17e-06
FAM49A	136.37	6.63e-07		CYTIP	227.6	4.56e-08		SNORD115-8	135.07	5.47e-09
APOD	135.74	0.0011		FABP3	226.9	3.29e-08		C1orf105	133.2	2.15e-08
cheedoy	130.35	2.22e-10		PGAM2	226.01	1.46e-06		cheedoy	130.21	2.58e-10
GABRR1	128.6	1.32e-05		TSPAN33	224.34	2.31e-09		chadoy	128.91	2.44e-08
RARRES2	128.26	6.95e-05		SGCA	222.85	1.98e-10		SFRP4	125.96	0.0065
TMOD1	123.95	5.06e-12		CHRND	213.73	1.17e-11		SNORD115-14	125.89	8.26e-10
MAL	120.16	1.88e-11		ANK1	210.54	2.05e-08		CELA3A	120.24	0.0002
COL11A1	116.31	0.0002		MYL6B	204.47	2.46e-14		CACNG1	117.75	5.8e-11
KLF5	115.61	2.67e-08		TUBA8	197.75	6.61e-11		RP11-693J15.5	114.46	1.59e-10
RBFOX1	114.87	5.29e-10		WFDC1	197.54	1.33e-06		STMN2	113.34	0.0006
SCN4A	112.89	3.73e-11		BIN1	196	3.76e-15		RBFOX1	113.22	1.27e-09
BEST3	110.89	1.44e-14		ITGB1BP2	188.48	1.47e-11		PALMD	112.11	1.06e-05
USP41	107.33	4.29e-11		CSRP3	188.13	1.62e-06		MUSK	110.89	2.13e-10
ITGA6	103.43	2.36e-06		RBFOX1	182.59	5.42e-10		MYH7	110.8	1.11e-10
BIN1	103.42	2.68e-14		swymubu	176.04	5.79e-13		MAMDC2	110.12	2.27e-07
SNORD115-8	102.68	3.63e-08		AKAP6	174.89	2.01e-07		TMEM176B	108.8	2.31e-05
C1QTNF3	100.36	1.58e-05		MAL	173.12	8.24e-12		slafy	106.65	9.24e-09
FITM1	99.55	1.76e-09		RRAGD	172.67	2.45e-08		PKIA	105.78	1.26e-07
PDPN	97.28	8e-10		CELF2	172.65	2.68e-08		RP11-197O8.1	100.29	8.37e-07
MYOM3	89.45	2.8e-09		NES	172.35	1.21e-10		MYOM1	96.44	2.15e-09
HSPB3	86.39	1.82e-08		F13A1	172.27	3.09e-07		ACTA1	94.52	3.97e-10
ALPK3	84.15	6.35e-11		RARRES2	171.79	9.34e-06		TTC9	93.59	2.59e-09
RAPSN	84.12	6.62e-10		KLHL31	167.47	5.18e-10		HEYL	89.57	4.31e-11
SNORD115-15	83.14	1.25e-09		CMYA5	164.75	7.97e-07		ISYNA1	88.14	1.34e-06
TTC9	80.76	3.12e-10		ALPK3	158.93	1.6e-11		LRRN1	87.91	2.58e-06
CACNB1	79.71	3.4e-12		MLIP	158.35	5.53e-05		MYOZ1	86.61	3.51e-06
MYH7	76.09	1.16e-09		CAV3	157.67	1.15e-12		LINC00882	85.67	7.13e-07
FLVCR2	75.89	7.79e-09		TTC9	156.09	1.16e-10		ANK1	83.79	3.1e-08
IFI6	75.74	4.13e-05		VASH2	155.88	2.34e-12		FLVCR2	82.06	3.25e-09
IGF1	75.66	0.0003		MYH6	152.16	1.17e-08		SYNGR2	81.82	3.77e-09
SYNGR2	74.25	1.51e-09		FAM65B	147.48	1.99e-09		GXYLT2	79.71	3.62e-10
CXCR4	73.37	0.0002		LMOD2	143.93	2.08e-10		TEAD4	79.14	3.39e-08
RP11-782C8.2	73.11	7.86e-08		GPX3	139.94	8.94e-09		APOE	77.66	9.73e-08
CORO6	73.01	2.71e-10		SNORD115-6	132.57	7.37e-09		LRRC17	76.57	4.63e-08
CAV3	72.99	3.22e-11		SFRP4	131.94	0.0006		MRLN	75.79	3.7e-08
ZNF280A	72.92	0.0002		IFI6	127.79	1.33e-05		AQP1	75.61	6.84e-05
AKAP6	70.9	2.33e-07		LRRN1	125.44	2.47e-06		swymubu	75.22	3.08e-11
SGCA	66.99	1.42e-08		KCNN3	124.09	9.02e-09		CCND2	73.99	2.36e-07
PALMD	66.07	7.57e-06		ADAMTS12	123.71	4.28e-11		TMOD1	73.43	1.46e-11
SNORD115-2	65.14	2.1e-09		MYOM1	121.72	1.01e-09		PPP1R12B	72.98	1.52e-11
CCL11	64.17	7.63e-06		COL14A1	121.61	0.0001		PLXDC1	72.39	2.13e-10
LRRC17	63.42	2.11e-08		nerspey	118.56	1.27e-11		NPY6R	71.57	4.22e-06
SNORD115-16	62.63	1.69e-08		TRIM55	118	3.52e-11		FMO1	71.11	8.27e-08
CYP2J2	61.92	2.32e-06		SMPX	115.82	7.38e-12		SESN3	69.23	2.42e-09
SULF2	58.49	8e-06		COBL	113.83	4.39e-11		SULF2	68.49	5.83e-05
SNORD115-1	58.22	2.41e-08		MRLN	113.8	7.74e-09		ARHGAP36	67.29	0.0013
TPD52L1	57.87	1.37e-05		ZNF280B	108.61	6.23e-08		ALPK3	66.24	1.49e-10
MLLT11	57.45	3.8e-08		DCLK1	108.37	8.18e-05		CAV3	63.09	9.62e-11
swymubu	56.55	6.31e-11		ITGA6	104.75	9.8e-06		TRIM55	61.83	1.55e-10
MYOM1	56.15	7.08e-09		TEAD4	102.46	4.32e-09		BIN1	61.6	1.38e-13
USP18	56.01	2.81e-10		EGLN3	99.1	4.71e-10		SNORD115-21	61.08	8.17e-09
nerspey	55.14	3.46e-10		RGS16	95.95	6.22e-10		TMEM176A	59.2	2.16e-09
WIPF3	54.9	5.12e-08		SPON1	95.21	0.0002		ZNF106	57.8	2.93e-10
SMPX	53.58	1.03e-10		ATP1A2	94.33	3.99e-12		SMPX	57.69	3.74e-10
ZNF106	53.19	1.32e-10		CLCN5	93.75	5.25e-09		ELMO1	56.63	1.23e-06
ACTA1	52.06	2.54e-09		zeekarby	93.69	7.23e-07		CYTIP	55.69	2.06e-06
BMP4	51.05	0.0005		MUSTN1	91.7	1.64e-11		KLF5	55.27	5.24e-07
SNORD115-21	50.54	1.12e-08		ARHGAP36	90.77	0.0033		SERPINI1	53.76	0.0003
MUSK	49.94	4.28e-09		CASZ1	90.18	5.16e-07		MYH2	53.56	6.44e-09
GUCY1A3	49.89	5.43e-12		SNORD115-8	90.04	5.38e-08		SNORD115-6	52.62	1.06e-08
F13A1	49.79	6.99e-06		PLXDC1	85.13	1.82e-10		TRDN	52.55	1.19e-07
KLHL31	49.2	3.96e-09		TBX1	84.17	2.24e-06		LMOD2	52.42	6.7e-09
GUCY1B3	48.65	8.07e-09		TXLNB	83.06	7.92e-11		KLHL31	51.77	3.12e-09
CCDC141	48.09	8.64e-09		SYPL2	82.39	4.61e-09		DPYSL5	50.62	4.46e-06
RP11-693J15.5	48.01	1.21e-09		CTD-2545M3.8	82.05	2.06e-05		COL11A1	48.38	0.0241
RP11-319E12.2	47.87	3.73e-05		CACNA1S	81.43	2.52e-10		RP11-701H24.7	48	5.58e-07
PRKAA2	47.32	2.77e-07		AQP1	80.81	7.28e-05		GSTT2	47.41	0.0013
TNFSF4	47.27	0.0003		GPM6B	77.15	3.32e-06		GPX3	46.44	5.41e-07
ATP2A1	47.06	5e-05		AFAP1L1	76.87	3.71e-09		IFI6	46.13	8.27e-05
LINC00882	46.65	2.56e-06		HSPB3	75.13	7.84e-08		MEF2C	45.74	1.14e-09
VGLL2	45.83	3.44e-05		GXYLT2	74.62	4.75e-11		SNORD115-22	45.48	5.5e-09
PIPOX	44.4	9.11e-09		AC053503.6	74.35	4.65e-13		CCDC141	45.39	2.77e-08
LMOD2	44.19	1.82e-09		SLC6A17	72.94	2.83e-08		XXbac-B33L19.12	45.15	1.05e-09
PRUNE2	43.67	9.35e-08		ELMO1	72.27	1.72e-07		IL2RG	44.89	7.91e-07
RNU6-967P	43.62	8.37e-06		CDK18	70.57	6.78e-06		bP-21264C1.1	44.43	1.04e-07
SORBS1	43.39	3.63e-07		TTC7B	69.99	3.1e-10		TMEM38A	44.13	5e-06
SNORD115-38	42.93	1.61e-07		JAM2	68.71	3.52e-05		CPE	43.59	0.0002
VASH1	42.81	5.98e-07		SNORD115-2	68.2	3.75e-09		SGCA	43.54	2.44e-08
SYTL2	42.57	1.19e-05		ACTG2	67.01	0.0022		CMYA5	43.02	9.67e-07
MYH1	41.81	2.44e-05		ITGA7	65.94	1.29e-07		RAPSN	42.45	1.37e-08
FILIP1	41.11	1.13e-06		DYSF	65.84	7.97e-07		SNORD115-1	41.42	1.36e-07
RP11-197O8.1	40.73	1.28e-05		IL32	65.5	2.32e-09		SEPW1	40.86	3.02e-08
MYOT	40.23	1.65e-06		MAP3K7CL	65.11	1.9e-06		LINC01031	39.79	2.65e-10
ITGB1BP2	40.04	3.79e-09		SNORD115-21	64.78	7.93e-09		sheyper	38.73	3.5e-06
SGCD	39.36	9.84e-09		SNORD115-22	64.67	1.53e-08		PGAM2	38.19	0.0004
WWTR1	39.1	5.85e-09		ATP6V1G2	64.4	2.39e-05		CYP27A1	38.18	0.0004
CYB5R1	37.82	3.3e-11		CORO6	64.39	1.15e-09		ITGA6	38.14	0.0002
REEP1	37.63	8.61e-09		LYPD8	64.1	0.0002		TBX1	38.13	0.0002
CLCN5	37.55	2.32e-07		FAM13C	63.9	0.0001		RARRES2	38.09	0.0066
KCNH2	37.06	3.78e-09		NPNT	63.88	2.45e-08		RRAGD	36.88	1.21e-05
RP11-807H22.5	36.67	2.09e-06		H19_3	63.77	1.45e-09		ACTA2	36.85	5.06e-06
UGT8	36.28	4.28e-05		H19_3	63.77	1.45e-09		ITGA7	36.27	6.43e-06
HHAT	35.44	2.05e-09		ZNF106	62.64	9.91e-11		MYL3	36.11	1.99e-07
PARM1	33.97	1.28e-07		CLSTN2	62.61	4.37e-07		CORO6	36.06	9.08e-09
B3GALT2	33.84	4.51e-09		RP11-171I2.2	61.05	2.37e-10		KCNN3	35.78	7.78e-07
MRLN	33.08	6.95e-08		LRRC17	60.03	4.98e-08		WFDC1	35.35	0.0005
CKB	32.91	3.98e-08		ADORA1	59.83	6.7e-08		TMEM64	35.35	5.34e-10
APOE	32.81	2.23e-05		MYL3	59.58	2.36e-08		gorvy	35.08	1.12e-09
SEPW1	32.81	9.19e-08		TNNI2	58.61	1.74e-06		A2M	35	0.0045
PRICKLE1	32.76	1.51e-07		SNORD115-14	58.25	1.02e-08		MYO16	34.76	4.79e-06
CMYA5	32.55	3.02e-06		PPP1R12B	57.14	9.88e-12		ACVR2A	34.35	2.5e-07
TMEM64	30.72	1.38e-09		CKB	54.42	1.18e-08		H19_3	33.67	9.15e-09
MYH2	30.41	7.42e-08		DIO2	54.18	4.3e-07		H19_3	33.67	9.15e-09
PPP1R12B	30.11	1.75e-10		ANK2	53.58	1.29e-07		CYB5R1	33.36	1.31e-10
HEYL	29.99	3.98e-10		TMEM64	53.25	2.06e-10		SNORD114-12	33.33	2.7e-06
LINC01031	29.86	2.9e-10		RAPSN	53.25	1.87e-09		TPD52L1	33.33	2.8e-06
SLC24A2	29.34	1.4e-08		QPRT	52.21	5.1e-07		REEP1	33.28	3.28e-08
RP11-701H24.7	29.14	8.5e-06		SORBS1	52.18	1.04e-06		SPON1	33.2	0.0001
CHRND	28.78	3e-09		SRPK3	51.23	6.25e-06		SORBS1	32.98	3.88e-06
STMN2	27.99	0.0327		RP11-65L3.3	50.36	4.15e-10		TXLNB	32.93	1.13e-09
PCDH7	27.97	0.0002		NRCAM	50.12	4.45e-06		KLHL40	32.9	4.41e-07
SLC46A3	27.87	3.62e-07		TRIM54	49.9	6.11e-09		B3GALT2	32.81	3.08e-09
TXLNB	27.78	2.64e-09		SULF2	49.7	6.48e-06		GPRC5B	32.67	4.3e-07
CELF2	27.72	3.11e-06		STMN2	49.58	0.0029		EFNA5	32.56	6.03e-07
SLC9A2	27.46	3.35e-06		SIRT2	49.13	3.8e-13		ST8SIA5	32.47	5.71e-08
MAP3K7CL	27.41	4.52e-05		SIK1	49.05	1.14e-07		GUCY1B3	32.35	1.31e-07
USP2	27.32	4.37e-10		GABRR1	48.2	8.74e-05		FAM49A	32.22	0.0002
EXPH5	27.18	6.55e-09		TMEM38A	47.82	1.75e-06		CLCN5	32.22	7.06e-08
ZNF280B	26.91	9.16e-06		TPD52L1	47.39	5.25e-06		DYSF	31.95	9.68e-06
JPH2	26.63	1.7e-08		GSG1	46.52	0.0001		SNORD115-2	31.75	7.07e-08
PYGM	25.92	6.68e-06		KLHL40	45.3	1.98e-07		PPARGC1A	31.74	8.27e-06
LRIG1	25.74	1.2e-06		RP11-701H24.7	44.07	1.74e-06		SLC25A4	31.23	1.32e-08
METTL7A	25.23	1.19e-05		LINC00882	43.14	8.11e-06		CASZ1	31.09	7.98e-06
LTF	25.12	6.97e-08		SNORD115-15	42.37	7.68e-09		LINCMD1	30.84	1.34e-09
ANK3	24.88	0.0005		REEP1	42.19	2.03e-08		SNORD115-16	30.21	7.22e-08
QPRT	24.63	1.59e-06		AGT	41.26	3.86e-06		RGS16	30.09	2.03e-07
ZBTB7C	24.59	1.2e-09		FBXO10	41.05	4.07e-10		AC104417.1	29.85	6.27e-09
TMEM38B	24.44	1.67e-09		SNORD115-1	40.58	1.5e-08		LYPD8	29.8	0.0016
CAPN3	24.18	1.3e-06		KCNQ4	40.24	1.54e-06		SYPL2	29.66	1.4e-07
SNORD116-1	23.99	1.65e-07		DTNA	39.98	1.02e-06		FILIP1	29.43	4.45e-06
ACVR2A	23.36	1.66e-07		GSTT2	39.94	0.0013		CSRP3	29.21	1.11e-05
SNORD116-2	22.98	1.54e-06		ICOSLG	39.82	2.88e-12		SERPINF1	28.86	4.93e-07
MX1	22.96	0.0004		PRKAG3	39.58	4.45e-07		USP2	28.08	9.76e-10
KLHL40	22.95	9.61e-08		CDH17	39.45	6.77e-07		CKB	27.93	2.66e-07
ZDHHC15	22.94	2.57e-05		CCDC141	39.4	3.94e-08		TTC7B	27.67	2.97e-08
XIRP1	22.93	1.21e-08		SEPW1	39.08	1.41e-08		TARSL2	27.62	7.84e-06
ZNF138	22.81	1.98e-09		TMEM38B	38.68	2.19e-10		PRKAA2	26.83	6.23e-06
ZNF705G	22.73	9.25e-07		ICOSLG	38.65	3.64e-12		PMAIP1	26.83	6.81e-05
ADORA1	22.61	4.98e-06		SLC6A8	38.49	8.57e-08		GPRC5B	26.59	8.57e-07
RRAGD	22.54	9.91e-06		ADAMTS9	38.46	1.83e-07		TNFSF4	26.35	0.0002
SESN3	22.38	6.17e-09		GRIP2	37.52	4.39e-10		PPM1L	26.07	6.2e-06
EFNA5	22.32	3.48e-06		PDPN	36.75	2.87e-08		AC053503.6	25.62	3.82e-11
XIRP2	22.22	2.49e-06		RTN2	36.73	3.01e-10		JAM2	25.53	0.0003
GPRC5B	22.05	3.9e-06		FMO1	36.7	1.12e-07		PEG10	25.29	1.36e-07
IL32	21.86	7.2e-08		FBXL22	36.68	2.37e-09		LRIG1	25.24	1.94e-05
ELMO1	21.81	3.7e-06		CYB5R1	36.63	8.47e-11		TMEM38B	25.2	1.2e-08
PLN	21.79	2.69e-05		ST8SIA5	36.58	5.07e-09		SNORD116-2	25.19	1.41e-05
TGFB3	21.7	8.02e-07		LOC653513	36.56	6.52e-10		SLC24A2	25.08	2.52e-08
TRO	21.61	1.52e-06		EEF1A2	36.42	9.47e-05		ENAM	24.7	3.08e-06
ZNF705CP	21.6	1.29e-05		RYR1	36.35	3.37e-06		EEF1A2	24.54	0.0004
SHISA2	21.52	7.25e-05		USP2	36.05	2.93e-10		GSG1	24.52	0.0009
HOMER2	20.99	5.12e-07		MYH1	35.67	8.34e-07		ITGB1BP2	24.42	1.66e-08
ADAMTS12	20.95	3.37e-07		SESN3	35.58	1.37e-08		FAM65B	24.31	2.14e-06
MLIP	20.86	0.0002		RP11-782C8.2	35.37	6.36e-07		SYTL2	24.19	3.41e-05
TCHH	20.6	0.0001		DNAJA4	35.36	2.07e-09		FAM13C	24.13	0.0002
CDK18	20.58	9.62e-05		cheyzaw	35.25	1.05e-06		MYH6	24.08	5.52e-06
SERPINF1	20.57	1.43e-06		GPRC5B	35.11	9.02e-08		TRIM63	24.05	1.4e-06
SVILP1	20.11	1.78e-08		SERPINI1	34.99	0.0024		GPM6B	23.87	5.27e-05
TEAD4	20.06	7.15e-07		PRUNE2	34.65	1.39e-07		CELF2	23.7	9.62e-05
SNORD115-3	20.03	4.53e-07		ARPP21	34.18	1.07e-06		MTERF2	23.64	9.89e-08
bP-21264C1.1	19.95	1e-06		PACSIN3	33.62	2.71e-08		ZNF280B	23.53	1.5e-06
LRRC8B	19.62	1.29e-05		PLCE1	33.58	0.0003		tenura	23.45	9.74e-07
ST8SIA2	19.52	9.3e-05		LINCMD1	33.5	6.43e-10		TGFB3	23.17	2.74e-07
tenura	19.5	1.33e-06		PAFAH2	33.22	6.32e-09		CPEB3	22.71	3.06e-06
APOBEC2	19.45	1.6e-05		RP11-65L3.2	32.96	7.22e-10		PLA2G16	22.67	2.65e-06
STRADB	19.31	1.46e-09		TTN-AS1	32.91	1.73e-11		TP63	22.59	1.73e-09
HSPA4L	19.14	1.09e-08		chaslaby	32.8	3.32e-09		ST3GAL5	22.42	8.5e-07
PRR5-ARHGAP8	18.93	1.44e-07		MLLT11	32.78	9.39e-08		KCNH2	22.26	4.56e-08
EGR2	18.7	2.2e-08		CITED1	32.69	3.93e-07		XIRP2	22.09	1.48e-06
CFH	18.64	0.0021		PDE4DIP	32.4	7.01e-10		DIO2	21.88	3.4e-06
ITGA7	18.48	1.32e-06		FLVCR2	32.21	3.21e-08		SLC29A1	21.65	1.14e-06
IL34	18.07	4.61e-07		SNORD115-16	31.83	4.07e-08		SIRT2	21.52	5.76e-11
PPFIA4	17.92	1.83e-06		IGFBP2	31.83	0.0005		RP11-62C7.2	21.51	1.36e-08
riyare	17.91	4.21e-06		SCUBE2	30.79	2.62e-08		DLL1	21.3	3.09e-05
ACSL1	17.91	3.51e-07		IL17B	30.58	3.83e-06		DGKB	21.24	0.0006
AFAP1L1	17.9	9.62e-08		PFKM	30.32	1.54e-09		AC106775.1	21.16	5.71e-08
SNORD114-1	17.89	1.34e-08		AK1	30.27	2.7e-06		RP11-319E12.2	21.1	0.0002
gorvy	17.78	3.99e-09		CCDC169-SOHLH2	29.51	6.73e-09		SNORD114-3	20.99	1.48e-06
RP11-62C7.2	17.71	9.1e-09		HMGCS1	29.2	2.45e-08		HOMER2	20.4	2.54e-07
RP11-329A14.1	17.68	1.31e-07		MHRT	29.16	2.22e-08		GDF15	20.38	0.0025
SEMA6A	17.43	8.23e-06		SNORD116-2	28.96	1.11e-05		NMRK2	20.09	8.01e-06
CLSTN2	17.4	6.14e-05		geydoy	28.93	9.01e-09		COL25A1	19.95	3.2e-05
LINC00589	17.31	5e-06		MAPRE3	28.49	2.21e-08		SNORD115-15	19.76	1.88e-07
RGS2	17.25	1.92e-06		LINC00520	28.34	0.0003		ENPP4	19.7	0.0001
ST8SIA5	17.07	1.06e-07		MX1	28.26	0.0004		ATP1A2	19.67	1.56e-09
CSRP3	16.96	2.54e-05		MYO16	28	1.21e-05		NRCAM	19.62	0.0002
LINC00520	16.94	0.0013		MTERF2	27.99	2.01e-08		CACNA1S	19.43	1.83e-08
SERPINI1	16.74	0.0012		VCAM1	27.72	0.0039		LONRF3	19.41	7.65e-07
RP5-831C21.1	16.53	1.35e-08		MAMDC2	27.58	2.05e-05		MMP11	19.41	4.93e-09
DNAJA4	16.38	7.31e-08		RP11-955H22.2	27.47	7.18e-07		JPH2	19.34	3.51e-07
CTD-2545M3.8	16.28	8.39e-05		APOE	27.19	2.97e-07		SNORD115-38	19.27	2.55e-06
LINC01121	16.15	9.54e-05		LRRC8B	27.09	1.31e-05		PCDH7	18.87	0.0036
SORT1	16.06	7.77e-06		PZP	26.78	0.0002		PPP1R3A	18.71	0.0001
SIRT2	16.02	4.9e-11		LONRF3	26.74	2.07e-07		RP5-831C21.1	18.71	1.65e-08
PADI2	15.94	0.0001		TGFB3	26.69	1.25e-06		HSPB3	18.61	1.15e-06
SNORD115-28	15.83	6.54e-07		COL11A1	26.51	0.0063		GUCY1A3	18.5	9.87e-10
GRASP	15.75	0.0006		GAMT	26.49	5.66e-05		CACNA2D1	18.49	6.3e-09
CCND2	15.59	0.0002		ZNF138	26.17	7.75e-10		H19_1	18.47	1.71e-09
SNORD114-12	15.55	3.94e-06		MIR206	24.98	1.67e-09		H19_1	18.47	1.71e-09
PRR5	15.52	5.51e-06		GPR83	24.88	1.05e-07		RBM24	18.42	7e-08
AGT	15.51	0.0002		PPP1R3A	24.76	9.38e-05		HIPK3	18.37	7.77e-08
RASGRF1	15.49	1.69e-06		NPY6R	24.57	2.68e-05		USP41	18.19	8.79e-09
MEF2C	15.43	3.9e-07		ISYNA1	24.45	0.0002		SNORD114-1	18.18	1.35e-08
FAM213A	15.19	4.67e-05		APCDD1	24.28	0.0018		S100A1	17.99	0.0018
RGR	15.14	1e-05		SLC25A4	24.23	2.83e-08		SIK1	17.91	2.68e-06
A2M	15.03	0.0053		sloysnor	24.13	2.86e-06		PROX1	17.9	2e-06
RGS16	14.99	2.24e-06		XIRP1	24.09	5.6e-09		ANK2	17.81	1.32e-05
PPARGC1A	14.98	9.21e-05		JPH2	23.79	3.02e-09		ACTG2	17.65	0.0413
CHCHD10	14.92	4.8e-10		SHISA2	23.59	1e-05		MPC1	17.63	9.92e-08
chadoy	14.9	1.32e-06		CARNS1	23.36	6.35e-07		SORT1	17.36	8.7e-05
PRR32	14.82	6.17e-05		FGF11	23.23	6.64e-09		LUM	17.02	3.45e-05
AC053503.6	14.6	1.33e-10		PYGL	23.04	1.67e-06		SLC7A7	16.97	8.29e-06
RP11-594N15.3	14.56	1.16e-06		chufloby	22.85	3.46e-09		HSD11B2	16.91	0.0012
RBM24	14.42	3.47e-07		SLC29A1	22.82	5.84e-06		XIRP1	16.89	1.78e-07
TMEM38A	14.22	8.33e-06		TCONS_l2_00030954	22.6	5.89e-05		LINC01021	16.75	8.98e-05
KCNN3	14.11	1.17e-06		SSPN	22.48	4.94e-06		APOBEC2	16.73	4.92e-06
CCDC169-SOHLH2	14.03	3.67e-08		SUSD4	22.39	2.54e-08		EGR2	16.57	1.2e-07
INPPL1	13.97	1.38e-08		SHD	22.13	1.82e-06		FBXO10	16.45	1.41e-08
DYSF	13.94	3.26e-05		GDF15	22.09	1.8e-05		PBXIP1	16.38	2.23e-05
RP11-1L9.1	13.85	3.88e-05		LTF	21.92	6.97e-08		ACTC1	16.38	0.0033
ANKRD10	13.74	3.37e-07		SLC7A7	21.65	1.13e-06		LRRC8B	16.35	7.1e-06
IL2RG	13.71	7.19e-06		STRIP2	21.5	3.78e-08		TRO	16.26	5.48e-06
DTNA	13.56	5.3e-06		NBEAP1	21.13	0.0003		RTN2	16.23	2.5e-08
RP11-241F15.1	13.46	7.81e-05		COX6A2	20.75	8.46e-08		TSPAN9	16.19	1.01e-08
DCLK1	13.42	0.0037		GUCY1A3	20.67	4.46e-10		RP11-435B5.5	16.18	4.85e-08
GSTT2	13.19	0.0186		TPM2	20.52	2.5e-11		NCOA1	16	1.28e-07
PARD6G	13.17	1.5e-07		CPEB3	20.5	2.69e-07		NBEAP1	15.96	6.26e-05
GTDC1	13.05	3.87e-10		BMP4	20.37	0.006		PRR5-ARHGAP8	15.9	3.82e-07
LINCMD1	13.04	7.3e-09		B3GALT2	20.08	1.87e-08		ANKRD1	15.75	0.0019
OLFML2B	12.99	8.04e-08		RBM24	20.03	2.28e-07		ARHGEF6	15.6	7.86e-06
LINC01588	12.97	0.0145		GUCY1B3	20.01	2.2e-07		SNORD116-1	15.54	6.14e-06
ARPP21	12.87	6.29e-05		FRMPD1	19.77	1.31e-07		PGPEP1	15.54	3.99e-05
JAM3	12.86	1.45e-09		ACTA2	19.72	6.39e-06		PPM1K	15.54	9.47e-09
PEG10	12.53	8.86e-07		SLC24A2	19.7	1.1e-07		CITED1	15.5	5.22e-06
zeekarby	12.52	0.0003		MPI	19.57	7.44e-09		PLD3	15.49	1.88e-05
ENPP4	12.37	0.0007		RASL11B	19.51	2.31e-05		CFH	15.45	0.014
BCL2L11	12.31	2.41e-06		HRC	19.5	1.37e-10		CTD-2022H16.3	15.45	1.85e-05
CAP2	12.29	2.37e-08		TRIM72	19.48	6.63e-09		CLCN4	14.96	4.9e-07
cheyzaw	12.29	1.34e-05		RP11-171I2.4	19.22	7.82e-10		SEPW1P	14.79	1.09e-08
CACNA2D1	12.26	1.11e-08		FMO4	19.02	9.03e-09		LRIG1	14.7	2.98e-05
SCUBE2	12.2	7.88e-06		IP6K3	19.02	2.42e-07		RNU6-967P	14.52	0.0001
SNORD63	12.18	0.0004		DUSP27	19	3.59e-09		USP18	14.45	3.53e-08
CASZ1	12.16	0.0001		ACVR1C	18.94	3.03e-05		JAM3	14.24	6.09e-10
SNORD116	12.09	2.14e-07		PLCD4	18.61	4.67e-06		TPPP3	14.24	2.89e-07
RP11-435B5.5	12.04	3.95e-07		HOMER1	18.58	1.16e-05		WIPF3	14.22	9.13e-07
HMGCS1	12.02	1.37e-06		ANO5	18.57	2.06e-06		ARHGAP6	14.05	2.68e-07
LRIG1	11.97	3.8e-06		STON2	18.46	1.48e-07		PFKM	14.01	1.94e-07
SYNPO2	11.88	9.52e-08		SNORD115-38	18.43	2.54e-06		P2RX1	13.74	4.99e-07
PGM5	11.84	1.17e-06		PI4KA	18.32	2.28e-07		RP11-594N15.3	13.69	2.09e-07
NKAIN4	11.69	0.0001		XIRP2	18.17	3e-05		ZBTB7C	13.56	1.51e-08
MSI2	11.65	6.07e-05		slawswo	18.15	3.97e-06		KIF1B	13.55	1.82e-08
HIPK3	11.63	1.31e-07		PGPEP1	18.1	5.76e-07		LINC01534	13.49	9.4e-07
GMPR	11.6	2.69e-07		FOXO1	18.1	2.65e-07		METTL7A	13.43	0.0014
RAB6B	11.58	1.39e-06		TRIM63	18.09	2.37e-06		ZNF138	13.4	6.54e-08
ARRDC4	11.56	0.0021		ULK3	17.92	2.98e-09		IGF1	13.14	0.002
PPM1L	11.53	2.83e-05		NCOA1	17.8	2.61e-08		AFAP1L1	13.12	5.96e-06
NBEAP1	11.5	0.0005		CACNA2D1	17.76	1.38e-09		HSPA4L	13.1	6.19e-08
ST3GAL5	11.41	1.33e-05		PPP1R12BP2	17.75	3.71e-06		INPPL1	13.03	1.43e-08
LONRF3	11.4	2.15e-06		TNFSF4	17.65	0.0004		SH3BGR	12.99	7.57e-06
SYPL2	11.38	2.83e-05		P2RX1	17.6	3.21e-06		nerspey	12.95	6.21e-08
RTN2	11.24	5.78e-08		MYBPC1	17.52	0.0006		CHCHD10	12.91	1.22e-09
ACVR1C	11.21	0.0001		ARPP21	17.45	7.96e-07		MOB1B	12.9	1.11e-08
RP11-1281K21.1	11.11	1.44e-05		TSPAN9	17.34	1.97e-08		CXCR4	12.83	0.0016
ATG4A	11.1	4.76e-09		RRAD	17.28	2.8e-10		SPRY1	12.75	4e-06
FAM13C	11.09	0.002		DGKB	17.21	0.0119		ARHGAP42	12.72	1.62e-06
DLG2	11.09	8.17e-05		shoysna	17.19	5.59e-09		SNORD115-28	12.62	1.18e-06
SLC7A7	11.04	4.18e-06		PMAIP1	17.13	4.69e-05		FER1L6	12.62	7.13e-05
RANBP3L	11.02	2.46e-08		COX7A1	17.11	1.89e-06		SHISA2	12.47	3.63e-05
MTERF2	10.97	5.16e-07		FAM213A	17.03	6.49e-05		SLC9A2	12.44	5.53e-05
NRAP	10.92	1.93e-06		RP11-62C7.2	17	6.85e-09		RASGRF1	12.44	1.17e-05
AQP1	10.88	0.0245		AGPAT5	16.93	1.18e-06		SVILP1	12.37	4.39e-08
OSBPL6	10.87	4.55e-06		PLEKHD1	16.93	0.0037		KIAA0922	12.33	9.47e-05
AC106775.1	10.74	4.9e-07		ADAMTS14	16.93	4.25e-11		ANKRD10	12.29	3.18e-07
DMPK	10.71	1.33e-07		PLA2G16	16.85	7.09e-06		DDX11L16	12.28	0.0007
TPD52	10.64	1.15e-06		MSRB1	16.81	4.63e-08		SENP2	12.25	4.27e-08
TAS1R1	10.56	1.07e-05		DAPK1	16.72	0.0001		VGLL2	12.25	0.0001
ABCG1	10.53	4.95e-06		C19orf47	16.67	5.15e-10		FXYD1	12.19	9.17e-06
SENP2	10.53	6.87e-08		OLFML2A	16.58	9.98e-09		riyare	12.13	7.16e-05
FBXO10	10.4	1.07e-07		SERPINF1	16.51	0.0003		RP11-807H22.5	12.12	1.48e-05
TRDN	10.38	4.63e-06		PBXIP1	16.51	1.92e-06		chaslaby	12.07	2.69e-06
TRIM72	10.37	1.5e-07		RP1-80N2.2	16.47	6.14e-06		TST	12.03	0.0049
CYTIP	10.35	0.0011		RP11-329A14.1	16.45	1.12e-07		cheyzaw	12.02	7.17e-06
GADD45A	10.35	3.51e-08		DMPK	16.34	8.16e-07		DDX11L9	11.89	2.96e-06
TCAIM	10.35	2.09e-09		RNU6-967P	16.3	0.0007		CYP2J2	11.83	0.0002
DAPK1	10.34	0.0013		H19_1	16.28	2.45e-09		RP11-955H22.2	11.82	0.0011
TMEM178B	10.34	1.65e-05		H19_1	16.28	2.45e-09		BCL2L11	11.8	3.11e-06
zorjaw	10.25	1.8e-07		MYO18B	16.23	5.25e-09		SYNPO2	11.72	4.04e-08
DMD	10.11	4.43e-07		ACSF2	16.06	6.96e-05		SRPK3	11.71	0.0005
ACTA2	10.07	6.31e-05		RP11-807H22.5	16.04	2.6e-05		AC010086.2	11.68	2.05e-06
HHAT	9.97	4.68e-06		ENPP4	15.93	0.0006		RP11-134G8.2	11.64	5.81e-06
COX6A2	9.94	1.25e-05		SHISA4	15.87	0.0001		MLIP	11.54	0.0005
PGPEP1	9.88	1.05e-05		PPFIA4	15.82	1.15e-07		EXPH5	11.52	2.74e-07
RXRG	9.82	0.0003		RP11-171I2.5	15.78	7.29e-08		PARD6G	11.49	3.18e-06
APCDD1	9.79	0.0123		GRASP	15.65	0.0002		SLC6A8	11.48	5.7e-05
SNORD114-3	9.75	9.5e-07		LINC01121	15.46	0.0002		OLFML2A	11.47	2.32e-08
H19_3	9.71	1.97e-06		KCNH2	15.33	1.24e-07		WWTR1	11.43	3.62e-07
H19_3	9.71	1.97e-06		BLCAP	15.3	4.26e-07		zeekarby	11.4	0.0006
ATP1A2	9.68	1.63e-07		PTPN4	15.03	2.5e-06		FBXL22	11.39	2.47e-07
ARHGEF6	9.64	6.14e-06		SETD7	15.02	3.05e-08		RGS2	11.37	1.21e-05
PLA2G16	9.63	1.5e-05		RXRG	15.01	0.0002		geydoy	11.37	9.77e-07
H19_1	9.61	6.04e-08		HHAT	15	1.73e-08		AGT	11.29	0.0002
H19_1	9.61	6.04e-08		ST3GAL5	14.89	2.05e-05		FRY	11.29	2.95e-05
ABLIM1	9.59	0.0046		STRADB	14.8	3.02e-09		PGM5	11.27	1.43e-06
IGFBP2	9.57	0.0154		PPP1R3C	14.8	0.0011		ARHGAP28	11.26	1.3e-08
SRP14-AS1	9.54	7.81e-07		SNORD114-1	14.74	3.3e-07		PZP	11.18	0.0031
PKP1	9.49	4.64e-07		RP11-134G8.2	14.71	8.1e-08		RYR1	11.16	3.56e-05
IVNS1ABP	9.43	1.23e-05		PQLC2L	14.68	2.62e-08		DNAJA4	11.09	3.36e-08
SNORA63	9.4	2.07e-06		ACSL1	14.57	9e-07		TMEM178B	10.95	6.37e-06
CH507-42P11.2	9.39	5.02e-06		TPD52	14.47	1.59e-06		ZNF705CP	10.88	0.0001
MEST	9.39	0.0451		KIF1B	14.4	5.58e-09		SLC4A11	10.82	4.65e-05
IP6K3	9.37	5.22e-06		RP11-319E12.2	14.35	0.0002		IL17B	10.78	2.57e-05
PDZRN3	9.36	7.39e-08		MTURN	14.22	3.44e-06		zorjaw	10.71	6.71e-07
SUSD4	9.32	3.23e-05		cheewu	14.21	4.05e-09		AK1	10.68	9.54e-06
ZNF705D	9.27	3.73e-05		CTD-2022H16.3	14.19	5.97e-05		LTF	10.67	1.4e-06
ANKRD1	9.26	0.022		DLL1	14.17	0.0001		CATSPERG	10.62	4.01e-06
TDRD1	9.26	0.0007		IDH2	14.05	1.26e-07		SSPN	10.6	8.13e-06
DCP2	9.23	7.6e-08		GYS1	13.92	3.02e-08		RP1-35C21.2	10.52	0.001
chaslaby	9.22	4.31e-06		NRAP	13.65	1.57e-07		SNORA11	10.51	3.69e-07
LINC01128	9.21	1.35e-05		DDX11L9	13.63	3.89e-07		KPNA5	10.5	1.22e-05
SNORA11	9.2	3.12e-07		ZNF423	13.61	6.74e-05		AGPAT5	10.46	1.03e-05
CDK5R1	9.18	1.58e-06		SNORD116-1	13.6	1.24e-06		RRM2B	10.39	8.67e-07
PPM1K	9.11	1.04e-07		KLF5	13.59	6.66e-06		ARRDC4	10.39	0.0386
PACSIN1	9.07	1.56e-05		FXYD1	13.53	4.36e-06		SNORD114-14	10.38	4.96e-05
SNORD113-6	9.07	1.01e-06		GPRC5B	13.46	1.8e-06		ULK3	10.38	3.4e-07
PVALB	9.06	0.0004		NEURL1	13.45	1.94e-07		CDO1	10.34	2.7e-06
TSPAN9	8.99	2.01e-07		CPE	13.35	0.0005		APCDD1	10.3	0.0112
CLCN4	8.97	2.14e-06		ACOT11	13.26	7.32e-10		LINC01121	10.3	0.0011
SNORD115-24	8.93	3.92e-06		MEST	13.16	0.0074		KREMEN1	10.29	0.0001
ADAMTS14	8.83	5.02e-09		INPP4B	13.13	2.65e-05		MAP3K7CL	10.25	0.0073
SIPA1L2	8.74	2.03e-05		ABLIM1	13.1	0.0013		KCNJ2-AS1	10.24	6.96e-05
JPH1	8.73	8.44e-05		bP-21264C1.1	13.03	2.4e-05		CCDC169-SOHLH2	10.15	2.9e-07
CTD-2022H16.3	8.72	3.72e-05		CHCHD10	12.88	4.28e-10		ZNF608	10.05	0.0023
MPC1	8.64	3.77e-07		LIPG	12.87	1.62e-06		APOC1	10.02	0.0007
SLC29A1	8.63	4.69e-05		NMRK2	12.82	3.94e-05		AL442203.1	10	0.0002
CACNA1S	8.55	1.38e-07		CELA2B	12.81	2.9e-09		TCONS_l2_00030954	9.99	0.0003
P2RX1	8.53	2.84e-06		SNORA11	12.79	3.89e-07		SNORA63	9.92	9.28e-06
MOB1B	8.47	4.68e-08		PPM1L	12.72	0.0002		ZNF705G	9.9	1.45e-05
perpee	8.44	9.37e-08		DTWD2	12.61	1.75e-05		TNNI2	9.86	0.0011
RYR1	8.43	7.24e-05		LINC01128	12.5	1.96e-07		TACC2	9.84	1.91e-06
RP11-369K17.1	8.43	0.001		METTL7A	12.46	0.0009		PLEKHD1	9.82	0.0055
STON2	8.42	4.15e-06		FRY	12.44	1.48e-05		DDX11L2	9.81	0.0002
ISYNA1	8.41	8.12e-05		OLFML2B	12.41	5.71e-08		TTLL7	9.8	0.0003
OLMALINC	8.38	1.43e-06		INPPL1	12.4	1.19e-07		SNORD63	9.77	0.0012
TPPP3	8.37	4.19e-06		RGR	12.36	0.001		ATG4A	9.74	2.76e-08
MYL3	8.35	0.0001		yahire	12.28	0.0001		COX6A2	9.74	8.51e-06
REEP2	8.34	0.0026		NEU1	12.26	1.38e-07		ARPP21	9.73	1.28e-05
FBXL22	8.34	3.03e-07		SLC6A10P	12.24	9.8e-07		MSI2	9.72	0.0003
CDH17	8.31	0.0021		MYO5B	12.22	1.45e-05		ICOSLG	9.7	1.12e-08
FMO4	8.3	6.31e-07		SNORD109B	12.22	2.38e-07		LINC01128	9.57	1.07e-06
FOXO4	8.29	6.33e-05		CECR2	12.21	8.66e-07		DLGAP1-AS1	9.5	3.71e-05
LRIG1	8.28	4.97e-05		STARD10	12.12	1.77e-05		shoysna	9.5	2.33e-07
SSPN	8.26	2.34e-05		RP11-799D4.1	12.06	1.32e-05		TMEM169	9.48	1.59e-07
KIF1B	8.2	2.36e-07		SH3BGR	12.05	1.72e-06		RP11-241F15.1	9.46	0.0001
ZNF91	8.17	6.07e-06		PPP2R3B	12.03	4.04e-05		MIR487A	9.4	0.0003
TSPAN18	8.11	0.0003		PPP2R3B	12.03	4.04e-05		MAPK15	9.34	7.32e-05
MIR206	8.09	2.27e-06		EXPH5	12	8.68e-08		MEST	9.33	0.0206
SNORD115-27	8.08	0.0018		MSI2	11.96	0.0001		LRIG1	9.25	0.0003
SNORD115-25	8.04	0.0002		IL2RG	11.95	0.0002		ADORA1	9.23	0.0003
MMP11	8.04	1.29e-07		SNORD115-28	11.89	3.44e-06		GAMT	9.16	0.0011
NCOA1	7.96	1.71e-06		SEPW1P	11.88	1.92e-08		ADAMTS9	9.1	2.41e-05
AC104417.1	7.92	3.9e-07		HIPK3	11.74	4.06e-07		CECR2	9.09	4.82e-05
RAB3IP	7.9	0.0001		ANKRD10	11.66	1.02e-05		IGF2R	9.08	0.0048
C19orf47	7.89	1.28e-08		SNORD114-3	11.58	5.17e-05		TPM2	9.06	4.64e-09
TTLL7	7.87	4.61e-05		NUAK1	11.54	0.0012		ACSL1	9.05	3.07e-06
C12orf42	7.87	0.0009		ZBTB7C	11.52	5.73e-08		FAM174B	9.03	3.85e-05
COL25A1	7.85	0.0002		JAM3	11.51	1.52e-09		ADAMTS12	9.01	1.01e-05
vusmarby	7.84	1.7e-07		PIK3R3	11.51	1.27e-07		GKAP1	8.92	4.8e-05
ZNF680	7.84	0.0002		LGI4	11.4	0.0002		LINC00520	8.92	0.0072
GPM6B	7.81	0.0002		PPARGC1A	11.39	0.0064		RP1-290I10.5	8.83	6.35e-05
SEPW1P	7.8	1.97e-07		CREM	11.36	2.79e-07		QPRT	8.81	8.7e-05
SMC6	7.79	1.83e-05		LINC00589	11.36	1.24e-05		PGM5P4	8.81	0.0001
CTB-119C2.1	7.77	1.49e-06		TIMM8B	11.31	1.99e-08		PGM5-AS1	8.8	0.0006
FAM171A2	7.73	2.69e-05		CCL11	11.3	0.0005		PRUNE2	8.8	4.39e-05
ARHGAP28	7.69	3.6e-08		OSBPL6	11.3	3.52e-06		sloysnor	8.8	0.0003
MYO16	7.66	7e-05		C1QTNF3	11.22	0.0055		DMPK	8.73	1.91e-06
DKK2	7.62	0.0046		HSD11B2	11.17	0.002		OSBPL6	8.72	5.59e-06
RP11-171I2.2	7.58	4.5e-07		CFH	11.05	0.0069		STRADB	8.6	2.28e-08
TMEM169	7.57	4.6e-08		AKNAD1	10.97	8.13e-06		RNF122	8.6	0.0002
VSTM4	7.55	1.25e-09		CLDN5	10.88	0.0002		SUSD4	8.58	7.88e-06
TMEM133	7.55	0.0001		ACER2	10.86	0.0004		TPD52	8.45	1.59e-05
MTURN	7.51	0.0002		AGL	10.81	9.44e-05		TAS1R1	8.44	0.0021
MIR133B	7.5	6.08e-08		CLCN4	10.79	2.43e-06		HHAT	8.43	9.8e-07
RRM2B	7.48	7.59e-07		plernybu	10.78	2.83e-06		ZDHHC15	8.42	0.0006
cheelee	7.46	7.55e-05		OVAAL	10.74	4.88e-08		LINC01626	8.42	3.92e-05
NMRK2	7.46	0.0001		SYNPO2	10.71	4.15e-08		ATP6V1G2	8.41	0.0004
OLFML2A	7.45	2.4e-07		ZNF556	10.66	9.99e-05		zoysyby	8.36	2.01e-06
H19_2	7.45	0.001		DRAIC	10.56	2.19e-05		KCNQ4	8.35	0.0001
H19_2	7.45	0.001		RASGRF1	10.51	7.24e-05		TTN-AS1	8.31	8.41e-09
MED12L	7.45	0.0005		PIPOX	10.46	8.59e-07		TRIM72	8.29	8.78e-07
CYP27A1	7.44	0.0005		ATG4A	10.45	8.95e-08		FAM171A2	8.19	3.94e-05
TMEM108	7.44	1.42e-06		ZBTB18	10.39	1.04e-05		chufloby	8.19	1.13e-06
ASAH1	7.42	2.16e-05		DDX11L16	10.34	0.0004		MSRB1	8.19	1.95e-06
ADRBK2	7.37	0.0002		SYNGR2	10.28	1.41e-05		VCAM1	8.18	0.0134
ARHGAP42	7.37	7.34e-06		TSPAN18	10.24	3.36e-05		COX7A1	8.16	0.0003
GYS1	7.35	1.7e-06		SLC4A11	10.22	5.82e-05		ZBTB18	8.16	0.0002
RNU4ATAC	7.34	0.0002		MLXIP	10.22	1.18e-08		PIPOX	8.14	0.0001
ULK3	7.33	5.57e-07		SLC2A4	10.14	6.78e-08		TRIM45	8.13	0.0002
PGM5P2	7.28	6.44e-05		ECHS1	10.09	7.11e-06		PPP1R3C	8.12	0.0197
RARB	7.22	0.0017		SNORD116	10.02	1.13e-06		CLSTN2	8.12	0.0015
FAM174B	7.16	0.0004		TACC2	10.02	3.47e-06		F13A1	8.04	8.86e-05
BCAS1	7.15	0.0002		PRR32	10	0.0009		TMEFF1	8.01	9.34e-08
DGKB	7.13	0.0075		PGM5	9.95	1.84e-06		FRZB	7.99	0.0002
MYO5B	7.12	5.78e-05		NCAM1	9.84	0.0012		RASL11B	7.98	0.0035
lusto	7.11	8.09e-06		FAM49A	9.82	0.0015		RP11-363E7.4	7.97	5.01e-06
RASSF2	7.08	0.0016		PPM1K	9.8	5.01e-09		PRR32	7.95	0.0004
SNAR-A9	7.05	0.0001		HEYL	9.8	5.75e-07		SLC16A10	7.91	0.0005
RP11-397O4.1	7.02	0.0007		PRKCH	9.71	0.0011		SNORD71	7.9	0.0005
RP1-290I10.5	7.01	0.0001		GGA2	9.6	2.5e-08		FAM174A	7.9	1.04e-05
GGA2	6.97	8.21e-08		HSPA4L	9.54	2.23e-06		DDX11L10	7.88	2.76e-05
AGPAT5	6.95	4.34e-05		AC136616.1	9.53	5.36e-07		GMPR	7.86	3.53e-06
FAM49B	6.95	2.18e-07		cheelee	9.51	2.49e-05		OLMALINC	7.79	3.92e-06
PBXIP1	6.95	0.0001		SMARCD3	9.47	3.77e-07		slawswo	7.72	0.0001
PM20D2	6.94	1.79e-05		CCND2-AS1	9.43	1.24e-05		HOMER1	7.71	1.13e-05
SOHLH2	6.91	9.62e-07		RP11-255G12.3	9.31	7.96e-06		RP11-574H6.1	7.7	0.0003
GPRC5B	6.89	9.96e-05		TSPAN14	9.31	1.43e-08		LOC102723769	7.65	0.0001
NUAK1	6.85	0.0011		DRP2	9.3	0.0002		TSPAN12	7.63	0.0011
SVIL	6.83	5.49e-07		C21orf33	9.27	3.59e-09		NT5DC3	7.62	1.4e-06
TRIM45	6.83	0.0001		tenura	9.24	4.13e-05		ABLIM1	7.58	0.0004
ALDH1B1	6.8	2.26e-06		TARSL2	9.22	0.0031		MIR133B	7.54	1.72e-07
MAPRE3	6.77	4.64e-05		DMD	9.18	7.24e-07		C1QTNF3	7.54	0.0003
CCDC169	6.76	0.0006		KIAA0922	9.17	0.0003		FOXO4	7.52	0.0003
CLSTN3	6.76	0.0003		C21orf33	9.08	2.19e-09		HRC	7.51	5.7e-08
AC114498.1	6.7	0.0038		CNOT6L	9.03	3.18e-08		perpee	7.48	2.83e-07
TSPAN12	6.69	0.0003		VN1R108P	9.01	1.48e-05		ANO5	7.48	3.97e-05
SNAR-A6	6.68	0.0001		FABP3P2	8.98	3.4e-07		SHD	7.47	0.0004
SNAR-A3	6.68	0.0001		CYP2J2	8.88	0.0006		CCNG1	7.46	1.39e-05
SNAR-A7	6.68	0.0001		FZD9	8.82	2.67e-09		FAM213A	7.44	0.0038
SNORD71	6.67	8.05e-05		NAA30	8.78	1.65e-09		SHISA4	7.41	0.0019
PHYHD1	6.63	2.79e-05		LINC01588	8.74	0.0052		ACSS2	7.41	9.15e-05
ARHGAP6	6.61	5.68e-06		PKIA	8.73	1.5e-05		CCDC169	7.4	0.0011
shokley	6.6	3.12e-05		ACVR2A	8.71	2.78e-05		AL357932.1	7.39	1.18e-05
SHF	6.57	0.0002		SLC2A3P1	8.7	5.63e-07		IP6K3	7.39	1.65e-05
snodu	6.54	4.03e-08		RANBP3L	8.7	4.42e-06		MTURN	7.38	0.0005
HN1	6.54	8.36e-06		CATSPERG	8.68	5.66e-06		MSANTD3-TMEFF1	7.38	1.41e-07
C2CD3	6.52	2.46e-06		HOMER2	8.66	2.01e-05		RP11-369K17.1	7.35	0.001
CTD-2020K17.1	6.5	3.37e-05		PRDX6	8.58	1.59e-06		PTPN4	7.34	6.16e-05
SETD7	6.5	9.52e-07		SENP2	8.57	4.09e-07		VASH1	7.33	0.0064
TM7SF2	6.48	2.51e-06		PGBD5	8.54	6.53e-05		SIPA1L2	7.32	2.22e-05
MLLT3	6.48	1.8e-06		SNORD114-12	8.53	0.0001		LRP8	7.32	0.0104
MIR503	6.47	0.0003		FBXO30	8.52	4.41e-08		MIR206	7.29	7.22e-07
FGF11	6.44	3.68e-06		SNORD114-14	8.49	0.0005		UBE2W	7.27	3.18e-08
wonoy	6.44	7.17e-06		SLC16A10	8.47	0.0004		SLC2A3P1	7.26	8.54e-07
RP11-255G12.3	6.44	4.35e-05		CAP2	8.42	9.95e-07		FOXO1	7.26	0.0004
PKP4	6.42	1.37e-07		RP11-363E7.4	8.42	4.85e-06		FXYD4	7.24	4.92e-06
KIAA0922	6.41	9.5e-05		PDZRN3	8.4	6.34e-07		HMGCS1	7.23	1.5e-05
TARSL2	6.4	7.83e-05		SHF	8.37	6.49e-06		VN1R108P	7.23	0.0013
ICOSLG	6.39	4.85e-08		BCAS1	8.37	1.69e-06		PRICKLE1	7.22	0.0002
peyglybu	6.36	1.9e-05		DCP2	8.31	5.15e-08		vusmarby	7.19	8.19e-07
PROX1	6.34	0.0002		HSD17B6	8.29	0.001		ADRBK2	7.18	0.0001
RP4-545K15.5	6.3	8.84e-06		IGF1	8.28	0.0269		DAPK1	7.17	0.0013
LDLRAD3	6.3	0.0002		SLF2	8.27	3.79e-05		SNAR-A6	7.15	2.13e-05
FER1L6	6.3	0.0007		S100A1	8.26	0.0225		SNAR-A3	7.15	2.13e-05
ADGRA3	6.27	6.94e-05		KPNA5	8.26	1.22e-05		SNAR-A7	7.15	2.13e-05
RNF122	6.26	0.0005		ACSS2	8.18	2.95e-05		PANK3	7.15	4.28e-07
AC010086.2	6.18	3.87e-05		DDX11L10	8.17	7.25e-05		DCP2	7.15	1.57e-07
SNAP91	6.16	1.94e-05		PRKAA2	8.16	4.01e-05		MLLT11	7.12	0.0002
C12orf73	6.15	8.87e-05		NEURL2	8.16	6.74e-06		CELA2B	7.12	3.89e-07
TTC7B	6.1	4.49e-06		SVILP1	8.15	1.77e-06		RP5-890E16.2	7.06	0.0008
LUM	6.07	0.0039		GKAP1	8.14	1.99e-06		RHPN2	7.04	3.57e-05
ATP1A3	6.07	0.0014		TTLL7	8.08	9.91e-05		ST8SIA2	7.03	0.0041
TP63	6.06	1.4e-05		CDK5R1	8.02	2.41e-06		RPS6KA5	7.01	0.0004
ATP6V1G2	6.03	0.0016		MPC1	7.98	5.1e-07		RP11-799D4.1	7.01	0.0001
OCIAD1	5.95	1.12e-06		PANK3	7.98	6.24e-08		RP11-171I2.2	6.99	4.16e-06
PNMAL1	5.91	1.66e-05		ALDOC	7.98	1.68e-06		PAFAH2	6.97	4.55e-05
AXIN2	5.91	3.34e-05		SIK1	7.93	2.36e-06		PPP1R12BP2	6.94	9.95e-06
CYB561A3	5.87	0.0003		UBE2W	7.93	7.82e-10		CNOT6L	6.91	1.89e-07
PGM5P4	5.86	0.0008		CSRNP2	7.89	3.55e-05		SNAR-A9	6.9	2.29e-05
MYH6	5.85	0.002		VASH1	7.83	0.0001		RP11-171I2.5	6.9	8.82e-06
P2RX6	5.85	4.12e-05		CCDC169	7.8	0.001		AC105399.1	6.88	0.0007
geydoy	5.84	2.51e-05		POPDC2	7.74	4.28e-07		RP11-329A14.1	6.88	1.25e-06
PPP2R3B	5.83	0.0007		KCTD17	7.74	0.0001		LINC00589	6.87	0.0004
PPP2R3B	5.83	0.0007		HHAT	7.73	2.82e-06		RXRG	6.85	0.0006
ARHGEF3	5.81	0.0002		P2RX6	7.71	2.66e-06		SIX4	6.85	0.0001
chufloby	5.81	1.37e-06		XRCC4	7.69	2.85e-07		RHOJ	6.78	0.0004
PRKAB2	5.8	1.77e-06		RP11-1281K21.1	7.68	0.0005		SBK2	6.77	0.0001
GPX3	5.79	0.0088		SNORD115-25	7.64	0.0002		TRIM54	6.76	4e-05
DIO2	5.78	0.0002		ZDHHC15	7.63	0.0009		DMD	6.71	7.81e-07
HS6ST2	5.76	0.0004		LINC01021	7.54	0.0093		RARB	6.63	0.0025
KCNH1	5.75	1.8e-05		LUM	7.52	0.0002		PPFIA4	6.62	2.04e-05
WDR63	5.75	3.63e-05		CXCR4	7.52	0.0064		TNFRSF10A	6.58	0.0065
ANK2	5.75	0.0048		CDO1	7.51	1.05e-05		CAP2	6.58	2.93e-06
ZC3HAV1L	5.75	8.02e-06		PCDH7	7.46	0.0213		AC024651.1	6.55	0.0005
CELF2	5.75	0.0002		RASSF2	7.44	0.019		C12orf73	6.5	0.0006
EEF1A2	5.7	0.0012		SNORD115-27	7.44	0.0001		AC067969.3	6.49	1.46e-05
DDX11L10	5.69	4.47e-05		ST8SIA2	7.43	0.0225		CCDC64	6.49	0.0002
MYL6BP1	5.69	9.21e-06		AC114498.1	7.43	0.0027		DDX11L8	6.49	5.81e-05
ZBTB10	5.68	6.62e-06		TMEM108	7.41	1.51e-06		LAMA2	6.49	0.0006
PREPL	5.68	6.84e-06		sochabu	7.38	0.001		COA5	6.46	1.02e-05
PPP1R3A	5.66	0.0098		SLC9A2	7.34	0.0006		AL158077.1	6.45	4.29e-05
APOC1	5.66	0.0046		SIPA1L2	7.32	0.0002		KCTD17	6.45	0.0011
SNORD114-14	5.65	0.0002		SPX	7.31	0.0005		EPB41L5	6.44	1.56e-05
ZNF708	5.64	8.08e-06		MLXIP	7.31	1.9e-07		AC114498.1	6.44	0.0016
IDI1	5.63	9.64e-05		FBXW7	7.31	5.3e-06		RP11-1L9.1	6.44	0.0003
MCU	5.63	1.05e-06		MCU	7.3	3.41e-07		NKAIN4	6.43	0.0003
PYGL	5.62	0.0007		RNY1P11	7.29	0.0001		ARHGEF3	6.41	0.0001
HINT3	5.58	0.0007		PROX1	7.21	9.08e-05		RP11-65L3.2	6.39	9.34e-07
STIM2	5.58	1.25e-05		TMEM176B	7.18	0.0051		KLHL28	6.38	1.59e-05
LOC102723769	5.58	0.0014		IDI1	7.17	9.81e-06		RP11-171I2.4	6.35	1e-07
RNY1P11	5.55	1.73e-05		PRKACA	7.15	6.08e-08		NRAP	6.34	2.06e-05
RP11-363E7.4	5.55	9.57e-06		LINC01534	7.14	1.53e-05		PRKAG3	6.33	0.0005
DDX11L2	5.54	0.0008		ADRBK2	7.08	0.0002		sochabu	6.33	0.0009
SRPK3	5.54	0.0003		RP1-35C21.2	7.06	0.001		FABP3P2	6.32	9.59e-06
zoysyby	5.54	4.85e-06		PRKAB2	7.05	3.1e-07		AGL	6.32	9.49e-05
RP11-65L3.2	5.52	3.52e-06		PLD3	7.04	0.0004		INPP4B	6.32	0.0034
zeejo	5.51	2.32e-05		RP11-471B22.2	7.03	1.05e-07		SVIL	6.31	1.26e-05
FXYD1	5.48	1.29e-05		WIPF3	7	4.37e-05		PVALB	6.3	0.0025
KRT40	5.48	0.0024		NFE2L1	6.99	8.73e-06		AL157882.1	6.3	5.83e-05
TTN-AS1	5.48	4.25e-07		ZNF608	6.99	0.0002		ZNF280A	6.28	0.0392
LINC01057	5.46	0.0023		SLC46A3	6.98	0.0001		RNY1P11	6.26	2.47e-05
MYBPC1	5.45	0.0082		RP11-1L9.1	6.92	9.74e-05		SPX	6.24	4.36e-05
IDH2	5.44	6.85e-06		ARHGAP6	6.91	1.92e-05		FMO4	6.23	1.42e-06
ADAMTS9	5.44	0.0002		ZNF705CP	6.89	0.0011		MUSTN1	6.21	1.49e-05
FNBP1L	5.43	0.0005		skargluby	6.87	3.01e-05		SNORD114-28	6.18	3.19e-05
TEX2	5.42	2.83e-06		COL25A1	6.86	0.0024		C19orf47	6.18	1.35e-07
SNORD104	5.4	8.23e-06		CAND2	6.86	9.01e-05		SNORD116	6.16	3.41e-05
FGD6	5.39	0.0003		TRIM9	6.86	3.22e-06		IL34	6.15	9.57e-05
PZP	5.38	0.0051		MOSPD1	6.82	9.12e-07		GABARAPL2	6.15	0.0013
TCEA3	5.37	0.0001		BTG2	6.82	8.3e-07		RP11-65L3.3	6.14	1.51e-05
KLHL28	5.37	1.54e-06		RP5-875O13.6	6.8	1.46e-07		SNORD115-3	6.13	1.39e-05
FAM20A	5.34	0.0125		MIF	6.8	2.88e-06		AL023876.1	6.11	0.0007
RASSF3	5.33	1.47e-05		PARD6G	6.79	9.55e-06		MYH1	6.11	0.0037
CPE	5.31	0.0431		EPB41L5	6.75	1.16e-05		GLRA2	6.1	6.07e-05
BVES	5.29	2.49e-06		TRO	6.71	0.0004		LINC00629	6.1	5.85e-07
TRIM9	5.28	0.0011		klawswo	6.7	0.0001		BVES	6.09	7.98e-06
DTWD2	5.27	0.0005		LINC01031	6.67	1.45e-06		STRIP2	6.08	0.0005
zygorby	5.27	8.4e-05		warrarbo	6.67	0.0002		TP53INP1	6.01	0.0004
DENND5B	5.27	1.4e-06		SNORD115-3	6.66	9.74e-05		SLF2	5.98	0.0001
ARPP21	5.27	0.0002		CYB561A3	6.65	4.75e-05		OLFML2B	5.96	4.55e-05
FAM210B	5.26	5.45e-05		KLHL28	6.64	1.65e-06		DTNA	5.96	1.79e-05
NHLRC3	5.25	1.42e-06		GADD45A	6.63	3.12e-07		KRT40	5.94	0.0002
ZNF253	5.24	6.87e-06		swuwubo	6.63	2.22e-06		AC008166.1	5.92	1.43e-05
SLC18B1	5.21	0.0009		MLXIP	6.63	3.8e-07		TNFRSF10C	5.9	0.0012
NT5DC3	5.21	3.7e-06		RAB6B	6.6	8.06e-07		RAB6B	5.9	9.93e-06
TRIM69	5.2	1.89e-06		RP1-290I10.5	6.56	3.46e-05		SEMA6A	5.86	3.21e-05
SPRY1	5.19	0.0014		AGAP3	6.51	1.76e-05		lusto	5.86	3.11e-05
DCAF5	5.19	1.54e-07		FAM171A2	6.51	4.92e-05		TCAIM	5.84	6.95e-08
RP11-171I2.5	5.19	6.61e-05		SOHLH2	6.48	7.87e-07		snoygloy	5.84	3.35e-06
MIR487A	5.18	0.0014		LAMA2	6.46	0.0005		PPP2R3B	5.82	0.0013
FAM65B	5.15	0.0011		SNORA63	6.44	6.01e-05		PPP2R3B	5.82	0.0013
FABP3P2	5.15	1e-05		ALDH1B1	6.43	8.81e-06		CYB561A3	5.8	0.0005
FRZB	5.14	0.001		HN1	6.39	1.94e-06		yahire	5.8	0.0007
USP28	5.12	4.01e-07		ROGDI	6.38	2.11e-05		ADAM19	5.8	0.002
ZBED5-AS1	5.11	0.0002		IL34	6.37	0.0002		NEURL1	5.78	0.0005
LINC00629	5.09	9.84e-06		RRM2B	6.36	9.42e-06		SIK1	5.77	0.0009
RP11-134G8.2	5.09	0.0003		CPEB2	6.35	0.0001		ZNF91	5.74	6.87e-05
C21orf33	5.05	1.28e-06		MORC4	6.31	1.87e-07		NEURL2	5.74	8.05e-05
ICOSLG	5.04	6.04e-07		TRIM69	6.28	2.53e-06		P2RX6	5.71	0.0002
RRAD	5.01	1.23e-06		OTUD3	6.23	3.72e-05		ANKRD50	5.7	2.92e-05
roysterby	5.01	0.0001		RP11-435B5.5	6.22	3.04e-05		ASAH1	5.68	0.0012
CIPC	5	3.49e-05		STIM2	6.21	0.0005		LINC01013	5.66	2.46e-05
TLCD1	4.94	3.68e-06		KREMEN1	6.18	0.0002		CARNS1	5.66	0.0001
ZNF254	4.93	1.5e-07		MICU1	6.12	7.44e-10		RANBP3L	5.66	1.24e-05
PPP1R3C	4.93	0.0054		MIR6736	6.11	0.0003		TSPAN14	5.65	3.56e-07
EPB41L5	4.92	4.48e-05		HENMT1	6.11	1.75e-06		PKDCC	5.65	7.82e-06
DLL1	4.92	0.0002		ANKS1A	6.1	1.39e-07		RP3-331H24.7	5.64	2.01e-06
PANK3	4.92	5.77e-06		IGSF3	6.08	0.0004		DENND5B	5.58	8.25e-06
MUSTN1	4.91	0.0001		CDKN1C	6.05	5.94e-05		ANKRD46	5.58	1.89e-06
GDF15	4.9	0.0034		MAPK15	6.05	0.0012		PRR5	5.57	0.0002
COX17	4.87	3.02e-05		IVNS1ABP	6.02	0.0007		NUAK1	5.56	0.0179
MORC4	4.86	4.78e-07		SNORD115-24	6.02	1.48e-05		ZNF254	5.52	1.62e-07
KCNMB4	4.86	1.41e-06		TFCP2	6	2.71e-06		SLC46A3	5.52	5.54e-05
TERF2IP	4.85	5.99e-06		DKK2	5.98	0.0027		cheewu	5.5	3.15e-06
MEF2C-AS1	4.85	0.0003		TNFRSF10A	5.98	0.0298		cheeskabu	5.49	6.61e-06
SPX	4.84	0.0002		BCL2L11	5.98	3.53e-05		GYS1	5.48	1.85e-06
RP11-574H6.1	4.83	0.005		HMBOX1	5.97	0.0003		MX1	5.47	0.0432
AGL	4.82	0.0002		PRKG1	5.96	2.28e-05		AC136616.1	5.46	6.64e-05
MSRB1	4.82	3.11e-06		FLRT3	5.96	0.0015		SOBP	5.45	1.69e-06
CPEB3	4.82	0.0003		TDRD1	5.96	0.0213		SCUBE2	5.44	7.7e-06
KREMEN1	4.8	0.0007		TP63	5.92	3.77e-06		SLC6A10P	5.42	0.0002
LINC01534	4.75	8.99e-06		ACACB	5.88	7.24e-06		ZDBF2	5.38	0.004
TRIM63	4.73	7.91e-05		AC010086.2	5.88	1.78e-05		DDX11L16	5.37	0.0002
CITED1	4.71	0.0003		SNORA14A	5.86	9.44e-05		STIM2	5.36	2.84e-05
RP11-65L3.3	4.71	4.35e-05		klolor	5.85	2.25e-05		AC003088.1	5.36	0.0226
PRKACA	4.69	9.18e-07		MIR889	5.84	2.43e-05		POPDC2	5.35	3e-06
FRY	4.69	0.0002		CTB-119C2.1	5.84	1.24e-06		SNORD59A	5.33	0.0004
CNOT6L	4.68	3.61e-07		ZNF705G	5.83	0.0003		SETD7	5.3	5.98e-06
PRDX6	4.68	1.82e-05		GMPR	5.83	1.29e-05		TMEM133	5.29	0.0009
CELA3A	4.68	0.0036		DDX11L16	5.83	0.0001		MIR450A2	5.26	0.001
TPM2	4.67	2.9e-07		ITGB6	5.83	0.0001		TMEM108	5.22	1e-05
AIF1L	4.65	6.43e-06		WDR63	5.82	2.91e-05		HS6ST2	5.21	0.0046
MICU1	4.62	4.98e-09		ST6GAL1	5.82	0.0039		PGM5P2	5.19	4.17e-05
GPR83	4.62	0.0005		SMAD1	5.77	0.0002		FGF11	5.18	5.96e-05
LRP8	4.62	0.0038		MIR544A	5.76	0.0002		SMC6	5.16	1.84e-05
MAP1LC3C	4.61	0.0116		PCDHB14	5.75	0.0005		IL32	5.16	0.0007
RP11-439A17.10	4.59	0.0003		seysabu	5.75	8.73e-09		ICOSLG	5.16	9.09e-08
IFFO1	4.59	3.92e-06		perpee	5.75	7.55e-06		PHF10	5.16	5.73e-06
ARHGEF7	4.58	7.73e-06		skoysneebu	5.73	0.0002		PNMAL1	5.14	0.0003
SNORD114-21	4.58	0.0003		AGBL1	5.68	0.0004		PCBD1	5.13	7.95e-06
FAM174A	4.58	7.54e-05		SLC2A11	5.68	0.001		FAM179B	5.12	1.75e-07
DRAIC	4.56	0.0016		ARHGAP42	5.67	5.19e-05		DKK2	5.12	0.0076
PAAF1	4.55	0.0001		USP18	5.65	1.86e-06		klawswo	5.12	0.0001
C21orf33	4.55	1.32e-06		gobloy	5.65	2.75e-07		SLC2A4	5.11	7.31e-06
HMBOX1	4.54	0.0014		IFFO1	5.64	4.04e-08		ACOT11	5.11	2.26e-06
CYFIP2	4.51	0.002		UQCR10	5.64	8.29e-05		AC019196.1	5.09	0.0012
RNU6-116P	4.47	0.0006		shokley	5.63	0.0002		RNF217-AS1	5.09	7.24e-05
TSPAN14	4.47	2.52e-06		ARHGEF7	5.61	1.28e-06		plernybu	5.08	1.5e-05
RNY1P8	4.47	0.0017		ARHGEF3	5.61	7.45e-05		CPEB2	5.07	0.0007
PAFAH2	4.46	8.16e-06		ALAD	5.61	0.0011		MCU	5.06	1.01e-06
CDV3	4.46	2.15e-09		cheeskabu	5.6	8.69e-06		AC021613.1	5.06	4.83e-05
KPNA5	4.45	3.04e-05		ZNF622	5.58	5.51e-07		spajobo	5.04	6.78e-05
MYOZ1	4.44	0.0005		AKAP9	5.55	0.0007		RP11-1281K21.1	5.03	0.0003
RNU6-17P	4.44	1.18e-06		ZBTB43	5.55	3.58e-05		FRMPD1	5.02	0.0001
TTYH2	4.43	0.0019		FAM174A	5.54	1.3e-05		AKAP1	5.01	0.0007
FBXW7	4.43	0.0002		USP28	5.54	8.37e-07		MIR889	5	0.0002
RNU6-34P	4.43	0.0003		SLC29A2	5.52	2.96e-07		CDR1	4.99	0.0005
VN1R108P	4.42	0.0008		LDLRAD3	5.52	5.6e-05		DNMT3A	4.99	5.53e-05
WFDC1	4.41	0.0155		ABCG1	5.52	0.0028		AGAP3	4.98	0.0001
ACER2	4.39	0.0004		GPX7	5.49	8.66e-05		GYG1	4.97	4.98e-06
LINC01611	4.38	4.65e-05		PRICKLE1	5.48	0.001		FAM78A	4.96	0.0041
KANSL1L	4.38	5.95e-05		MIR133B	5.45	1.13e-06		PRDX6	4.96	2.29e-05
SC5D	4.37	8.67e-06		CPEB4	5.44	1.67e-05		SRP14-AS1	4.96	2.39e-05
CPEB4	4.37	7.63e-05		MYL6BP1	5.43	1.48e-07		FZD9	4.95	1.41e-07
ZNF382	4.36	8.33e-05		ENAM	5.41	0.0033		SEPT4-AS1	4.95	3.68e-07
ATAD2B	4.36	2.14e-05		KCNJ2-AS1	5.4	0.0004		keyshy	4.94	0.0003
RASL11B	4.35	0.001		ATAD2B	5.39	1.63e-06		SNORD114-10	4.93	3.47e-05
MT-TM	4.35	1.14e-05		ANKRD36C	5.39	0.0003		ZNF253	4.93	7.53e-05
ANKS1A	4.34	1.29e-06		TDRKH	5.37	9.21e-07		ALDH1B1	4.91	0.0001
LYPD8	4.34	0.0059		TTLL11	5.35	1.27e-06		RASSF2	4.91	0.0353
LRCH1	4.33	3.2e-05		MED12L	5.34	0.0008		ROGDI	4.91	0.0014
RNU6-16P	4.33	1.89e-05		NPEPPS	5.34	0.0002		MIR99AHG	4.89	0.0048
PGBD5	4.33	0.0003		LRP4	5.33	0.0004		VSTM4	4.89	2.46e-08
SNORD114-28	4.3	4.64e-05		DTX4	5.31	0.0002		PLCD4	4.88	0.0003
RP11-713C19.2	4.3	0.001		PREPL	5.3	0.0002		IVNS1ABP	4.88	0.0004
CYLD	4.3	0.0003		SEMA6A	5.28	6.12e-05		MYO5B	4.85	0.0013
SH3BP5	4.3	6.7e-05		LOC440434	5.27	8.58e-06		ADAMTS14	4.84	2e-07
KCNB1	4.29	8.11e-05		FSD1L	5.27	0.0004		ECHS1	4.84	3.33e-05
FOXO1	4.29	0.0009		KIAA1161	5.26	0.0005		KCNH1	4.84	0.0008
marsu	4.29	0.0014		MOB1B	5.26	9.65e-07		SNORD113-6	4.84	3.51e-05
RNU6-222P	4.29	0.0001		TST	5.24	0.0088		SNORD109B	4.83	3.45e-05
PRKCH	4.28	0.0044		BAIAP2L1	5.24	0.0107		IGSF3	4.83	2.84e-05
LINC00327	4.26	0.0003		RP11-617F23.1	5.23	1.09e-05		CLSTN3	4.82	0.0026
PFKM	4.25	7.68e-06		LOC102723769	5.23	0.0056		FLRT3	4.82	0.0004
CDR1	4.25	4.85e-05		MRAS	5.22	1.94e-05		RNU6-39P	4.8	0.0009
SCARNA21	4.24	0.0009		OLMALINC	5.21	7.61e-06		MEF2C-AS1	4.8	0.0006
RP11-799D4.1	4.24	0.0001		XXbac-B33L19.12	5.17	0.0003		PREPL	4.8	7.9e-06
SMAD1	4.23	0.0009		DLGAP1-AS1	5.15	0.0001		HAAO	4.8	0.0006
SPATS2L	4.23	3.24e-07		COX17	5.14	8.59e-06		EPHB3	4.77	0.0002
SNORD109B	4.2	0.0004		KLHL24	5.14	2.21e-05		TLCD1	4.76	0.0005
FRMPD1	4.2	4.01e-05		LAD1	5.13	0.0001		SC5D	4.76	3.27e-06
TST	4.2	0.0133		C12orf73	5.13	0.0009		ARHGEF7	4.76	8.91e-06
PRKAG3	4.18	0.0006		LINC00327	5.13	0.0002		TRIM36	4.75	0.0007
RNU6-25P	4.18	7.2e-05		PHYH	5.12	5.82e-07		RP3-466P17.2	4.75	1.95e-06
RPAIN	4.18	3.79e-06		NT5DC3	5.11	2.17e-06		CSRNP2	4.74	0.0006
PIK3R3	4.17	9.29e-06		CALM1	5.09	6.65e-07		SMAD1	4.73	0.0002
GABARAPL2	4.17	8.72e-05		SIX4	5.08	0.0041		UGT8	4.7	0.013
cheeskabu	4.16	4.02e-05		DCAF5	5.06	1.33e-07		GTDC1	4.67	7.38e-08
GTF2E1	4.16	6.43e-07		RP11-594N15.3	5.04	0.0019		ZNF423	4.66	0.0028
TIGD7	4.16	6.87e-05		RP11-713C19.2	5.03	0.0004		CREM	4.64	0.0004
RNU6-13P	4.16	9.14e-05		ERC2	5.03	0.0004		TCAF1P1	4.6	3.63e-07
RNU6-12P	4.16	9.14e-05		cheedoy	5.03	0.0002		THPO	4.57	3.14e-06
TRAK2	4.15	4.85e-06		RC3H2	5.02	5.26e-07		AHCYL2	4.55	0.0011
STARD10	4.15	0.0008		OSTM1	4.96	0.0001		BTG2	4.55	8.39e-06
HRC	4.13	5.82e-06		TCEAL1	4.95	1.11e-06		MORC4	4.54	9.96e-07
LPCAT3	4.12	1.4e-06		SMC6	4.94	0.0005		ZMYM2	4.53	8.74e-06
karbubo	4.11	8.17e-06		SLC18B1	4.93	0.001		RP3-331H24.6	4.53	0.0002
SHQ1	4.09	1.47e-06		CYP27A1	4.93	0.0142		ARPP21	4.52	1.48e-05
RP11-63E5.6	4.04	0.001		UGT8	4.93	0.0098		GPX7	4.52	0.0075
ANO5	4.04	0.0009		SGCD	4.93	0.0002		LINC01057	4.51	0.0003
yahire	4.04	0.0102		CCNG1	4.92	8.1e-05		AC048346.1	4.51	0.0004
RNU6-47P	4.04	3.5e-06		zorjaw	4.92	0.0001		PCDH19	4.5	0.0011
ZNF462	4.01	0.0004		ST5	4.9	3.66e-05		MIR544A	4.48	0.0005
MIR450A2	4.01	0.0008		COA5	4.89	2.15e-05		MLLT3	4.48	8.63e-06
KCNQ4	4	0.0003		SPRY1	4.87	0.0003		KLHL24	4.48	0.0005
KCTD17	4	0.0007		USP41	4.87	3.51e-06		ACACB	4.47	0.0001
SLC2A11	3.99	0.001		RP3-331H24.7	4.86	4.8e-05		RP11-492D6.3	4.45	8.96e-05
CDO1	3.99	0.0027		PACSIN1	4.86	5.62e-05		OBSL1	4.45	0.0004
RP11-145P16.2	3.97	0.0002		FAM49B	4.85	6.23e-07		STX16	4.45	9.36e-05
SNAR-E	3.97	0.0002		FAM13A	4.84	0.0001		plarsha	4.44	2.39e-07
RP11-471B22.2	3.97	3.49e-06		NBPF20	4.82	7.57e-06		STON2	4.42	6.26e-05
RNU6-36P	3.95	7.69e-05		MIR503	4.82	0.0063		RP11-397O4.1	4.4	0.0001
RHOJ	3.95	0.013		ARPP21	4.82	6.59e-05		ACER2	4.39	0.0006
SIK1	3.93	0.0009		LMBRD2	4.8	9.73e-07		PRKACA	4.39	2.82e-06
CASD1	3.93	7.52e-07		SEPT4-AS1	4.77	1.42e-06		NEU1	4.37	0.0002
RNU6-7	3.93	0.0001		NBPF9	4.76	4.51e-05		skargluby	4.36	4.11e-05
ARHGAP36	3.92	0.0176		chadoy	4.73	0.0008		MAP1LC3C	4.35	0.0194
RP3-331H24.7	3.91	0.0002		RNY1	4.72	0.0063		RP11-617F23.1	4.35	0.0002
RNU6-32P	3.91	5.99e-06		CH507-42P11.2	4.72	0.0005		RNF217	4.35	0.0002
UBE2W	3.91	4.23e-07		LINC01626	4.71	0.0002		FBXW7	4.34	1.91e-05
FZD9	3.9	1.17e-06		CH17-258A22.4	4.71	9.93e-07		CCND2-AS1	4.33	0.0002
RNF217-AS1	3.9	0.0003		GLRA2	4.7	0.0031		SNORD115-24	4.32	1.39e-05
BAIAP2L1	3.88	0.0016		LPCAT3	4.69	1.46e-06		CDK18	4.32	0.0024
RNU6-271P	3.88	0.0002		TMEM176A	4.68	1.38e-05		zeejo	4.31	0.0001
DLGAP1-AS1	3.88	0.0001		SNORD114-28	4.68	0.0009		LDLRAD3	4.3	0.0002
IL17B	3.87	0.0005		UROS	4.67	8.78e-05		CCL11	4.29	0.0088
RP11-545D22.1	3.87	8.41e-05		RP11-545D22.1	4.66	8.7e-05		FUOM	4.29	0.0275
SNORD59A	3.86	0.0001		SVIL	4.66	9.24e-05		SLC2A11	4.28	0.0033
BTG2	3.84	3.15e-05		TIGD7	4.66	5.08e-05		BCAS1	4.28	0.0003
COX17P1	3.84	1.32e-06		LRIG1	4.65	0.0019		AP002884.1	4.28	0.0016
RNU6-15P	3.83	6.05e-05		renayu	4.65	0.0008		COX17	4.26	0.0005
ENAM	3.83	0.001		PAIP2	4.65	6.44e-06		TRUB1	4.26	5.76e-06
TRIM54	3.83	0.0003		RP5-890E16.2	4.65	0.0024		GRASP	4.26	0.022
skoysneebu	3.83	0.003		PLN	4.63	0.0145		MIR503	4.25	0.0088
CPEB2	3.82	0.0001		DDX11L2	4.61	0.0003		PACSIN3	4.25	7.6e-05
FXYD4	3.82	0.0015		LINC00472	4.6	2e-05		OCIAD1	4.24	9.24e-05
PHF10	3.81	7.55e-05		ARRDC4	4.6	0.0195		SNAR-E	4.22	6.35e-05
RP11-796E2.4	3.81	2.66e-05		DUSP13	4.59	1.24e-05		FAM20A	4.21	0.0154
PTDSS2	3.8	0.0028		GET4	4.58	3.85e-05		PLCE1	4.2	0.0408
TRIM36	3.8	0.0001		SNORD63	4.57	0.0031		PI4KA	4.19	0.0006
OGDH	3.8	0.0002		OGDH	4.53	0.0003		FGD6	4.18	0.0009
DIP2B	3.79	0.0004		ZNF382	4.52	0.0002		STX16-NPEPL1	4.17	0.0002
RP11-955H22.2	3.79	0.0197		AC240274.1	4.51	7.12e-07		ERC2	4.17	0.0106
PCBD1	3.79	6.13e-05		SNORD113-6	4.5	0.0027		NBPF10	4.15	0.0099
ANKRD46	3.79	4.74e-06		TAS1R1	4.49	0.0002		C21orf33	4.14	1.23e-05
CCNJ	3.78	0.0005		zeejo	4.48	7.75e-07		C12orf42	4.13	0.0134
GLRA2	3.78	0.0058		RMND5A	4.46	1.38e-07		STARD10	4.11	0.0007
FSD1L	3.78	0.0006		PEG10	4.46	3.34e-05		FAM210B	4.11	5.46e-05
SH3BGR	3.77	8.67e-05		RNF217	4.45	0.0003		NBPF26	4.11	0.0021
CASS4	3.77	0.0005		ZNF568	4.43	1.83e-05		GADD45A	4.11	2.68e-05
ECHS1	3.76	0.0003		COX17P1	4.43	2.04e-06		MLXIP	4.1	0.0004
stabloybu	3.76	6.93e-05		snoygloy	4.42	3.6e-05		stabloybu	4.09	4.19e-05
DNMT3A	3.75	9.73e-05		IGF2R	4.4	0.0129		TFCP2	4.09	0.0001
LINC01021	3.75	0.0064		CTD-2020K17.1	4.4	0.0001		RP11-713C19.2	4.09	0.001
MOAP1	3.75	0.0002		PGM5P2	4.39	0.0013		ST5	4.09	0.0017
PLD3	3.74	0.0005		slafy	4.39	0.0093		TDRD1	4.08	0.0228
keyshy	3.74	0.0004		ANKRD20A11P	4.38	0.0086		SMARCD3	4.06	3.17e-05
ZNF626	3.74	2.24e-05		MAP1LC3C	4.37	0.0008		ZBED5-AS1	4.06	0.0024
CDKN1C	3.74	0.0002		ZNF302	4.36	0.0004		HEY2	4.05	0.0003
CATSPERG	3.73	0.0001		SYTL2	4.36	0.0008		CIPC	4.05	0.0003
CLDN5	3.73	0.001		SNORD114-21	4.35	0.0007		DDX11L5	4.04	4.17e-05
flawtey	3.73	0.0021		NHLRC3	4.34	4.8e-06		NT5M	4.04	7.81e-05
MAPK15	3.71	0.0002		VSTM4	4.33	3.64e-07		TIMM8B	4.04	6.61e-06
UQCR10	3.7	0.0002		TTYH2	4.33	0.0011		SNORD115-27	4.03	0.0004
CASP7	3.7	1.66e-05		FOXO4	4.32	0.0023		C21orf33	4.03	1.43e-05
plernybu	3.7	0.0002		PM20D2	4.31	5.65e-05		WBSCR17	4.03	8.42e-05
AC003088.1	3.7	0.0159		plarsha	4.28	1.07e-06		skoysneebu	4.02	0.0113
NCAM1	3.69	0.0105		SNORD114-10	4.28	0.0006		GGA2	4.02	3.18e-06
GKAP1	3.69	0.0007		MOAP1	4.28	0.0002		PQLC2L	4.01	0.0001
RP11-171I2.4	3.69	1.71e-05		peyglybu	4.27	0.0001		ITGB6	4.01	0.0013
EPHB3	3.68	4.28e-05		NBPF10	4.24	0.0008		BLCAP	4.01	0.0007
RC3H2	3.68	6.7e-05		RP11-378I6.1	4.24	0.0024		LRRN2	4.01	0.0052
RNU6-8	3.68	7.57e-06		TRAK2	4.23	1.11e-05		LINC01588	4	0.0419
RNU6-1	3.68	7.57e-06		FXYD4	4.23	0.0003		ANKRD36C	4	0.0017
JMJD1C	3.68	8.4e-08		CDKN1A	4.23	8.81e-06		ZC3HAV1L	3.99	0.0005
GRIP2	3.67	0.0001		LINC00998	4.23	1.23e-05		RASSF3	3.99	0.0007
HOMER1	3.67	0.0013		SUDS3	4.23	4.53e-05		MOSPD1	3.97	0.0002
LINC01626	3.67	0.0001		FIGF	4.23	0.0004		OSTM1	3.97	0.0031
ZBTB18	3.67	0.0005		PDE2A	4.2	0.0012		DESI2	3.97	5.87e-05
borfoy	3.65	0.0002		HAAO	4.2	0.0016		PAG1	3.97	0.0007
RP1-80N2.2	3.65	0.0009		RASSF3	4.19	1.14e-05		UBE2WP1	3.96	1.66e-05
RHPN2	3.65	0.0009		SPRYD4	4.19	2.65e-06		MIF	3.96	0.0009
RNU6-33P	3.65	6.7e-06		TMEM178B	4.19	0.0008		CELF2	3.95	0.0006
PACSIN3	3.65	0.0003		AC002044.4	4.17	0.0124		MIR6736	3.95	0.0002
choyzeeby	3.64	7.42e-05		KLHDC3	4.17	1.31e-08		CPEB4	3.95	0.0002
slawswo	3.64	0.0006		TM7SF2	4.16	4.7e-05		SPATS2L	3.95	3.83e-07
sochabu	3.64	0.0034		ZNF91	4.15	0.0004		AKAP9	3.94	0.0007
ST6GAL1	3.63	0.0019		leykarbu	4.15	0.0002		DCAF5	3.94	4.31e-07
C4orf3	3.63	2.93e-05		TMEFF1	4.14	5.45e-06		ATAD2B	3.93	0.0002
DDX11L16	3.62	0.0028		ATP6V0A2	4.13	5.74e-05		USP28	3.93	4.81e-05
MIR889	3.6	0.0028		CIPC	4.13	0.0002		PAAF1	3.92	0.0003
AC024651.1	3.6	0.0082		REEP2	4.13	0.0012		PYGL	3.92	0.0013
AK1	3.6	0.0003		FAM174B	4.12	0.0004		ACSF2	3.92	0.0007
CARNS1	3.59	0.0001		RHOJ	4.12	0.0221		LINC01611	3.9	0.0003
FAM115B	3.59	0.0001		KIAA0319L	4.1	9.8e-05		MTX3	3.89	2.08e-06
COA5	3.59	1.4e-05		TMEM133	4.1	0.0066		CDKN1C	3.89	0.0004
OSTM1	3.57	0.0013		CCDC64	4.1	0.0034		HECTD2-AS1	3.87	0.0007
TNFRSF10C	3.57	0.0015		DLG2	4.1	0.022		HN1	3.87	0.0002
COX7A1	3.56	0.0016		MT-TM	4.08	8.06e-06		MIR654	3.87	8.54e-05
CSRNP2	3.55	0.0007		STIM2	4.08	0.0002		WDR63	3.85	0.0002
HECTD3	3.54	0.0002		KLHL15	4.04	2.98e-06		LRCH1	3.85	1.19e-05
RP3-331H24.6	3.54	0.0004		RPAIN	4.04	3.35e-06		IDI1	3.83	0.0017
ACACB	3.52	0.0018		TCHH	4.04	0.0292		wajo	3.83	0.0005
PAG1	3.51	0.0002		TERF2IP	4.04	2.63e-05		CH17-258A22.4	3.82	2.38e-05
ABHD17B	3.5	0.0105		AC067969.3	4.03	5.91e-05		FXR1	3.82	2.91e-06
SPOCK2	3.5	0.0013		RP11-197O8.1	4.03	0.0243		NBPF20	3.81	0.0003
DPYSL4	3.49	0.0119		FAM20A	4.02	0.0145		TCHH	3.81	0.0024
LINC01278	3.49	3.56e-06		C12orf42	4.02	0.0292		CDKN1A	3.81	2.01e-05
flusluby	3.49	0.0064		RP3-331H24.6	4	0.0027		TRIM9	3.81	0.0002
GPX7	3.49	0.0029		marsu	4	0.0115		SNORD115-25	3.81	0.0015
SLF2	3.47	0.0005		SCCPDH	4	6.94e-05		ACO2	3.81	3.84e-05
TP53INP1	3.47	0.0021		HMGN3	3.99	9.29e-05		MYL6BP1	3.8	3.47e-06
KIAA0319L	3.47	0.0001		NBPF19	3.98	2.61e-05		CAND2	3.79	0.0004
DRP2	3.47	0.0254		ARHGEF6	3.98	0.0019		ZBTB10	3.79	2.23e-05
FBXO30	3.46	2.93e-05		KSR1	3.98	0.0003		FAM13A	3.78	0.0019
klolor	3.46	0.0003		LRCH1	3.96	3.73e-05		AL021394.1	3.77	0.0005
LAD1	3.46	0.0006		BVES-AS1	3.95	0.0016		TCEA3	3.77	0.0005
NT5M	3.46	0.0006		TP53INP1	3.94	0.0005		LGI4	3.76	0.0004
ACTA2-AS1	3.46	4.11e-05		FAM53B	3.93	0.0002		RAB3IP	3.75	0.0003
COL5A2	3.44	0.015		HECTD2-AS1	3.92	0.0002		TEX2	3.75	8.31e-05
MAST2	3.43	1.83e-05		JMJD1C	3.92	5.43e-08		AC027806.1	3.74	0.0008
RP5-890E16.2	3.43	0.0003		ASAH1	3.91	0.0022		PHYHD1	3.71	0.0006
SNORA22	3.42	0.0006		FNBP1L	3.9	0.0027		C4orf3	3.71	5.98e-05
ZNF608	3.42	0.006		LINC01611	3.9	0.0002		NBPF11	3.7	0.0006
HECTD2-AS1	3.42	0.0006		MSANTD3-TMEFF1	3.88	2.01e-05		ATP6V0A2	3.7	0.0067
LGI4	3.41	0.0042		ZNF254	3.88	5.46e-06		ZNF556	3.69	0.0053
MIR323B	3.4	0.0108		FAM78A	3.87	0.0166		COX17P1	3.68	1.45e-05
RNU6-24P	3.4	7.06e-06		ZNF462	3.87	1.38e-05		RMND5A	3.68	1.82e-06
RNU6-1011P	3.39	0.0002		JPH1	3.87	0.005		RP4-657E11.10	3.68	0.0033
ARPP21	3.39	0.0066		C11orf71	3.86	0.0002		CASS4	3.67	0.0002
LOC653513	3.39	0.0018		AKAP1	3.85	0.016		AC026366.1	3.66	0.0006
SNORA22	3.38	0.0004		TSPAN12	3.84	0.0057		PGM5-AS1	3.66	7.42e-06
MPP6	3.38	0.0005		COL5A2	3.83	0.0005		TMEM170B	3.65	0.0003
ZMYM2	3.38	3.1e-05		NDUFAB1	3.83	9.93e-06		SLC29A2	3.65	3.56e-05
PGM5-AS1	3.38	0.0008		LINC01278	3.83	2.96e-07		ABHD17B	3.65	0.0132
CCDC64	3.38	0.0017		CASP7	3.82	2.23e-05		NDUFA2	3.65	0.0053
CELA2B	3.37	7.58e-05		FAM179B	3.82	2.92e-06		SNORD114-21	3.64	0.0003
TMEFF1	3.36	8.02e-05		EFNA5	3.79	0.0093		TNRC6B	3.64	0.0077
ERC2	3.36	0.0092		MLLT3	3.79	1.01e-05		PCDHB14	3.63	0.0363
DDX11L5	3.35	0.0012		ZC3HAV1L	3.79	0.0038		JMJD1C	3.63	1.75e-06
TCONS_l2_00030954	3.35	0.0063		SNORD71	3.78	0.0061		RP4-798A17.5	3.63	0.0073
jarvybu	3.34	0.0011		RIOK3	3.78	3.57e-05		C2CD3	3.63	0.0003
MRAS	3.32	0.0012		MMP11	3.77	1.43e-05		TERF2IP	3.62	1.51e-05
THPO	3.32	1.69e-05		riyare	3.76	0.0102		UQCR10	3.61	0.0006
TACC2	3.32	0.0002		BVES	3.75	0.0002		COL5A2	3.61	0.0098
HMGN3	3.31	0.0001		TMEM86A	3.74	0.001		AKNAD1	3.61	0.0012
SLC2A3P1	3.31	0.0002		DIO2	3.74	0.0093		SLC6A17	3.6	0.0056
spajobo	3.3	0.0005		RNU6-8	3.73	2.67e-05		shokley	3.6	0.0015
snoygloy	3.29	4.01e-05		RNU6-1	3.73	2.67e-05		SNORD114-9	3.6	2.33e-06
TNFRSF10A	3.29	0.0378		PCBD1	3.73	0.0002		SCCPDH	3.59	0.0032
PDE2A	3.29	0.0004		HS6ST2	3.71	0.0048		bacharbu	3.59	0.0003
CH17-258A22.4	3.28	3.37e-05		SCARNA21	3.7	0.0001		NHLRC3	3.59	0.0004
SEPT4-AS1	3.27	1.63e-06		jarvybu	3.7	0.0002		CDV3	3.58	1.52e-08
bacharbu	3.27	0.0014		ARHGAP28	3.7	1.09e-05		cheelee	3.57	0.0059
warrarbo	3.26	0.0042		C4orf3	3.69	1.2e-05		RP11-471B22.2	3.56	2.13e-05
BVES-AS1	3.26	0.0011		SNAR-A9	3.68	0.0077		DUSP27	3.56	8.94e-05
MIR99AHG	3.26	0.0026		PGM5P4	3.68	0.0076		CTD-2020K17.1	3.56	0.0004
AKNAD1	3.26	0.0268		DIP2B	3.67	0.0005		RNU6-34P	3.55	0.005
RNU6-18P	3.26	4.3e-05		KANSL1L	3.67	0.0002		KLHL15	3.55	6.57e-07
AC254958.1	3.26	4.3e-05		VAMP1	3.67	0.0036		SOHLH2	3.55	1.6e-05
TTLL11	3.25	0.0003		RP11-266E6.3	3.66	3.82e-06		ITGB6	3.53	0.0002
DYRK1A	3.25	1.57e-06		RP11-63E5.6	3.66	8.9e-05		GPAT3	3.52	0.0038
ITGB6	3.25	0.005		PPP4R2	3.65	5.61e-06		PBX2	3.52	1.76e-05
SLC29A2	3.25	4.13e-05		WWTR1	3.65	0.002		RC3H2	3.51	2.64e-05
SLC6A17	3.25	0.002		ZNF555	3.64	0.0002		HENMT1	3.51	0.0038
RNF125	3.24	0.0006		DESI2	3.63	0.0002		AC240274.1	3.51	2.86e-05
shoysna	3.22	0.0003		PBX2	3.63	9.45e-06		RNU6-222P	3.51	0.0009
LINC01013	3.21	0.0012		AC106775.1	3.62	0.0012		NPEPPS	3.5	0.004
FAM179B	3.21	8.55e-06		ANKRD46	3.6	2.7e-05		LOC653513	3.49	0.0021
CYB5B	3.21	9.85e-06		EGR2	3.6	0.0009		wonoy	3.49	0.0002
HENMT1	3.2	0.0028		HECTD3	3.59	0.0004		DIP2B	3.49	0.0009
ROGDI	3.19	0.0012		OBSL1	3.59	0.0002		SNORA14B	3.47	0.0002
GMPR	3.19	0.0006		ARPP21	3.59	0.0013		SNORD104	3.47	0.0002
RP11-492D6.3	3.19	0.0007		TRIM45	3.58	0.0076		PGBD5	3.47	0.0007
CYP4F35P	3.19	0.0077		neyver	3.56	0.0012		HECTD3	3.47	0.0001
CAND2	3.18	0.0047		EPHB3	3.56	0.0002		RNU6-33P	3.46	3.98e-05
DDX11L9	3.18	0.0003		CYB5B	3.55	7.81e-05		MICU1	3.46	6.91e-07
PQLC2L	3.18	0.0021		RNF122	3.54	0.0017		IDH2	3.45	0.0007
ZNF556	3.17	0.009		AL157882.1	3.52	0.0042		PDE4DIP	3.45	0.0063
seeswyby	3.17	0.0003		RP11-369K17.1	3.52	0.016		DRAIC	3.45	0.0082
RP11-617F23.1	3.16	3.19e-05		lorbleyby	3.52	0.001		NCCRP1	3.45	0.0025
HAAO	3.16	0.0008		stabloybu	3.51	2.13e-05		PRKCH	3.44	0.0121
UHRF1BP1	3.16	0.0025		RNU6-16P	3.5	0.0001		DIO2	3.43	0.0005
ZNF725P	3.14	0.0001		RNU6-116P	3.49	0.0017		UQCRC2	3.42	1.53e-07
GPAT3	3.14	0.0086		SLC9A9	3.49	0.0049		CYP4F35P	3.41	0.0302
ARPP21	3.14	0.0028		RP4-545K15.5	3.49	1.72e-05		gleyskawby	3.41	0.0074
LOC440434	3.13	0.0004		CDR1	3.48	0.0005		SNORD113-8	3.4	0.0013
SH3BGRL2	3.12	0.0001		RNU6-33P	3.47	5.22e-05		NEXN	3.39	0.0029
TBX1	3.12	0.0056		CTC-444N24.9	3.47	2.91e-06		FBXO30	3.39	4.96e-05
USP11	3.12	2.25e-05		PTBP2	3.47	0.0003		MIB1	3.39	1.62e-05
UBE2M	3.11	5.56e-05		HRH1	3.47	7.06e-05		FAM115B	3.37	0.0002
GAMT	3.11	0.0038		MIR450A2	3.46	0.0286		peyglybu	3.35	0.0006
TIMM8B	3.09	2.46e-05		COX7B	3.45	7.2e-06		PKP4	3.35	0.0002
LINC00888	3.09	0.0005		NBPF26	3.45	0.0001		RNU6-22P	3.35	3.85e-05
RNU6-39P	3.08	0.0002		AC024651.1	3.45	0.0098		TTYH2	3.34	0.0094
SNORD114-25	3.08	0.0003		CDV3	3.45	1.71e-08		UBE2M	3.34	5.75e-05
AL157882.1	3.07	0.0036		KCNB1	3.45	0.0004		gobloy	3.33	0.0002
CCNG1	3.07	0.0004		RNF125	3.43	0.0003		TCAF1	3.33	0.0001
ADAM19	3.07	0.0442		GABARAPL2	3.42	0.0003		LINC00472	3.32	1.71e-05
LINC00472	3.07	0.0003		NNAT	3.42	0.0047		RNU6-17P	3.31	1.02e-05
TMEM170B	3.06	0.0001		flawtey	3.42	0.0004		PRKAB2	3.31	0.0001
FXR1	3.06	1.69e-05		MLXIP	3.42	6.73e-06		RP11-545D22.1	3.31	7.88e-05
NDUFAB1	3.06	0.0002		SORT1	3.4	0.0017		RNU6-47P	3.3	0.0001
TNNI2	3.06	0.0019		RP4-794I6.4	3.4	5.16e-06		RNU6-18P	3.3	0.0011
HSD17B6	3.05	0.0021		keyshy	3.39	8.97e-05		AC254958.1	3.3	0.0011
CALM1	3.05	1.33e-05		SNORA22	3.39	0.0029		RNU6-8	3.3	3.04e-05
IVD	3.05	0.0003		blachey	3.39	0.0002		RNU6-1	3.3	3.04e-05
RP11-571M6.17	3.05	0.0008		RNU6-536P	3.39	0.0003		RNU6-27P	3.29	0.0024
SESN1	3.04	0.0012		RP11-571M6.17	3.38	2.79e-05		PRKG1	3.29	0.0029
SNORD114-9	3.04	2.48e-05		gleyskawby	3.37	0.0002		KCNMB4	3.29	0.0002
GUCD1	3.04	0.0001		CELF2	3.37	0.0004		TM7SF2	3.28	0.0011
MIF	3.03	0.0011		ANKRD50	3.37	4.58e-05		SLC9A9	3.27	0.0114
XRCC4	3.03	0.0003		NBPF14	3.37	0.0002		RNU6-25P	3.27	0.0008
ZBTB43	3.03	0.0019		choyzeeby	3.36	0.0006		ZNF589	3.27	0.0014
AHCYL2	3.02	0.0114		SNAR-E	3.35	0.0108		ZNF680	3.26	0.002
DESI2	3.02	0.0001		TMEM169	3.35	1.89e-05		PPM1E	3.25	0.0003
dawgy	3.02	0.0058		SNAR-A6	3.35	0.0097		BVES-AS1	3.25	0.0024
ZNF423	3.02	0.0084		SNAR-A3	3.35	0.0097		DLG2	3.24	0.0006
IGF2R	3.01	0.0069		SNAR-A7	3.35	0.0097		MPI	3.23	0.0018
DYRK2	3.01	0.0016		RP11-241F15.1	3.34	0.0095		SNORA14A	3.23	0.0075
cheewu	3.01	0.0001		ZNF280A	3.34	0.045		CASP3	3.22	0.0037
PPP1R12BP2	2.99	0.0007		GPC1	3.33	0.0006		MYBPC1	3.21	0.0066
ACSS2	2.99	0.0007		RP4-657E11.10	3.33	0.0057		NUP50-AS1	3.21	0.0006
ALDOC	2.99	0.0073		ZDBF2	3.33	0.0028		ANK2	3.21	0.001
MIR544A	2.99	0.0426		SGSM3	3.33	0.0039		RP11-145P16.2	3.2	0.0176
LINC00998	2.98	0.0027		TNFRSF10C	3.33	0.0059		jarvybu	3.2	0.0007
TDRKH	2.98	4.98e-05		TCEA3	3.32	0.0267		ACVR1C	3.19	0.0015
HCCS	2.97	1.86e-05		HS2ST1	3.32	0.0002		RNF6	3.16	6.89e-05
AC067969.3	2.97	0.004		SNORD94	3.31	0.0007		MMP15	3.16	0.0075
AGAP3	2.97	0.0015		NBPF11	3.31	2.05e-05		ARPP21	3.16	0.0017
AC048346.1	2.97	0.0069		SCN5A	3.31	8.17e-06		IFFO1	3.15	4.73e-05
AC105399.1	2.97	0.029		SNORA14B	3.3	0.0004		NAP1L5	3.15	0.0104
PDE4DIP	2.96	0.0119		MEF2C-AS1	3.3	0.0071		NBPF14	3.14	0.001
sikeyu	2.96	0.021		ZNF680	3.29	0.0009		RP11-439A17.10	3.14	0.0132
MIR6736	2.96	0.0008		RSL1D1	3.29	1.67e-05		HCCS	3.12	6.76e-06
ND3	2.96	1.77e-05		LINC01057	3.28	0.0076		OTUD3	3.11	0.0017
AC026366.1	2.96	0.0083		APOC1	3.28	0.0104		KSR1	3.11	0.0004
AGBL1	2.95	0.0106		DYRK2	3.28	0.0008		HINT3	3.11	0.0012
LMBRD2	2.95	2.3e-05		RNU6-32P	3.27	3.42e-05		AC002044.4	3.1	0.0135
MTX3	2.94	9.54e-05		UBQLN4	3.27	0.0001		SNORD114-25	3.1	0.0003
UBQLN4	2.94	0.001		ITGB6	3.26	0.0003		RP1-80N2.2	3.09	0.0274
SCN5A	2.93	0.002		TLCD1	3.26	4.61e-05		AXIN2	3.09	0.0015
AL023876.1	2.92	0.018		PRUNE	3.26	0.0003		LINC00888	3.09	0.0004
IGSF3	2.92	0.0054		RP11-408N14.1	3.26	9.87e-05		HMGN3	3.08	0.0002
ZDBF2	2.91	0.0044		MTX3	3.25	3.74e-05		CDH17	3.08	0.0328
NBPF26	2.91	0.0013		RNU6-17P	3.25	9.96e-06		PACSIN1	3.07	0.0007
RNU6-42P	2.9	1.92e-05		PTDSS2	3.25	0.0102		ZNF705D	3.07	0.0039
gobloy	2.9	0.0003		UBE2WP1	3.25	5.05e-06		KMT5C	3.07	0.0059
plarsha	2.9	1.25e-05		PPM1E	3.24	0.0005		GYG1P1	3.06	3.2e-06
NEURL2	2.89	0.0004		ND3	3.21	3.64e-05		sikeyu	3.06	0.0149
HHAT	2.89	0.0009		DEXI	3.2	0.0003		MT-TS1	3.06	0.0045
PAIP2	2.88	0.0001		MIR323B	3.2	0.0059		TMEM117	3.06	0.0001
PTBP2	2.87	0.0004		roysterby	3.18	0.0014		PGM5	3.05	0.0075
INPP4B	2.87	0.0197		MACF1andKIAA0754	3.18	0.0005		borfoy	3.05	0.0002
ZNF302	2.87	0.0007		GTDC1	3.17	1.39e-05		KIAA1161	3.03	0.0011
CCND2-AS1	2.87	0.0023		vusmarby	3.17	0.0004		TRIM69	3.03	0.001
PPM1E	2.87	0.0005		SRP14-AS1	3.17	0.0008		PARP6	3.02	7.9e-05
RNU6-30P	2.87	0.001		LRP8	3.16	0.0079		ZNF622	3.02	0.0009
SHISA4	2.87	0.0076		MT-TS1	3.15	0.0296		zygorby	3.01	0.002
DIP2C	2.86	0.0034		C2CD3	3.15	0.0007		NBPF19	3	0.0012
PGM5-AS1	2.86	0.0001		SPOCK2	3.14	0.0012		MIR323B	3	0.0026
SHD	2.86	0.0006		NKAIN4	3.14	0.0073		marsu	3	0.0031
PRKG1	2.85	0.0053		HINT3	3.14	0.0021		NDUFAB1	2.99	0.0005
SIX4	2.85	0.0023		DZIP3	3.13	0.0027		DYRK1A	2.99	7.39e-07
SLC2A4	2.85	0.0014		STK25	3.13	6.15e-05		LPCAT3	2.99	0.0005
neyver	2.84	0.0013		RNU6-27P	3.13	0.0006		ZNF708	2.99	0.0005
GYG1	2.83	0.0006		charsmeybu	3.12	7.47e-07		MLXIP	2.98	0.0035
TRAF4	2.83	1.56e-05		RNU6-22P	3.12	4.18e-05		florlo	2.96	0.0103
PMAIP1	2.83	0.0078		ADGRA3	3.12	0.0407		STIM2	2.96	0.0067
MYO18B	2.83	0.0012		GYG1	3.11	3.61e-05		SH3BP5	2.96	6.28e-05
HHAT	2.83	9.8e-05		AC003088.1	3.1	0.0261		ZBTB43	2.96	0.0019
PI4KA	2.82	0.0006		RP11-574H6.1	3.1	0.0283		MACF1andKIAA0754	2.95	0.0032
OBSL1	2.82	0.001		MAST2	3.08	7.21e-05		COX7B	2.95	1.85e-05
SCCPDH	2.81	0.0004		RARB	3.08	0.0262		LINC00327	2.95	0.0089
PLEKHD1	2.8	0.0132		PAG1	3.08	0.0115		blachey	2.95	0.003
berpoby	2.78	0.0005		SOBP	3.07	0.0001		DPYSL4	2.94	0.038
MIR7152	2.77	0.0048		MIR487A	3.06	0.0096		CDK5R1	2.94	0.0002
MAN2A2	2.76	0.0252		ZNF589	3.06	0.005		PTDSS2	2.94	0.0033
AL158077.1	2.76	0.0018		lusto	3.05	0.0002		RNU6-31P	2.94	0.0019
IQCK	2.76	0.0034		LAGE3	3.04	1.71e-05		CALM1	2.93	8.39e-05
RNU6-31P	2.76	0.0002		FYTTD1	3.04	2.32e-05		ALDOC	2.92	0.0096
VAMP1	2.76	0.0169		TCAIM	3.04	1.17e-05		ZNF382	2.9	0.0009
wajo	2.75	0.0041		PRR5	3.03	0.0049		FAM49B	2.9	1.08e-05
RNU6-28P	2.74	0.0002		SH3BP5	3.02	5.35e-06		GPR83	2.9	0.0089
TSPAN3	2.74	0.0003		NDUFA8	3.02	0.0003		GRIP2	2.9	0.0001
ACOT11	2.73	1.83e-05		AC104417.1	3.02	0.0022		TCEAL1	2.9	0.0005
SLC6A8	2.72	0.0078		RNU6-34P	3.01	0.0032		RNU6-1011P	2.89	0.0027
RNU6-27P	2.72	0.0005		NCCRP1	3.01	0.0024		TTLL11	2.89	0.0009
PLCE1	2.72	0.0339		RNU6-30P	3.01	0.0002		PM20D2	2.89	0.0005
TRUB1	2.72	8.92e-05		karbubo	2.99	0.0012		mawgerby	2.89	0.0005
ANKRD50	2.72	0.0009		TMEM117	2.98	0.0067		PIK3R3	2.89	8.15e-05
MSANTD3-TMEFF1	2.71	0.0016		AIF1L	2.98	0.0004		warrarbo	2.88	0.0179
blachey	2.71	0.001		RUFY3	2.98	0.0003		RP11-810K23.7	2.88	0.0027
SGSM3	2.71	0.0042		SNORD114-9	2.98	3.96e-05		RRAD	2.88	2.52e-05
SNORD114-10	2.71	0.0029		RP11-796E2.4	2.98	0.0003		DTX4	2.88	0.0073
AL021394.1	2.7	0.0039		CYFIP2	2.96	0.046		KCNB1	2.88	0.0087
LRP4	2.7	0.0052		NBPF12	2.96	4.85e-05		RNU6-637P	2.88	0.0015
RP11-810K23.7	2.69	0.0049		MIR1185-2	2.96	2.83e-05		RPAIN	2.88	9.26e-05
HEY2	2.69	0.007		NT5M	2.95	0.0003		CASD1	2.87	1.21e-05
FAM53B	2.69	0.0039		STX16	2.95	0.0006		RPL34-AS1	2.87	0.0003
NBPF9	2.68	0.0036		ZBED5-AS1	2.95	0.0157		choyzeeby	2.86	0.0187
ARPP21	2.67	0.0038		RNU6-25P	2.94	0.0003		RNU6-16P	2.86	0.0004
ANKRD20A11P	2.67	0.0044		CASS4	2.94	0.004		VAMP1	2.86	0.0014
KLHL15	2.66	5.51e-05		NAP1L5	2.93	0.0012		DIP2C	2.86	0.0032
NRCAM	2.66	0.0187		TRUB1	2.93	4.71e-06		ANKS1A	2.86	9.22e-06
NEU1	2.66	0.0004		RP5-831C21.1	2.92	0.004		UHRF1BP1	2.85	0.0079
MHRT	2.66	0.0427		C1orf50	2.92	1.73e-05		PTBP2	2.85	0.0014
SUDS3	2.66	0.0009		ZNF708	2.89	0.0051		RNU6-36P	2.85	0.0007
PCDHB14	2.65	0.0218		CYP4F35P	2.89	0.0084		RP11-571M6.17	2.84	9.93e-05
SLC25A4	2.65	0.001		AL023876.1	2.89	0.0242		ZNF555	2.84	0.0012
MMP15	2.65	0.0184		SBK2	2.87	0.0039		LIAS	2.83	0.011
PRUNE	2.64	0.0004		RNU6-28P	2.87	0.0001		ZNF626	2.83	0.0002
PBX2	2.64	8.4e-06		MMP15	2.87	0.01		HMBOX1	2.82	0.0031
seysabu	2.64	6.42e-06		wajo	2.87	3.87e-05		SNORD116	2.81	0.0014
RP11-378I6.1	2.64	0.0017		ABHD17B	2.86	0.0018		flusluby	2.81	0.0189
lorbleyby	2.63	0.0066		RPS6KA5	2.86	0.0049		dawgy	2.8	0.0003
DZIP3	2.63	0.0026		RNF6	2.85	2.33e-05		UBQLN4	2.8	9.93e-05
RIOK3	2.63	0.0005		SC5D	2.85	6.8e-05		RP11-63E5.6	2.8	0.0009
ST5	2.63	0.0009		SNAP91	2.85	0.0021		flawtey	2.79	0.0246
MIR1185-1	2.62	0.0031		PGM5-AS1	2.84	0.0091		MYO18B	2.79	6.4e-05
ZNF438	2.62	0.0072		TPPP3	2.84	0.0003		CTB-119C2.1	2.79	0.0011
NDUFA8	2.62	0.0006		AL442203.1	2.84	0.0134		NBPF9	2.79	0.0029
FIGF	2.62	0.0117		ZNF626	2.84	0.0005		PDZRN3	2.78	0.0004
YES1	2.61	3.81e-05		RP11-397O4.1	2.84	0.017		SNORA22	2.77	0.0062
RP11-408N14.1	2.61	0.0019		AC048346.1	2.83	0.0104		GUCD1	2.77	0.0002
SNORA14B	2.6	0.0003		ACTA2-AS1	2.83	0.0005		TRAF4	2.77	5.41e-05
ANKRD20A11P	2.58	0.0035		CLSTN3	2.83	0.0161		LINC00998	2.76	0.0022
AC019196.1	2.57	0.0121		RAB3IP	2.82	0.0006		ZNF438	2.76	0.0027
APPBP2	2.57	6.69e-06		AHCYL2	2.82	0.0136		PKP1	2.75	0.0026
PPP4R2	2.57	0.0002		ZNF438	2.81	0.0009		ATG16L1	2.75	0.0002
CREM	2.57	0.003		VGLL2	2.81	0.0183		RNU6-7	2.74	0.0014
FAM13A	2.57	0.005		MIR656	2.81	0.0009		SLC18B1	2.74	0.0165
SLC9A9	2.57	0.0431		TEX2	2.81	5.94e-05		KIAA0319L	2.74	0.0014
CASP3	2.56	0.0019		YBX3	2.8	7.36e-05		LOC440434	2.74	0.0017
S100A1	2.56	0.0089		DYRK1A	2.8	4.55e-07		SUDS3	2.72	0.0016
HRH1	2.55	0.0009		PNMAL1	2.8	0.0005		LRP4	2.71	0.0121
TCEAL1	2.55	0.0002		RNU6-42P	2.79	0.0001		RNU6-536P	2.71	0.0008
AC002044.4	2.55	0.0312		CYLD	2.79	0.0045		seysabu	2.71	1.79e-05
WBSCR17	2.55	0.0066		OCIAD1	2.78	0.0002		JPH1	2.71	0.0161
HS2ST1	2.55	0.0024		OLA1P1	2.78	0.0004		FAM53B	2.7	9.41e-05
NAP1L5	2.55	0.0043		RPL34-AS1	2.78	0.0087		MRAS	2.7	0.0017
RP5-875O13.6	2.54	0.0009		RP3-466P17.2	2.77	0.0003		RNU6-1175P	2.69	0.0119
ATG16L1	2.54	0.0026		AC105399.1	2.77	0.0425		APPBP2	2.69	5.14e-06
NBPF14	2.54	0.0005		AC026366.1	2.76	0.0152		RNY1	2.69	0.001
AC021613.1	2.53	0.0066		UQCRC2	2.76	1.33e-06		SHF	2.68	0.0063
ARMCX3	2.53	7.92e-05		USP11	2.75	1.08e-05		C11orf71	2.68	0.0032
C16orf87	2.53	9.99e-05		SNORD59A	2.75	0.002		RNU6-116P	2.68	0.0133
NEURL1	2.53	0.0092		TRIM36	2.75	0.0022		SCARNA21	2.67	0.0086
KIAA1161	2.53	0.0066		ARMCX3	2.74	0.0003		RNU6-271P	2.67	0.013
snawfloy	2.52	0.0014		PKDCC	2.74	0.0003		RNU6-32P	2.67	0.0002
RPS6KB1	2.52	0.0088		HCCS	2.73	5.67e-06		SNORD94	2.66	0.0099
DUSP13	2.52	0.0003		DDX11L5	2.73	0.0006		SBDS	2.66	0.0002
skargluby	2.51	0.0005		USO1	2.72	1.18e-06		roysterby	2.65	0.0061
EIF4EBP2	2.51	0.0002		ZNF253	2.72	0.0009		ENDOD1	2.65	0.003
ACO2	2.51	0.0007		zygorby	2.72	0.0007		NCAM1	2.65	0.0143
RNU6-22P	2.5	6.11e-05		ART1	2.72	0.0015		ZNF725P	2.65	0.0002
MIR656	2.49	8.13e-05		SNORD114-25	2.7	0.0024		NDUFA8	2.65	0.0008
PBX3	2.49	0.0006		IVD	2.69	0.026		CLDN5	2.64	0.0083
DDX11L8	2.49	0.0039		ZNF483	2.69	0.001		ABCG1	2.64	0.0006
KIAA1024	2.49	0.001		ZBTB10	2.68	0.0006		AGBL1	2.63	0.0172
NEXN	2.48	0.0058		RNU6-15P	2.67	0.0005		DTWD2	2.63	0.0338
OLA1	2.48	0.0021		ZMYM2	2.67	7.86e-05		MHRT	2.62	0.0058
ACSF2	2.48	0.0461		RP11-810K23.7	2.67	0.0039		MIR1185-1	2.61	0.0003
OTUD3	2.47	0.0008		RP11-439A17.10	2.66	0.0144		TMEM86A	2.61	0.0061
MIB1	2.47	9.53e-05		MLXIP	2.66	0.0001		NBPF12	2.61	0.0011
MYRFL	2.47	0.012		PAAF1	2.66	0.0237		RIOK3	2.61	0.0023
TMEM117	2.47	0.0278		ZNF705D	2.65	0.008		KANSL1L	2.61	0.0012
C11orf71	2.47	0.0026		FXR1	2.65	3.11e-05		MIR656	2.6	3.75e-05
TCAF1	2.46	0.0024		RGS2	2.65	0.014		KIAA1024	2.6	5.82e-05
SLC4A11	2.46	0.0028		DIP2C	2.65	0.0033		RNU6-42P	2.6	5.35e-05
POPDC2	2.46	0.0011		spajobo	2.64	0.0051		lorbleyby	2.6	0.0018
klawswo	2.45	0.0054		RPS6KB1	2.64	0.0042		USP11	2.59	6.87e-05
GET4	2.44	0.0026		TSPAN3	2.63	0.0005		OVAAL	2.59	0.0009
ENDOD1	2.44	0.0029		RNU4ATAC	2.63	0.0312		CTC-444N24.9	2.59	2.2e-05
SNORD94	2.44	0.0052		APPBP2	2.63	7.13e-06		SNAP91	2.58	0.0004
RP4-798A17.5	2.44	0.0032		SNORD113-8	2.62	0.0204		YBX3	2.58	3.63e-05
SNORD113-8	2.43	0.0024		MIR7161	2.62	0.0006		YES1	2.58	3.32e-05
AL442203.1	2.43	0.0185		MLXIP	2.61	0.0165		CYLD	2.58	0.0082
SNORA63	2.43	0.013		GTF2E1	2.61	3.19e-06		swuwubo	2.57	0.0185
NUP50-AS1	2.42	0.0034		FAM115B	2.61	0.0055		LAD1	2.57	0.003
C17orf89	2.42	0.0004		CCNJ	2.61	0.0033		MYRFL	2.55	0.009
ZNF568	2.41	0.003		snodu	2.6	0.001		SESN1	2.55	0.0003
PGAM2	2.4	0.0047		gorvy	2.6	0.0031		RNU6-13P	2.54	0.0039
GLRX5	2.39	0.0016		SPIRE1	2.6	0.0003		RNU6-12P	2.54	0.0039
TCAF1P1	2.39	4.22e-05		RNU6-1011P	2.58	0.0008		RNU6-15P	2.54	0.0018
VN1R83P	2.39	0.0004		SNORD64	2.58	0.0102		RP11-884K10.7	2.53	0.001
PCDH19	2.38	0.0095		mawgerby	2.58	0.002		NFE2L1	2.53	0.0078
swuwubo	2.38	0.0003		DPYSL4	2.58	0.0256		RP11-796E2.4	2.53	0.0013
STX16	2.37	0.0005		MIR99AHG	2.58	0.0219		MT-TM	2.52	8.88e-05
AC027806.1	2.37	0.0198		GLRX5	2.57	0.0002		neyver	2.52	0.0043
SBK2	2.37	0.0011		RNU6-20P	2.57	0.0048		LMBRD2	2.52	0.0003
SPIRE1	2.37	0.0004		SH3BGRL2	2.57	0.0001		XRCC4	2.52	0.0016
STRIP2	2.36	0.0004		AL357932.1	2.57	0.0079		ARPP21	2.51	0.0091
NBPF11	2.35	0.0066		PHYHD1	2.56	0.0072		RNF125	2.51	0.0096
ZNF555	2.35	0.0001		SBDS	2.56	0.0001		MIR7152	2.51	0.0004
ANKRD36C	2.35	0.0007		glospar	2.55	0.0001		HS2ST1	2.51	0.0003
SMARCD3	2.35	0.0014		TNRC6B	2.55	0.019		BAIAP2L1	2.51	0.0262
TMEM86A	2.34	0.0108		MPP6	2.54	0.0264		klolor	2.5	0.0006
NBPF19	2.34	0.0029		STX16-NPEPL1	2.54	0.0058		MAPRE3	2.5	0.0104
EML6	2.34	6.61e-05		ENDOD1	2.53	0.0252		STK25	2.49	0.0003
RNF217	2.34	0.0026		PRKG1	2.53	0.0005		MOAP1	2.48	0.0132
OCIAD1	2.34	0.0012		PBX3	2.53	0.0399		RP11-365O16.1	2.48	0.0002
EGLN3	2.33	0.022		florlo	2.53	0.0059		DEXI	2.47	0.0031
STK25	2.33	0.0026		AL158077.1	2.52	0.012		RNU6-30P	2.47	0.0232
TNRC6B	2.32	0.0074		FAM210B	2.52	0.0049		DYRK2	2.47	0.0037
sloysnor	2.32	0.0489		PVALB	2.52	0.0482		KLHDC3	2.47	4.29e-05
ACTG2	2.32	0.0204		RNU6-271P	2.52	0.0003		RNU6-24P	2.47	0.0007
PKDCC	2.31	0.0014		EML6	2.52	1.21e-05		RNU6-20P	2.46	0.0038
AC136616.1	2.31	0.0055		PCDH19	2.52	0.004		CH507-42P11.2	2.46	0.0186
COX7B	2.31	0.0005		SHQ1	2.52	1.23e-05		ARMCX3	2.46	0.0043
SLC16A10	2.31	0.0116		C17orf89	2.52	0.0017		C17orf89	2.46	0.0057
RPL34-AS1	2.3	0.0029		NEXN	2.52	0.0019		RP11-266E6.3	2.45	1.14e-05
florlo	2.29	0.0061		UBE2M	2.51	0.0001		C1orf95	2.45	0.0069
AKAP1	2.29	0.0071		RNU6-1175P	2.5	0.0185		ALAD	2.45	0.0476
HSD11B2	2.29	0.0104		RP4-798A17.5	2.5	0.0102		FNBP1L	2.45	0.0079
RNU6-637P	2.29	0.0015		FUOM	2.49	0.0179		IQCK	2.45	0.0003
UQCRC2	2.28	2.23e-05		DDX11L8	2.49	0.0008		FIGF	2.45	0.0253
LRRN2	2.28	0.0333		zoysyby	2.49	0.0204		sheycher	2.45	0.0052
MLXIP	2.28	0.0004		TRAF4	2.49	2.21e-05		RNU6-28P	2.43	0.0003
CTC-444N24.9	2.28	0.0002		BLCAP	2.49	0.0347		DUSP13	2.42	0.0008
RP4-794I6.4	2.28	5.23e-05		AC019196.1	2.47	0.0202		RNY1P8	2.42	0.0133
SNORA14A	2.28	0.0018		MIR1185-1	2.47	0.0001		MLXIP	2.42	0.0078
BLCAP	2.28	0.0067		AP002884.1	2.46	0.0239		SGCD	2.42	0.0382
LIPG	2.28	0.0326		RNU6-39P	2.46	0.0004		RUFY3	2.42	0.0067
gleyskawby	2.27	0.0055		NDUFA5	2.44	0.0017		VN1R83P	2.41	2.67e-05
LIAS	2.27	0.0009		bacharbu	2.42	0.0028		PRUNE	2.41	0.0292
RPS6KA5	2.27	0.0027		LRRN2	2.42	0.0013		PDE2A	2.41	0.026
RSL1D1	2.26	0.0005		RNU6-637P	2.41	0.0003		FYTTD1	2.4	0.0001
sheycher	2.26	0.0008		SESN1	2.41	8.76e-05		LINC01278	2.39	5.21e-05
MLXIP	2.26	0.0017		OCIAD1	2.4	0.0033		NAA30	2.39	7.09e-05
AC008166.1	2.25	0.0081		SNORD104	2.4	0.002		MAST2	2.39	4.82e-05
NAA30	2.25	0.0003		CASD1	2.4	0.0002		ZNF462	2.39	0.0298
DTX4	2.25	0.0067		PKP1	2.39	0.0023		ATG16L1	2.38	0.0011
MLXIP	2.24	0.0061		C16orf87	2.38	0.0003		ACTA2-AS1	2.38	6.23e-05
UBE2WP1	2.24	0.0002		GUCD1	2.38	0.0002		IVD	2.37	0.0054
AC240274.1	2.24	0.0012		OLA1	2.38	0.0002		snodu	2.36	0.0017
HHAT	2.24	0.0043		OLA1P1	2.36	0.0022		ZNF568	2.36	0.0005
ZNF622	2.24	0.0036		RNU6-47P	2.36	0.0001		HHAT	2.36	0.0057
DUSP27	2.24	0.0007		FGD6	2.36	0.0206		OCIAD1	2.35	0.0004
OVAAL	2.24	0.0021		MIR7152	2.36	0.0375		ST6GAL1	2.35	0.0159
ALAD	2.24	0.0077		RNY1P8	2.36	0.0125		TSPAN18	2.34	0.0489
FUOM	2.23	0.004		SPATS2L	2.36	3.49e-05		UROS	2.34	0.0006
FYTTD1	2.23	0.0003		GPAT3	2.35	0.0158		MAN2A2	2.34	0.0202
NBPF12	2.23	0.0055		AC021613.1	2.35	0.0045		MPP6	2.33	0.004
SLC6A10P	2.22	0.0061		NDUFA2	2.35	0.0035		GET4	2.32	0.0064
NBPF10	2.22	0.0042		snawfloy	2.34	0.0036		snawfloy	2.32	0.0238
STX16-NPEPL1	2.22	0.0037		ZMAT2	2.34	0.0002		RP4-794I6.4	2.31	7.81e-05
FLRT3	2.21	0.034		berpoby	2.33	0.0027		C1orf50	2.31	0.0004
RP4-657E11.10	2.21	0.0126		LINC00888	2.33	0.0013		PPP4R2	2.31	0.0022
RNU6-20P	2.21	0.007		KCNH1	2.32	0.0173		SGSM3	2.3	0.0136
MT-TS1	2.21	0.0223		UHRF1BP1	2.32	0.0086		MLXIP	2.3	0.0058
RMND5A	2.21	0.0001		LINC00997	2.32	0.0394		leykarbu	2.29	0.0429
MLXIP	2.2	0.0002		sikeyu	2.32	0.0351		GLRX5	2.29	0.0008
LAMA2	2.2	0.0434		RP11-256I23.1	2.31	0.0001		MED12L	2.29	0.0264
NDUFA5	2.2	0.0027		FER1L6	2.29	0.0309		LINC00997	2.27	0.0083
KSR1	2.2	0.0083		AC008166.1	2.29	0.0072		GPC1	2.27	0.0186
GPC1	2.19	0.0317		RNF217-AS1	2.29	0.0137		DRP2	2.26	0.0078
KCNJ2-AS1	2.19	0.0033		AC027806.1	2.28	0.0319		RP4-545K15.5	2.26	0.0007
NBPF20	2.19	0.0008		PARP6	2.27	0.0008		HSD17B6	2.26	0.0419
MPI	2.19	0.0027		ZNF725P	2.26	0.0009		TRAK2	2.25	0.0011
mawgerby	2.19	0.0115		THPO	2.25	0.0007		RSL1D1	2.24	0.0001
RP11-256I23.1	2.19	0.0004		RNU6-36P	2.25	0.0003		LIPG	2.24	0.0321
ZNF483	2.19	0.0044		MIB1	2.25	5.83e-05		TDRKH	2.24	0.0003
RP11-104H15.8	2.19	0.0051		AL021394.1	2.25	0.0385		OLA1	2.24	0.004
NPEPPS	2.18	0.0107		KMT5C	2.25	0.0024		NDUFA5	2.23	0.0128
KLHL24	2.18	0.0113		KCNMB4	2.23	0.0005		ART1	2.22	0.0049
FAM78A	2.18	0.0264		RNU6-7	2.23	0.0005		AIF1L	2.22	0.0015
C1orf50	2.18	0.0005		YES1	2.23	0.0008		SHQ1	2.2	8.26e-05
CDKN1A	2.17	0.0001		EIF4EBP2	2.23	3.47e-05		CYB5B	2.2	0.0004
AP002884.1	2.17	0.0191		MIR654	2.23	0.0148		PLN	2.19	0.0043
RP1-35C21.2	2.17	0.0182		DNMT3A	2.23	0.0104		ZMAT2	2.19	0.0006
HTATSF1	2.17	0.0006		borfoy	2.22	0.0007		glospar	2.19	0.0055
ATP6V0A2	2.17	0.0273		ACO2	2.21	0.0031		SCN5A	2.19	0.0049
OLA1P1	2.17	0.0356		LIAS	2.21	0.0097		RP11-255G12.3	2.18	0.009
GYG1P1	2.16	0.0027		ADAM19	2.21	0.0093		OGDH	2.18	0.0019
RNY1	2.16	0.0014		RNU6-222P	2.2	0.001		RP5-875O13.6	2.18	0.0039
DEXI	2.15	0.0194		RP11-365O16.1	2.2	0.0058		REEP2	2.18	0.0235
CECR2	2.14	0.0015		seeswyby	2.2	0.0005		CYFIP2	2.18	0.0238
AKAP9	2.14	0.038		DTNA	2.2	0.0101		RP11-104H15.8	2.16	0.021
RNU6-536P	2.14	0.0009		DENND5B	2.19	0.0129		EIF4EBP2	2.16	0.0012
TFCP2	2.14	0.0007		flusluby	2.17	0.0173		ZNF483	2.16	0.0052
MIR7161	2.13	0.0259		dawgy	2.17	0.0134		seeswyby	2.16	0.014
AL357932.1	2.13	0.0068		SNORA22	2.17	0.0141		RP11-256I23.1	2.16	6.87e-05
RP11-365O16.1	2.12	0.0079		IQCK	2.17	0.0125		SPOCK2	2.15	0.0011
RNU6-1175P	2.12	0.002		NUP50-AS1	2.17	0.0007		RNU4ATAC	2.15	0.0141
MOSPD1	2.12	0.0006		RNU6-31P	2.16	0.0009		ANKRD20A11P	2.14	0.0409
C1orf95	2.11	0.0118		RHPN2	2.16	0.007		PBX3	2.14	0.043
PTPN4	2.11	0.0067		TMEM170B	2.15	0.0002		TIGD7	2.14	0.0007
RP3-466P17.2	2.11	0.0018		LINC00629	2.15	0.0004		EML6	2.14	0.0011
MACF1andKIAA0754	2.11	0.0051		WBSCR17	2.13	0.0124		SNORD64	2.14	0.0365
PRKG1	2.11	0.002		CASP3	2.12	0.0021		GTF2E1	2.13	0.0003
RP11-266E6.3	2.1	0.0007		MYRFL	2.12	0.0047		HRH1	2.13	0.0055
ART1	2.1	0.0051		PKP4	2.12	0.0023		LAGE3	2.13	0.0004
PARP6	2.1	0.013		KRT40	2.11	0.0023		ZNF302	2.13	0.0032
SNORA22	2.1	0.0072		GYG1P1	2.11	0.0013		FBXW4	2.12	0.0046
PLCD4	2.1	0.0086		TCAF1P1	2.11	0.0001		RP11-408N14.1	2.12	0.0093
SMC6	2.09	0.031		RNU6-18P	2.1	0.0004		MIR1185-2	2.1	0.0003
SNORD64	2.08	0.0024		AC254958.1	2.1	0.0004		ADGRA3	2.1	0.0005
RUFY3	2.08	0.0107		sheycher	2.1	0.0033		renayu	2.09	0.0336
MIR654	2.08	0.0024		FBXW4	2.09	0.0017		SH3BGRL2	2.08	0.0006
YBX3	2.07	0.0018		RNU6-24P	2.09	0.0001		berpoby	2.08	0.0157
LAGE3	2.07	0.0008		wonoy	2.08	0.0044		CASP7	2.08	0.0026
NBPF19	2.06	0.0191		TCAF1	2.08	0.0008		DZIP3	2.07	0.0084
ZMAT2	2.06	0.0004		RP11-492D6.3	2.08	0.0424		USO1	2.07	0.0003
SOBP	2.05	0.0068		KIAA1024	2.07	0.019		RP11-378I6.1	2.07	0.0337
NCCRP1	2.05	0.0261		RNU6-13P	2.07	0.0012		charsmeybu	2.07	0.0002
ZNF589	2.05	0.011		RNU6-12P	2.07	0.0012		MIR7161	2.06	0.0023
MLXIP	2.05	0.005		C1orf95	2.07	0.0276		TSPAN3	2.06	0.0018
ITGB6	2.05	0.0048		ATG16L1	2.06	0.001		SPRYD4	2.05	0.0101
glospar	2.04	0.0019		VN1R83P	2.05	0.011		PHYH	2.04	0.0029
RP11-884K10.7	2.04	0.0216		MAN2A2	2.05	0.0159		HTATSF1	2.04	0.0005
UROS	2.04	0.002		AXIN2	2.04	0.01		FSD1L	2.04	0.0252
RNF6	2.04	0.0007		LINC01013	2.04	0.0311		karbubo	2.04	0.0049
NFE2L1	2.04	0.0089		RP11-884K10.7	2.04	0.0164		OLA1P1	2.04	0.0316
PHYH	2.04	0.0013		HTATSF1	2.03	0.0107		SPIRE1	2.03	0.0004
KMT5C	2.04	0.0011		RP11-104H15.8	2.03	0.0054		ND3	2.03	0.0004
KLHDC3	2.04	8.95e-05		PRR5-ARHGAP8	2.02	0.0042		RPS6KB1	2.03	0.0049
charsmeybu	2.04	0.0001		HHAT	2.02	0.0202		GMPR	2.02	0.001
NDUFA2	2.03	0.0037		LRIG1	2.02	0.009		PAIP2	2.02	0.0025
leykarbu	2.03	0.0269		HEY2	2.02	0.0091		CCNJ	2.02	0.0027
USO1	2.03	0.0001		PHF10	2.02	0.008		RP11-397O4.1	2.01	0.0132
LINC00997	2.02	0.0144		RP11-145P16.2	2	0.0126		C16orf87	2.01	0.0027
SPRYD4	2.02	0.002
FBXW4	2.02	0.0089
renayu	2.02	0.0248
SBDS	2.01	0.001
DDX11L16	2.01	0.0069
MIR1185-2	2	0.0212

## Sheet: Commonly_Downregulated
Supplemental Table S7 (related to Figure 3A): Expression values of the commonyl up- and downregulated target genes in all three cell types.
ADMSC				DFSC				FB
Gene Symbol	Fold Change	P-Value		Gene Symbol	Fold Change	P-Value		Gene Symbol	Fold Change	P-Value
SLC35E1	-2	0.0026		MAGOH	-2	0.0032		PARVB	-2.01	0.0016
ADCY9	-2	0.0169		ALG1L2	-2	0.0004		ferdaw	-2.01	0.0208
NCAPD2P1	-2	0.0241		SERINC3	-2.01	0.0003		SLC30A1	-2.01	0.0096
CALM2P4	-2.01	0.0353		HAUS8	-2.01	0.0044		CHTF8	-2.01	0.0003
toypoy	-2.01	0.0338		LARP4B	-2.01	0.02		toypoy	-2.02	0.0359
RNPEP	-2.01	0.0029		RP1-20N2.6	-2.01	0.0031		ROCK1	-2.02	0.0013
MXD3	-2.01	0.0177		CEBPB	-2.01	0.0004		BTBD2	-2.02	0.0111
DOLPP1	-2.01	0.0096		AP1S1	-2.01	0.044		RP11-598O12.1	-2.02	4.26e-05
SRSF1	-2.01	0.001		gleyplo	-2.01	0.0015		SNX14	-2.02	4.84e-05
SLC33A1	-2.01	0.0048		AKAP2	-2.01	0.0376		MED22	-2.03	8.78e-05
deykoybu	-2.01	0.0228		RP11-312J18.5	-2.02	0.0016		ITPK1	-2.04	0.015
AP003391.1	-2.01	0.0109		SZRD1	-2.02	0.0003		HMGN2P23	-2.04	0.0079
NACC1	-2.02	0.0346		wabee	-2.02	0.001		AC009413.2	-2.04	0.0063
RPP21	-2.02	0.0043		HMBS	-2.02	0.0232		CCDC84	-2.05	0.0007
NUDT21	-2.02	0.0132		KIF2C	-2.02	0.0147		SLC35C1	-2.05	0.0146
PLCD1	-2.02	0.0002		PGAP2	-2.02	0.0096		EMD	-2.05	4.77e-05
MED22	-2.02	0.0013		TCF20	-2.02	0.0019		NME4	-2.05	0.0007
MAGOH	-2.02	0.0014		TCF20	-2.02	0.0019		RP11-96J15.2	-2.05	0.0463
RAB5C	-2.02	0.0009		SLC35E1	-2.03	0.0172		PANK2	-2.06	0.005
KIRREL3	-2.02	0.0245		CIART	-2.03	0.0218		CYP20A1	-2.06	0.0074
DDX46	-2.02	0.0053		NUCB1	-2.03	0.0035		EBPL	-2.06	0.0002
KLF11	-2.02	0.0314		ARHGAP19-SLIT1	-2.03	0.0049		tuneri	-2.07	0.0435
BZW1P2	-2.02	0.0002		TRIM21	-2.03	0.0486		GABPB1	-2.07	0.0001
SERINC3	-2.02	0.0003		RAP1A	-2.04	0.0117		Y_RNA	-2.07	0.0209
DHX40	-2.02	0.0204		Y_RNA	-2.04	0.0002		HMBS	-2.07	0.0011
MRPL42	-2.03	0.001		SUMF2	-2.04	0.0008		SLC9A5	-2.07	0.0026
TTC31	-2.03	0.0426		GNB4	-2.05	0.0004		sleykla	-2.08	0.0066
RDH13	-2.03	0.0309		rarsmaby	-2.05	0.0127		karubu	-2.08	0.0002
DHX15	-2.03	0.0009		EIF2AK4	-2.05	0.0012		HMGXB4	-2.08	0.0006
ferdaw	-2.03	0.0013		DFFA	-2.05	0.0044		loyboy	-2.09	0.0433
HMGN1P38	-2.03	0.01		RPSAP47	-2.05	0.0009		TCF20	-2.09	0.0021
NFIC	-2.03	0.001		ZFPL1	-2.05	0.0037		FLNA	-2.09	0.0019
CBX6	-2.03	0.0255		TRAM2	-2.05	0.0007		SQSTM1	-2.09	0.0209
RAP1A	-2.03	0.0025		TAX1BP3	-2.05	0.0011		PHF13	-2.09	0.0007
SLC35C1	-2.03	0.0002		AE000658.30	-2.05	0.0055		AC113404.1	-2.1	7.12e-06
ST3GAL1	-2.03	0.0031		RP11-274J7.2	-2.05	0.0026		FTH1P4	-2.11	0.0094
ERCC6L	-2.03	0.0052		ASNSP1	-2.05	0.0182		FBXO8	-2.11	0.0468
SNX6	-2.04	0.0002		RBM42	-2.06	0.0147		TCFL5	-2.11	0.0035
PHF11	-2.04	0.0105		MUT	-2.06	0.0118		NUS1P1	-2.11	0.0021
bazerbo	-2.04	0.0094		rorkarby	-2.06	0.0071		DLX2	-2.11	0.0028
MAPK8	-2.04	0.0037		FKTN	-2.06	0.0025		MED22	-2.12	0.0001
ROCK1	-2.04	0.0019		ZNF502	-2.06	8.33e-05		CTBP2P1	-2.12	0.0067
jyja	-2.04	0.0051		SLC38A2	-2.06	2.12e-05		AC025226.2	-2.12	0.0067
Y_RNA	-2.04	0.0099		RPSAP12	-2.06	0.0069		SQSTM1	-2.12	0.0019
TBPL1	-2.04	0.0014		TCHP	-2.07	0.0166		EIF2AK4	-2.12	0.0002
ANXA7	-2.04	0.0004		NUP88	-2.07	0.0116		FAM76B	-2.12	0.0016
ZNF502	-2.04	0.0003		EIF5A	-2.07	0.0138		CHMP7	-2.12	0.0001
SMURF1	-2.04	0.0038		SRSF1	-2.07	0.0022		GPATCH8	-2.13	0.0003
U91328.1	-2.05	0.0327		PARVB	-2.07	0.0071		DDHD2	-2.13	0.0002
sorsnabu	-2.05	0.028		klerbawbu	-2.08	0.0002		SLC33A1	-2.13	0.0016
SLC37A4	-2.05	0.0169		AC005702.2	-2.08	0.0267		HMBS	-2.13	0.0001
SQRDL	-2.05	0.0281		MTHFD2P3	-2.08	0.0005		DNPEP	-2.14	0.0009
CCDC84	-2.05	0.0008		Y_RNA	-2.08	0.0194		CDC42EP4	-2.14	0.0003
sehoma	-2.05	0.0032		RDH13	-2.08	0.0011		SMARCD1	-2.14	0.0001
GABPB1	-2.05	0.0008		VIMP	-2.08	0.0007		KIAA0556	-2.15	9.82e-05
LRRCC1	-2.05	0.0002		HMGN2P20	-2.08	0.0014		staklaw	-2.15	0.0031
VIMP	-2.05	0.0005		sawshu	-2.08	0.0093		GNAI2P1	-2.15	0.0006
PSMB3	-2.05	0.0071		SYAP1	-2.09	0.0054		UBR5	-2.15	0.0014
PDCL	-2.05	0.0024		ERP29	-2.09	0.0145		seyber	-2.15	0.015
doytubo	-2.06	0.0139		GPATCH8	-2.09	0.0002		CH17-333M13.2	-2.15	0.0001
TMEM39B	-2.06	0.0066		APMAP	-2.09	8.33e-05		AC018696.4	-2.15	0.0001
CRLF3	-2.06	0.0008		CARM1	-2.09	0.0236		IKBKGP1	-2.16	0.0088
GALNT10	-2.06	0.0434		ASL	-2.09	0.0014		GLUD1P7	-2.16	0.0005
ZFAND1	-2.06	0.0002		MED23	-2.09	0.0052		EIF4A1P8	-2.17	0.0181
KAT6B	-2.06	0.001		ZNRD1	-2.1	0.0321		TNFSF12	-2.17	0.0037
MED23	-2.06	0.0025		FTH1P4	-2.1	0.0146		NUCB1	-2.17	0.0097
EAPP	-2.07	0.0017		AC009413.2	-2.1	0.0122		ZFAND1	-2.19	0.0002
PHLDA2	-2.07	0.0258		PDIA3P2	-2.1	0.0134		WDR48	-2.19	0.003
SLC22A18	-2.07	0.0049		CBX6	-2.1	0.0455		RP11-12M9.4	-2.2	0.0011
GBA	-2.07	0.0117		BEND7	-2.1	0.0091		ZW10	-2.2	0.0006
HIST1H4D	-2.07	0.0449		CCNK	-2.1	0.0003		SLC37A4	-2.2	0.013
DDHD2	-2.07	0.0003		CEP89	-2.11	0.0003		PLD2	-2.2	0.0036
AC092651.1	-2.07	0.0021		RIPK1	-2.11	0.0003		PHIP	-2.2	0.0021
C16orf13	-2.07	0.0005		LPCAT1	-2.11	0.0073		RP11-348P10.1	-2.2	0.0068
gleyplo	-2.07	0.0002		DNM1L	-2.11	0.0078		PDE8A	-2.2	0.0026
smawsmer	-2.07	0.014		TBCB	-2.12	0.0003		FAM134A	-2.2	0.0001
MRPL11	-2.07	0.0002		NELFB	-2.12	0.0021		WDFY1	-2.21	0.0004
GINS3	-2.07	0.0454		soyblor	-2.12	0.0308		HMBS	-2.22	0.0002
MTDH	-2.08	0.0027		KHDC1	-2.13	0.0013		MAGOH	-2.22	0.0002
CEP135	-2.08	0.0009		ZCCHC17	-2.13	0.0042		DCTD	-2.22	0.0003
ZFAND2A	-2.08	0.0008		PCK2	-2.13	0.0196		FBXL20	-2.22	0.0003
DCBLD1	-2.08	0.0081		KAT6B	-2.13	0.0003		SERINC3	-2.22	0.0001
TRAPPC4	-2.08	0.0019		SLC16A7	-2.13	0.0313		GLUD2	-2.22	0.0016
FBXL3	-2.08	0.0032		EIF6	-2.13	0.0023		SBF2	-2.23	0.0164
ARMC1	-2.08	0.0005		LRRC8D	-2.13	0.0112		RAP1A	-2.23	0.0048
RAD54L	-2.08	0.0047		SURF4	-2.14	0.003		UTRN	-2.23	0.0014
TMEM54	-2.08	0.0036		TXNDC5	-2.14	0.012		ZNF502	-2.23	0.0289
KAT6B	-2.08	0.0042		ARL13B	-2.14	0.0067		AP003391.1	-2.23	0.0105
TUBBP2	-2.08	0.0148		doytubo	-2.14	0.032		SPCS2	-2.23	5.38e-05
RELA	-2.08	0.0036		SHMT2	-2.14	0.0082		KAT6B	-2.23	0.0084
MICB	-2.08	0.0049		NHEJ1	-2.14	0.023		HACE1	-2.24	0.0009
PAK4	-2.09	0.0024		AP2A1	-2.14	5.17e-05		RIPK1	-2.24	0.0001
RNU5A-8P	-2.09	0.009		C16orf62	-2.14	0.0026		NELFB	-2.24	0.0003
YPEL3	-2.09	0.0123		LRRC49	-2.14	0.0051		FEZ2	-2.24	8.3e-05
MANEA	-2.09	0.0029		TCF20	-2.15	0.0008		AES	-2.24	0.0022
SMIM10	-2.09	0.0024		AMD1	-2.15	0.0253		TCEA1P2	-2.24	0.0022
slyrar	-2.09	0.0068		MXD3	-2.15	0.021		CTC-527H23.1	-2.24	0.0013
CDCA7L	-2.1	0.0099		swoku	-2.15	0.0123		SMAP2	-2.24	0.0143
MBD2	-2.1	6.62e-05		SLC33A1	-2.15	0.0089		CTD-2033D15.1	-2.24	0.0023
ADAM15	-2.1	4.15e-05		GNA11	-2.16	0.0144		RAC1P2	-2.25	0.0004
IFT57	-2.1	0.0063		CIB1	-2.16	0.0004		PIGG	-2.25	4.2e-05
NUS1P1	-2.1	0.0012		TMEM39B	-2.16	0.0034		MED22	-2.25	7.8e-05
DCTD	-2.1	0.0017		HEATR6	-2.16	0.001		NDRG3	-2.25	0.0152
RP11-298C3.2	-2.1	0.0089		CTB-52I2.4	-2.16	0.006		CH17-248H7.2	-2.25	0.0001
LGALS1	-2.1	0.0037		RAP1BP1	-2.16	0.0002		RELA	-2.25	0.0022
CYP20A1	-2.11	0.017		VPS13A	-2.16	0.0042		DCTN3	-2.26	0.0013
CSTB	-2.11	0.0004		PTRF	-2.17	3.95e-05		SRGN	-2.26	0.0243
SACM1L	-2.11	3.24e-05		TRAPPC4	-2.17	0.0012		terchawby	-2.27	0.0138
BZW1	-2.11	0.0002		U8	-2.17	0.005		SERTAD2	-2.27	0.0011
doysaw	-2.11	0.0184		DOLPP1	-2.17	0.0117		STK35	-2.27	0.0075
HMGN2P36	-2.12	0.0004		NADK	-2.17	4.79e-05		RBM42	-2.27	0.0029
PPP1R11	-2.12	9.78e-05		C11orf91	-2.17	0.0146		PSMG2	-2.28	5.83e-06
PHLPP1	-2.12	0.0171		NR1H2	-2.18	0.0011		EIF6	-2.28	0.0003
CAD	-2.12	0.0018		Y_RNA	-2.18	0.0076		NAGA	-2.28	0.0088
EMD	-2.12	0.0001		TSPO	-2.18	0.0292		BNIP3L	-2.29	0.0017
POGK	-2.12	0.0005		MGLL	-2.18	0.0031		THAP10	-2.29	0.0003
CEP41	-2.12	0.0248		TWISTNB	-2.19	0.0232		HIF1A-AS2	-2.29	0.0002
TRAPPC4	-2.12	0.0063		AC108868.3	-2.19	0.0008		TK2	-2.29	0.0004
RP4-625H18.2	-2.12	0.0084		FITM2	-2.19	0.0003		FGF7P2	-2.3	0.0172
GNA11	-2.13	0.0011		COQ2	-2.19	0.0052		ERHP1	-2.3	0.0009
TMSB10P2	-2.13	0.0002		SQRDL	-2.19	0.0005		RBMS1P1	-2.3	0.0003
HIST1H2BO	-2.13	0.0051		TTC31	-2.19	0.0012		CCDC84	-2.3	0.0005
GINM1	-2.13	0.0029		ZW10	-2.19	0.0055		HNRNPA3P5	-2.3	0.0006
MANSC1	-2.13	0.0123		CCDC84	-2.19	0.003		DFFA	-2.3	0.0002
KIF2C	-2.13	0.0045		ATP13A3	-2.19	0.0159		sehoma	-2.31	0.0055
RP11-296E7.1	-2.13	0.0212		DOK1	-2.2	0.0006		rorkarby	-2.31	0.0011
DPAGT1	-2.13	0.0006		RPSAP54	-2.2	6.45e-05		RP11-475I24.1	-2.31	0.0337
CCNK	-2.13	0.0023		FLNA	-2.2	0.0438		SEC14L2	-2.31	0.0119
CHRFAM7A	-2.14	0.0061		PIGG	-2.2	0.0007		PYCARD	-2.32	0.0033
RAB11B-AS1	-2.14	0.0056		DDX59	-2.2	0.0027		CERS2	-2.32	0.0003
PHF13	-2.14	0.0003		STK35	-2.2	0.0029		CAST	-2.32	0.0002
GPATCH8	-2.15	7.51e-05		PPFIBP1	-2.2	0.0095		FKBP2	-2.32	0.0003
CCDC82	-2.15	0.0004		LDHAP3	-2.2	0.0177		swoku	-2.33	0.0037
LIG1	-2.15	0.0401		CARNMT1	-2.2	0.0001		cherpeebu	-2.33	0.0391
SQSTM1	-2.15	0.0088		glosoby	-2.21	0.018		TAF2	-2.33	9.19e-05
KXD1	-2.15	6.82e-06		KLF7	-2.21	0.0007		SMARCD2	-2.33	0.0005
stogu	-2.15	0.0376		jawwu	-2.21	0.0013		ARHGEF26	-2.33	0.046
NUS1P3	-2.15	0.0045		sehoma	-2.22	0.0002		CALM2P4	-2.33	0.0112
RBMS1P1	-2.15	0.0019		CYB5R3	-2.22	1.62e-06		U8	-2.33	0.024
U8	-2.15	0.0237		CHCHD4	-2.22	0.0015		BZW1P1	-2.33	0.0161
C16orf58	-2.15	0.0028		NABP2	-2.22	6.41e-05		AAED1	-2.33	0.0006
RP11-598O12.1	-2.15	0.0003		FADD	-2.23	0.0003		GINM1	-2.34	0.0013
CD109	-2.16	0.0297		RP11-741G21.1	-2.23	0.0047		TAOK3	-2.34	0.0041
NLN	-2.16	0.0026		BCAR3	-2.23	0.001		KHDC1	-2.34	1.98e-05
SH2D4A	-2.16	0.0093		TMEM18	-2.23	0.0004		Y_RNA	-2.34	0.004
RIPK1	-2.16	0.0002		PRKD2	-2.23	0.0002		FSCN1P1	-2.35	0.0017
feyveeby	-2.16	0.0214		TMEM115	-2.24	0.0032		LIX1L	-2.35	0.0167
NUP88	-2.16	0.0336		GINM1	-2.24	0.0014		SMURF1	-2.35	0.0046
RP11-404P21.9	-2.16	0.0022		tuneri	-2.24	0.0079		DOLPP1	-2.36	0.0018
C11orf91	-2.16	0.0057		ATF6B	-2.25	0.0012		gleyplo	-2.36	0.0004
CENPB	-2.16	0.0226		TVP23B	-2.25	0.0003		RP11-173E2.1	-2.36	0.0007
FKBP2	-2.16	0.0063		HMBS	-2.25	0.0008		UNC93B1	-2.36	0.0485
BX842568.2	-2.17	0.0016		TMEM147	-2.25	0.0169		CHCHD4	-2.36	0.0003
PAQR3	-2.17	0.001		ZFAND2A	-2.25	0.0028		SRGN	-2.36	0.0474
AC006328.4	-2.17	0.0132		RNPEP	-2.25	0.0008		KLF11	-2.36	0.0108
TWISTNB	-2.17	0.0007		bazerbo	-2.25	0.0072		RP1-232L24.2	-2.37	0.0003
EIF3B	-2.17	0.0001		SLC7A11-AS1	-2.25	0.0047		PTMAP8	-2.37	0.0002
PRTFDC1	-2.17	0.0189		WDSUB1	-2.26	0.0122		GS1-44D20.1	-2.37	0.0005
FAM64A	-2.18	0.001		MED22	-2.26	0.0051		SDCBP	-2.37	0.0224
C10orf107	-2.18	0.0046		CSTB	-2.26	0.0055		MBNL1	-2.37	1.67e-05
TCFL5	-2.18	0.0008		AAED1	-2.26	0.0239		CTD-2267D19.3	-2.38	4.44e-05
SEC14L2	-2.19	0.0418		TPCN2	-2.26	0.0025		SYPL1	-2.38	0.0018
DEGS1	-2.19	0.002		MANSC1	-2.27	0.0035		NR2C2AP	-2.38	0.0003
SCG5	-2.19	0.0052		SMAP2	-2.27	0.0038		MTHFD1L	-2.38	0.0074
FTH1P4	-2.19	0.0016		PRKAA1	-2.27	6.03e-05		PPP1R11	-2.38	2.1e-06
cheespee	-2.19	0.0238		CYTH2	-2.27	0.0002		teereyby	-2.39	2.21e-05
HNRNPA3P5	-2.19	0.024		HMGN2P15	-2.27	0.0021		RP11-298C3.2	-2.39	0.0088
HS6ST1	-2.19	0.0253		FAM76B	-2.27	0.001		RHOC	-2.39	0.0002
TMEM109	-2.19	0.0077		SRD5A1	-2.28	0.0003		SQRDL	-2.39	0.0091
TRAPPC4	-2.19	0.003		lorber	-2.28	0.0016		PHLPP1	-2.39	0.006
BCL9L	-2.19	0.0001		SLC35D2	-2.28	0.0009		GTF2E2	-2.39	0.0002
RP11-173E2.1	-2.19	0.0007		CLTC	-2.29	0.0001		NABP2	-2.39	5.12e-05
TNFSF12	-2.19	0.0094		SLC9A5	-2.29	0.0014		AK5	-2.4	0.0183
KCTD9P4	-2.19	0.0028		DZIP1L	-2.29	0.0027		TCF20	-2.4	0.0009
PVRL3	-2.2	0.0131		VPS4A	-2.29	0.0021		TCF20	-2.4	0.0009
GNB5	-2.2	0.004		ARL6IP4	-2.3	0.0006		MIDN	-2.4	1.72e-06
WDR11	-2.2	0.0013		OIP5	-2.3	0.0121		SLC37A4	-2.41	0.0002
TWF1P1	-2.2	0.0004		C16orf13	-2.3	0.0001		RDH13	-2.41	0.0003
CHCHD4	-2.2	0.0072		PDIA4	-2.3	0.0037		KIRREL3	-2.41	4.35e-05
IKBIP	-2.2	0.0022		TCEA1P2	-2.3	0.0006		COMMD7	-2.42	0.0009
SURF4	-2.2	0.0106		SEC16A	-2.3	0.0132		PPFIBP1	-2.42	0.0079
BEND7	-2.2	0.0005		smawsmer	-2.3	0.0154		SMAD7	-2.42	0.0011
ABI1	-2.2	3.16e-05		GPCPD1	-2.31	0.0065		yawamo	-2.42	0.0078
MGLL	-2.21	0.0127		DHX40	-2.31	0.0127		MIR15B	-2.42	0.0023
DOCK2	-2.21	0.0496		CHID1	-2.31	0.0018		GLA	-2.42	0.0001
RP2	-2.21	0.0001		PPP2R5D	-2.31	0.0003		CEP41	-2.43	0.0044
STK35	-2.21	0.0068		NUP37	-2.31	0.0007		MED22	-2.43	0.0001
GPAM	-2.21	0.0028		RP11-598O12.1	-2.31	0.0002		PLCD1	-2.43	7.47e-06
SLC39A6	-2.22	0.0046		CTB-56J15.1	-2.31	8.12e-05		RRAS	-2.43	0.0001
CTCFL	-2.22	0.0079		UTP18	-2.31	5.94e-05		IFT57	-2.43	0.0006
TTPAL	-2.22	0.0002		kleyplu	-2.32	0.0064		FTH1P11	-2.43	0.002
spasley	-2.22	0.0244		cheespee	-2.32	0.0179		AC006328.4	-2.43	0.0062
SLC12A6	-2.22	0.0287		NECAP2	-2.33	0.0022		DOT1L	-2.43	2.69e-05
klerbawbu	-2.22	0.0005		NME4	-2.33	0.0057		MPV17	-2.44	0.0003
HMGN2P15	-2.22	0.0058		toypoy	-2.33	0.0156		RP3-425P12.4	-2.44	0.0006
RHBDL2	-2.22	0.0002		KRBOX1	-2.34	0.0249		NUDT21	-2.44	0.0002
EIF6	-2.22	0.0008		CD320	-2.34	0.0006		TMEM18	-2.44	9.13e-06
CPTP	-2.22	0.0024		SERTAD2	-2.34	0.0013		PHF11	-2.44	0.0002
TMEM185B	-2.22	0.0003		seyber	-2.34	0.0024		PPP2R5D	-2.45	9.22e-06
PRKAA1	-2.23	0.0004		NAE1	-2.35	0.0018		RAB11B	-2.45	0.0001
THAP10	-2.23	0.0115		AGPAT2	-2.35	0.0075		zakorbo	-2.46	0.0024
MDC1	-2.23	0.0107		TM9SF1	-2.35	0.003		BZW1	-2.46	4.92e-05
MEPCE	-2.23	0.0141		ZNF502	-2.35	0.0003		deykoybu	-2.46	0.0441
AAED1	-2.23	0.0075		ETF1P3	-2.35	0.0023		ETF1P3	-2.46	0.0092
EXT2	-2.23	0.0052		RELL2	-2.36	0.0196		RAPGEF2	-2.46	5.31e-05
FAM110A	-2.23	0.0011		RP11-173E2.1	-2.36	8.01e-05		FTH1P7	-2.46	0.0016
CTBP2P1	-2.23	0.0013		DPAGT1	-2.36	0.0012		LPCAT1	-2.46	0.0027
AC025226.2	-2.23	0.0013		GSTO2	-2.36	0.0015		SEC16A	-2.47	0.0027
glyswar	-2.24	0.0103		RELA	-2.36	0.0034		pleechoy	-2.47	0.0037
TUBBP6	-2.24	0.0348		kyveyby	-2.36	0.0206		CPNE3	-2.47	0.0008
DCTN3	-2.25	0.0015		CPTP	-2.36	0.0053		SNX6	-2.47	1.59e-05
TRIM21	-2.25	0.0221		NAALADL1	-2.37	0.0076		CEP164	-2.47	9.77e-05
TRMU	-2.25	0.0184		ORAOV1	-2.37	0.0005		HMBS	-2.48	0.0001
UTP18	-2.25	0.004		APLP2	-2.37	0.0039		KIF15	-2.48	0.0065
RBM42	-2.25	0.0089		HMGN2P23	-2.37	0.0004		GHc-210E9.2	-2.48	4.5e-05
ANXA5	-2.26	0.0015		KIAA0196	-2.37	4.02e-05		ARMC1	-2.48	0.0002
RPL39L	-2.26	0.0041		SLC35C1	-2.37	0.0054		PTMA	-2.49	6.87e-06
VPS4A	-2.27	0.0005		skarfy	-2.37	0.0056		FBXO8	-2.49	3.16e-06
FKBP5	-2.27	0.0391		DBF4B	-2.38	0.0005		CLTC	-2.49	2.5e-05
FBL	-2.27	0.0009		GALNT10	-2.38	0.0258		SCRN1	-2.49	5.59e-05
KHDC1	-2.27	0.0002		NFS1	-2.38	0.0002		nazaby	-2.49	0.0157
BCL10	-2.27	9.37e-05		ACTBP11	-2.38	0.0018		TMEM109	-2.5	0.0061
UGGT2	-2.27	0.0003		ATAD3A	-2.38	0.0317		ANGPTL4	-2.5	0.0035
SZRD1	-2.28	0.004		BORA	-2.38	0.0011		COQ2	-2.5	0.0039
RP1-232L24.2	-2.28	0.0016		HGS	-2.39	5.52e-05		NUP37	-2.51	0.0002
SF3B4	-2.28	0.0053		DCAF4	-2.39	0.0072		JOSD1	-2.51	5.45e-05
HMGA1P2	-2.28	0.0004		PAK4	-2.39	0.0002		SLC22A18	-2.52	0.0005
HGS	-2.28	2.25e-05		IFT57	-2.39	0.0053		RAB11B-AS1	-2.52	0.0003
MIDN	-2.28	1.54e-05		DDHD2	-2.39	0.0023		wawly	-2.52	0.0001
ETF1P3	-2.28	0.0068		MRPL11	-2.39	0.0005		TRAPPC4	-2.52	0.001
ATP8B2	-2.28	0.0018		HMGN2P36	-2.4	0.0002		NFIC	-2.52	0.0001
HMGN2P23	-2.28	0.0163		SNX6P1	-2.4	8.18e-06		RP1-169P22.2	-2.52	0.0017
SURF4	-2.29	6.07e-05		LDHAP7	-2.4	0.0004		IL1R1	-2.53	0.0048
MSH6	-2.29	0.0232		DIAPH3-AS1	-2.4	0.0058		DOCK7	-2.53	5.14e-05
RAB8A	-2.29	0.0037		MEPCE	-2.4	0.0025		CCBE1	-2.53	0.0002
RANBP20P	-2.29	0.0012		FTH1P11	-2.4	0.0037		CKLF-CMTM1	-2.54	0.0008
SESTD1	-2.29	0.0495		AES	-2.4	0.0005		PEX11B	-2.54	7.65e-06
SLC25A24	-2.29	0.0001		PFN1	-2.4	0.0024		CCDC84	-2.54	7.68e-05
HMGN2P17	-2.29	0.0063		FLI1	-2.4	0.0008		FBXO33	-2.54	1.55e-05
FKTN	-2.29	0.0002		EIF4A1P10	-2.4	0.0342		AC092651.1	-2.54	6.54e-05
NUCB1	-2.29	0.0209		CKAP4	-2.4	0.0018		doysaw	-2.55	0.0253
FUCA2	-2.29	0.0005		CAMKK2	-2.41	0.0081		MIR92B	-2.55	0.0033
HMGB1	-2.29	0.0086		C10orf107	-2.41	0.0089		RAB5C	-2.55	7.32e-05
TUBB	-2.29	0.0009		DDX46	-2.41	0.0132		DZIP1L	-2.55	0.0009
KAT6B	-2.29	0.0017		BCAP31P1	-2.41	0.0051		SIN3A	-2.56	0.0025
PDIA4	-2.3	0.0119		SLC37A4	-2.41	0.0018		SMIM10	-2.56	1.95e-05
ARCN1	-2.3	0.0002		sneela	-2.42	0.0316		DHX15	-2.56	1.44e-05
AL139288.1	-2.3	0.0366		ARHGAP19	-2.42	0.0019		TMEM39B	-2.56	0.0004
WDR48	-2.3	0.0083		PANK2	-2.42	0.0012		FBXL3	-2.56	0.0012
SYT11	-2.3	0.0004		SPCS2	-2.42	0.0062		UBE2Q2P6	-2.56	0.0025
loyboy	-2.3	0.0013		CEP164	-2.43	0.0005		CAD	-2.56	0.0004
TAF2	-2.31	0.0004		HMGN2P24	-2.43	0.0003		HAUS8	-2.57	0.0007
Y_RNA	-2.31	0.0043		rerzer	-2.43	0.0005		RP11-175I6.1	-2.57	0.035
UTP20	-2.31	0.0001		wawbleeby	-2.43	0.0097		FTLP3	-2.57	0.0017
SNRPA1	-2.31	0.0041		staklaw	-2.43	0.0014		IRAK4	-2.57	7.92e-06
GNB4	-2.31	9.3e-06		HNRNPA3P5	-2.43	0.0068		HMGA2	-2.57	0.0003
HPS4	-2.31	0.0038		SNX14	-2.43	3.22e-06		CBX6	-2.57	0.0023
AP1S3	-2.31	0.0123		HMBS	-2.44	0.0206		HMGB1	-2.57	0.0011
SNX5	-2.32	0.0129		CCDC84	-2.44	0.0007		CHRFAM7A	-2.58	0.0003
DFFA	-2.32	0.0016		THOC5	-2.44	2.14e-05		YWHAB	-2.58	4.96e-07
LPCAT1	-2.32	0.0077		EIF5AP2	-2.44	0.032		kunemi	-2.58	0.0062
PHF19	-2.32	0.0293		ACP2	-2.44	0.0003		LINC-PINT	-2.58	0.0026
CKAP4	-2.32	0.0001		GNB2	-2.44	9.46e-06		RP11-78A19.3	-2.58	0.0013
TCF20	-2.32	0.0004		GNPDA2	-2.44	5.42e-05		ANXA7	-2.58	4.48e-05
RP11-137N23.1	-2.32	0.0265		C20orf27	-2.44	0.0013		AC009963.4	-2.59	0.0004
ACTBP11	-2.32	0.0017		WDFY1	-2.45	0.0002		GLUD1	-2.59	1.8e-05
NFS1	-2.32	0.0006		HDAC7	-2.45	0.0033		MRPL42	-2.59	4.7e-06
AC009413.2	-2.32	0.0023		AC005702.4	-2.46	0.0065		RP11-106D4.3	-2.59	0.0003
CLTC	-2.32	9.27e-05		LMNA	-2.46	0.0001		MBD2	-2.6	2.45e-06
LIX1L	-2.33	0.0053		PLCD1	-2.46	2.06e-05		TMSB10P2	-2.6	0.0001
SRSF3	-2.33	0.026		RP11-225H22.7	-2.46	0.0007		FTH1P2	-2.6	0.0009
PFN1	-2.33	0.0016		ARPC3	-2.46	2.65e-05		TCHP	-2.61	6.07e-05
TRIM4	-2.33	0.0046		DOT1L	-2.46	0.0001		GNA11	-2.61	0.0012
EIF2AK4	-2.33	0.001		NCAPD2P1	-2.47	0.001		HNRNPH1	-2.61	0.0003
CCDC74A	-2.33	0.0028		TOE1	-2.47	0.0004		SZRD1	-2.61	0.0002
GLUD1P7	-2.33	9.44e-05		AC005702.3	-2.47	0.0196		POT1	-2.61	0.0008
TAF6	-2.33	7.74e-06		TMEM204	-2.47	0.0095		DAZAP2	-2.61	5.17e-05
NUP188	-2.34	0.0036		RB1	-2.48	0.0008		U8	-2.61	0.0277
SPCS2	-2.34	1.19e-05		ZNF502	-2.48	0.0004		ARPC3P1	-2.62	0.0034
sawshu	-2.34	0.0245		DAB2	-2.48	0.0009		ARL6IP4	-2.62	8.23e-05
JADE2	-2.34	0.0067		TMEM243	-2.49	0.0057		RP4-625H18.2	-2.62	0.0002
DDX59	-2.34	0.0069		YWHAB	-2.49	6.85e-06		SRIP2	-2.62	0.0023
SAP130	-2.34	0.0157		RNU5A-8P	-2.49	0.0024		WDSUB1	-2.63	0.01
DOCK7	-2.34	0.0003		SURF4	-2.49	0.0003		FAF1	-2.63	3.82e-05
MIR15B	-2.34	0.0058		EIF3B	-2.49	0.0001		METTL9	-2.63	0.0007
RP11-12M9.4	-2.34	0.0165		MAP3K3	-2.49	0.0007		VPS13A	-2.63	0.0007
FANCB	-2.34	0.018		MICB	-2.49	0.0051		RP11-529H20.3	-2.63	3.25e-05
FTH1P11	-2.35	0.0039		rorkarby	-2.5	0.0036		CTSB	-2.64	0.0007
DAZAP2	-2.35	0.0011		CDK7	-2.5	0.003		RP11-274J15.2	-2.64	0.0012
VRK3	-2.35	0.0012		ATP13A1	-2.5	0.0101		HTR1F	-2.64	0.0286
PDE8A	-2.35	0.0011		UBR5	-2.5	0.0001		RP11-804M7.2	-2.64	1.82e-05
TM9SF1	-2.35	0.0033		RP11-603J24.7	-2.5	0.0022		MEIS3	-2.64	0.0052
ARL6IP6	-2.35	0.0491		ST3GAL1	-2.51	0.0027		ZNF502	-2.64	0.0022
TRPV4	-2.35	5.1e-05		CMIP	-2.51	0.0031		ARHGAP19-SLIT1	-2.64	0.0005
staklaw	-2.35	0.0042		RP11-298C3.2	-2.52	0.0029		TRAPPC4	-2.64	0.0012
TTC39C	-2.36	0.0346		SCG5	-2.52	0.0016		TMSB10P1	-2.64	0.0006
GTF2E2	-2.36	0.0035		RANP1	-2.53	0.0073		MUT	-2.65	0.0004
SNX6P1	-2.36	0.0006		PAQR3	-2.53	0.0011		BZW1P2	-2.65	4.25e-05
GALNT2	-2.36	0.004		DCLRE1C	-2.53	0.0002		UTP18	-2.65	0.0017
NUP37	-2.36	0.0132		CEP41	-2.53	0.0019		NLN	-2.65	0.0012
SMC3	-2.36	0.0031		UBE2Q2P6	-2.53	0.0203		DDX46	-2.66	0.0001
SNRPG	-2.37	0.0016		MIR24-2	-2.53	0.0033		LGALS8	-2.66	2.19e-05
RP1-56K13.3	-2.37	3.34e-05		SYS1-DBNDD2	-2.54	1.24e-05		HMGN1P38	-2.66	0.0005
ERI1	-2.37	0.0301		NAGA	-2.54	0.0037		DHX40	-2.66	0.0013
DPY19L1	-2.37	0.0032		MYDGF	-2.55	0.0068		SNX6P1	-2.66	1.98e-05
WDFY1	-2.37	0.0003		FTSJ2	-2.55	0.0003		roykarby	-2.67	0.0064
RAB35	-2.37	0.0005		ARHGEF26	-2.55	0.0166		BX842568.2	-2.67	0.0002
BID	-2.38	0.0009		LGALS8	-2.55	0.0003		VEGFA	-2.67	0.0204
CEBPB	-2.38	7.21e-05		CALM2P4	-2.55	0.0012		ZBTB7A	-2.67	1.51e-05
SDCBP	-2.38	0.0157		CRLF3	-2.55	0.0055		ATP13A1	-2.67	0.0001
HEATR6	-2.38	0.0017		ENO1	-2.55	0.0003		SUMF2	-2.68	1.22e-05
TCHP	-2.38	0.0001		SIN3A	-2.56	0.0006		MRPL11	-2.68	3.76e-05
YIF1B	-2.38	2.63e-05		TMEM109	-2.56	0.0002		DIMT1	-2.68	1.45e-05
RP11-680A11.5	-2.38	0.002		NDRG3	-2.56	0.0051		DHX33	-2.68	0.0002
TPBG	-2.38	0.0071		LYPLA2P1	-2.56	7.73e-05		KIAA0196	-2.68	1.56e-06
jawwu	-2.38	0.001		CENPB	-2.56	0.0065		TTC31	-2.69	0.0001
SUZ12	-2.38	0.0005		IFRD1	-2.57	0.001		ARHGAP31	-2.69	0.0223
rorkarby	-2.38	0.0047		FKBP2	-2.57	0.0008		MYO19	-2.69	0.0041
RNU6-850P	-2.39	0.0213		DARS2	-2.57	0.0052		RNU5A-8P	-2.69	0.0011
ARL13B	-2.39	0.0014		CISD2	-2.57	0.0084		boswoby	-2.69	0.0007
PHIP	-2.39	0.0024		zakorbo	-2.57	0.0014		PSMB3	-2.7	0.0001
FADD	-2.39	3.84e-05		PERP	-2.57	0.0118		MT4	-2.7	0.0035
DPYD	-2.4	0.0088		UGGT2	-2.57	2.72e-05		TMEM147	-2.7	0.0001
SFXN3	-2.4	0.0088		KLF9	-2.58	0.0004		RAC1P4	-2.7	0.0002
HMGN2P24	-2.4	0.002		SEPHS1	-2.58	0.0001		NELFCD	-2.7	3.06e-05
CARNMT1	-2.4	0.0007		PHF11	-2.58	0.0004		AC083899.3	-2.7	4.23e-06
ARHGAP19-SLIT1	-2.4	0.0054		loyboy	-2.58	0.001		USP33	-2.71	8.96e-06
RP11-274J7.2	-2.4	0.0007		BCL9L	-2.59	0.0002		MSH6	-2.71	0.0042
TMEM50A	-2.4	2.77e-05		NMRAL1	-2.59	0.0028		CRLF3	-2.71	0.0001
PTPN13	-2.4	0.0029		DNPEP	-2.59	0.0018		POGK	-2.71	3.01e-05
MANSC1	-2.4	0.0119		MFSD10	-2.6	0.0038		TOE1	-2.71	0.0001
ENPP2	-2.41	0.0023		CAD	-2.6	0.0006		RP11-472F19.1	-2.72	0.0009
wabee	-2.41	0.0015		CTSL	-2.6	0.0012		RP11-296E7.1	-2.72	0.0018
MIR3198-1	-2.41	0.015		ERHP1	-2.6	0.0012		CORO1B	-2.72	1.56e-05
DLST	-2.41	3.02e-05		DNAJC1	-2.6	0.0002		EAPP	-2.72	0.0001
CEP89	-2.41	0.0003		cherpeebu	-2.6	0.0132		FCHSD2	-2.72	0.0003
ERHP1	-2.41	0.0019		UGGT1	-2.6	0.0002		ACD	-2.72	0.0003
rawey	-2.41	0.0004		TTLL12	-2.6	0.0157		TRAPPC4	-2.72	0.0001
SEC16A	-2.41	0.0021		VIM	-2.61	0.0001		VPS4A	-2.72	0.0002
RP11-158D2.1	-2.41	0.0048		RP11-158D2.1	-2.61	0.0003		ATAD3A	-2.72	0.0002
SURF4	-2.42	7.76e-05		ATIC	-2.61	8.68e-05		CARM1	-2.72	0.0007
NDRG3	-2.42	0.0297		GBA	-2.61	0.0012		ACTBP2	-2.73	2.13e-05
tuwaw	-2.42	0.0014		HDGF	-2.62	3.85e-05		doytubo	-2.73	0.0118
TVP23B	-2.42	0.0008		HIF1AP1	-2.62	0.0016		smeechoy	-2.73	0.043
NR4A3	-2.42	0.0205		plafleybu	-2.62	0.0104		MTDH	-2.73	0.0002
CTC-527H23.1	-2.42	0.0012		RAB13	-2.62	0.0002		MED22	-2.73	0.0001
FTH1P2	-2.42	0.0014		GNPNAT1	-2.62	0.0008		CTCFL	-2.73	0.0016
RAB13	-2.42	0.0005		ARMC1	-2.63	0.0003		NR3C1	-2.73	3.69e-05
ZNRD1	-2.42	0.0014		LPGAT1	-2.63	0.0002		CMTM6	-2.74	3.21e-05
PLCXD1	-2.42	0.0463		RRAS	-2.63	0.0004		AP1S1	-2.74	0.0172
SUCLG2	-2.42	0.0026		CAST	-2.64	6.74e-05		LOC150776	-2.74	2.98e-06
FMN1	-2.43	0.0136		rawey	-2.64	0.0082		ZNRD1	-2.74	0.0005
MEA1	-2.43	0.0004		RNU5A-8P	-2.64	0.0294		SLC39A6	-2.75	0.0006
HMGA1P1	-2.43	0.0001		ACOT7	-2.64	0.0227		TRIM21	-2.75	0.0016
GPR137B	-2.43	0.0035		RP11-114H7.3	-2.64	0.0167		CHTF8	-2.75	3.39e-05
RP11-603J24.7	-2.43	0.0009		ferdaw	-2.64	0.0032		UGGT2	-2.76	0.0003
ZNF502	-2.43	6.31e-05		RP11-804M7.2	-2.64	4.14e-05		GBA	-2.76	0.0001
tuneri	-2.43	0.0011		HMGN2P22	-2.64	0.0005		ME2	-2.76	0.0002
TMEM47	-2.43	0.0012		RP4-607J23.2	-2.64	7.57e-05		PTMAP2	-2.77	7.84e-05
Y_RNA	-2.43	0.0159		AC092651.1	-2.64	0.0003		WDR11	-2.77	7.59e-05
ANKLE2	-2.44	0.0206		MYO9B	-2.65	8.78e-06		ERF	-2.77	0.0001
AC083899.3	-2.44	3.23e-05		DAZAP2	-2.65	4.75e-05		LRRC49	-2.77	0.0042
TCP11L1	-2.44	0.0069		SQSTM1	-2.65	0.0076		UBE2Q2L	-2.77	0.001
CAST	-2.44	5.33e-05		tagoybo	-2.65	0.0208		TCONS_l2_00003977	-2.77	0.0003
POLE	-2.45	0.0031		PSG7	-2.65	0.0394		SEH1L	-2.77	0.0002
HIST1H3H	-2.45	0.0387		CTC-527H23.1	-2.65	0.0004		KIRREL3	-2.78	0.0005
DHX33	-2.45	0.0019		COMMD7	-2.66	0.0011		mawmer	-2.78	0.0033
FEZ1	-2.45	0.004		sorsnabu	-2.66	0.0075		FKTN	-2.78	1.38e-05
YWHAB	-2.45	6.33e-06		ATP9A	-2.66	0.0015		DCBLD2	-2.78	0.0004
RP11-10L12.1	-2.46	3.92e-05		RPS6KA4	-2.66	9.12e-05		SLC12A6	-2.78	0.0082
swoku	-2.46	0.0142		RPP21	-2.66	5.08e-05		SYS1-DBNDD2	-2.78	0.0004
RGMB	-2.46	0.0451		JOSD1	-2.67	0.0004		speefarbu	-2.79	0.0015
ORAOV1	-2.46	0.001		MAPK8	-2.67	0.0019		ARL13B	-2.79	0.0003
ZDHHC20	-2.46	0.0092		SNX12	-2.67	0.0003		FKBP5	-2.79	0.0433
PEX11B	-2.46	0.0002		shawloyby	-2.67	0.0207		EIF4A1P7	-2.79	0.0077
FTLP3	-2.46	0.0025		TRAPPC4	-2.67	0.0005		MANSC1	-2.79	0.0039
FAM134A	-2.46	0.0003		YIPF5	-2.67	0.0003		FLNA	-2.8	0.0024
SNRPA	-2.47	0.002		KIRREL3	-2.67	0.0005		satama	-2.8	0.0111
YWHAQ	-2.47	2.32e-06		DLG5	-2.67	0.0008		DOK1	-2.8	0.0006
NAGA	-2.47	0.0281		ME1	-2.67	0.0096		RNPEP	-2.8	0.0001
NIPSNAP1	-2.47	0.0009		CBR1	-2.68	0.0048		PLCXD1	-2.8	0.0024
SLC25A40	-2.47	0.0004		ZBTB7A	-2.68	6.8e-05		SRC	-2.81	0.0001
COQ2	-2.47	0.0051		DHX33	-2.68	0.0008		MED23	-2.81	1.46e-05
ESD	-2.47	4.15e-05		DNPH1	-2.68	0.0013		PUS7	-2.82	0.0008
QTRTD1	-2.48	0.0013		GTF2E2	-2.68	0.0002		GNB4	-2.82	1.18e-05
GNB2	-2.48	1.31e-05		EBPL	-2.68	1.32e-05		CAP1	-2.82	9.95e-06
POT1	-2.48	0.0018		MFSD1	-2.69	0.0286		NAALADL1	-2.83	0.0021
seyber	-2.48	0.0064		PUS7	-2.69	0.0008		GSTO2	-2.83	0.0122
ARHGAP11B	-2.48	0.0031		TMEM14A	-2.69	0.0053		SESTD1	-2.83	0.0088
tagoybo	-2.48	0.0241		RP11-78A19.3	-2.69	0.0002		VIMP	-2.83	0.0002
RANBP3	-2.49	0.0012		CDC42EP4	-2.7	5.36e-05		RP11-158D2.1	-2.83	0.0001
CENPJ	-2.49	0.0035		PTPN13	-2.7	0.0346		NAE1	-2.84	8.46e-06
KIAA1199	-2.49	0.0079		PPP1R11	-2.7	1.16e-06		LGALS1	-2.84	0.0002
MEIS3	-2.49	0.0396		EIF4A1P8	-2.7	0.0263		RP11-404P21.9	-2.84	1.48e-05
NF2	-2.49	0.0125		MTHFD1L	-2.71	0.0047		TRIB3	-2.84	0.0003
YIPF5	-2.49	0.0002		ERI1	-2.71	0.0007		TRAPPC4	-2.84	0.0022
DNMT1	-2.5	0.0048		PPT1	-2.71	0.0229		smawsmer	-2.85	0.0012
SHISA5	-2.5	0.004		POGK	-2.72	0.0003		CENPB	-2.85	0.0008
HMGN2P7	-2.5	0.0018		IKBIP	-2.72	0.0055		LPGAT1	-2.85	1.48e-05
TIMELESS	-2.5	0.0237		RP11-296E7.1	-2.72	0.0002		RP11-124N14.3	-2.86	0.0001
HAUS8	-2.5	0.0017		SMURF1	-2.72	0.0001		GLUDP5	-2.86	2.82e-05
TMSB10P1	-2.5	0.0004		RNF149	-2.73	0.0036		TBPL1	-2.86	0.0002
CTB-56J15.1	-2.5	0.0033		NUS1P3	-2.73	0.0002		FEZ1	-2.86	0.0024
RP11-804M7.2	-2.5	8.79e-05		SMIM10	-2.73	0.0002		jawwu	-2.86	0.0024
NUP155	-2.51	0.0372		RAPGEF2	-2.73	7.56e-05		RP11-10L12.1	-2.87	6.18e-06
CAPZA1	-2.51	3.89e-05		HMBS	-2.73	0.0005		HMGA1P3	-2.87	0.0018
SYAP1	-2.51	0.0005		SCG5	-2.74	0.0008		CCNK	-2.87	3.4e-05
DCAF16	-2.51	0.0016		RHOC	-2.74	2.5e-05		SUZ12	-2.87	0.0002
GNAI2P1	-2.51	0.0046		PEMT	-2.74	0.0001		CYTH2	-2.87	7.35e-06
CTD-2267D19.3	-2.51	3e-06		GNAI2P1	-2.74	0.0006		TBCB	-2.88	2.17e-05
UBR5	-2.51	0.0002		VKORC1L1	-2.74	0.0004		BEND7	-2.88	0.0002
RAB11B	-2.51	0.0008		TCF20	-2.75	0.0114		RAP1BP1	-2.88	2.47e-05
OIP5	-2.51	0.0007		TCF20	-2.75	0.0114		GAD1	-2.89	4.16e-05
ATF6B	-2.51	0.0002		nuda	-2.75	0.0002		GPR137B	-2.89	0.0001
TCF20	-2.52	0.0037		RP1-169P22.2	-2.75	0.0006		CCDC82	-2.89	0.0001
TCF20	-2.52	0.0037		KCTD9P4	-2.75	6.02e-05		LIG1	-2.89	0.0004
METTL9	-2.52	0.0012		CTCFL	-2.75	0.0012		FAM129A	-2.9	0.0099
HIST1H1C	-2.52	0.0152		AC083899.3	-2.75	5.05e-05		TBL1X	-2.9	3.29e-05
STAMBPL1	-2.52	0.0051		RP1-232L24.2	-2.76	0.0014		KXD1	-2.9	3.34e-06
SNRPF	-2.52	0.0385		glosoby	-2.76	0.0032		HIST1H1C	-2.9	0.004
SEH1L	-2.52	0.0002		HIST1H4L	-2.76	0.004		CARNMT1	-2.91	6.53e-05
BCAP29	-2.52	0.0004		SNX6	-2.76	4.6e-06		bazerbo	-2.91	0.0001
pleechoy	-2.52	0.0016		GNAI2	-2.76	5.43e-07		DDX59	-2.91	4.54e-05
PTMAP8	-2.52	0.0007		PAICSP4	-2.77	0.0049		NUP188	-2.92	8.43e-05
PARVB	-2.53	0.002		PIK3C2A	-2.77	3.74e-05		TAX1BP3	-2.92	6.37e-06
teereyby	-2.53	2.21e-05		GS1-309P15.3	-2.77	3.73e-05		GLUD1P3	-2.93	1.92e-05
ARHGAP18	-2.53	0.0169		CHMP7	-2.78	6.77e-05		CSTB	-2.93	1.74e-05
SNX14	-2.53	2.39e-06		DCTN3	-2.78	0.0009		RP11-680A11.5	-2.93	0.0007
RAC1P4	-2.53	0.0002		UBE2Z	-2.78	6.11e-07		RPSAP54	-2.93	6.4e-06
RP11-479G22.8	-2.53	0.0086		sleykla	-2.78	0.0008		glyswar	-2.93	0.0003
TAOK3	-2.53	0.0071		NFASC	-2.79	0.0195		LRRC37BP1	-2.93	2.41e-07
CYTH2	-2.54	1.75e-05		SYPL1	-2.79	0.0012		SLC35D2	-2.94	0.0001
MBNL1	-2.54	1.45e-05		EMD	-2.79	1.48e-05		rawey	-2.94	0.0174
CARM1	-2.54	0.0005		RBMS3	-2.8	0.0002		PHF19	-2.94	0.0002
RP11-274J15.2	-2.54	0.0173		MLKL	-2.8	0.0047		C2CD5	-2.95	0.0006
CERS2	-2.54	0.0042		SPRYD3	-2.8	0.0003		PRKAA1	-2.95	3.45e-05
cherpeebu	-2.54	0.024		PIGB	-2.8	0.0002		SHISA5	-2.95	0.0006
CHTF8	-2.54	0.0024		FEZ1	-2.81	0.0037		SNX5	-2.95	0.0023
GAK	-2.54	1.93e-05		TLDC1	-2.81	0.0009		TXNDC5	-2.96	4.81e-05
FAF2	-2.55	2.32e-05		METTL9	-2.81	0.0005		tuwaw	-2.96	0.0005
ARPC1A	-2.55	0.0013		ARHGEF35	-2.81	6.02e-05		GRAMD1C	-2.96	0.0003
CLCC1	-2.55	0.0028		EAPP	-2.82	0.0005		RP11-570P14.1	-2.96	0.0008
PDIA3P2	-2.55	0.0002		ERCC6L	-2.82	0.0001		CLCC1	-2.96	0.0006
DCLRE1C	-2.55	0.0004		EPS8	-2.83	0.0002		CUX1	-2.97	0.0031
RANP1	-2.55	0.0046		PLEC	-2.83	0.0012		CTB-56J15.1	-2.97	0.0001
SIN3A	-2.55	0.0004		MIDN	-2.83	5.81e-06		ZDHHC20	-2.98	0.0026
POP1	-2.55	0.0002		CTBP2P1	-2.83	8.92e-05		IFRD1	-2.98	0.0012
APBB1	-2.55	0.0031		AC025226.2	-2.83	8.92e-05		NUP88	-2.98	0.0013
wawly	-2.55	0.0237		BROX	-2.84	6.11e-06		KCTD9P6	-2.98	8.23e-05
MPV17	-2.56	0.0019		BX842568.2	-2.84	0.0008		CLIP1	-2.98	3.29e-05
PLCXD1	-2.56	0.0202		Y_RNA	-2.85	0.0032		ERP29	-2.98	7.25e-05
HSPE1P26	-2.56	0.003		FAF1	-2.85	0.0011		AMD1	-2.98	0.0031
C17orf62	-2.56	1.97e-05		kloshey	-2.85	0.0303		TMEM50A	-2.99	6.22e-07
SRSF7	-2.56	0.018		KIRREL3	-2.85	0.0011		DLC1	-2.99	7.12e-05
PPP2R5D	-2.56	0.0002		ME2	-2.86	0.0006		TJP1	-2.99	1.34e-05
CDC42EP4	-2.56	0.0001		MT4	-2.86	0.0038		CORO1C	-2.99	0.002
MYD88	-2.57	0.0036		yawamo	-2.86	0.0046		ANP32B	-3	3.78e-05
C16orf62	-2.58	0.0001		CTD-2267D19.3	-2.86	3.07e-05		C11orf91	-3	0.0002
GPD2	-2.58	0.0005		doysaw	-2.86	0.0017		ESD	-3	5.11e-06
SMAP2	-2.58	0.0241		SLC39A3	-2.86	0.0007		stoklawby	-3	0.0001
DNAJC1	-2.58	0.0001		SURF4	-2.86	5.31e-06		FADD	-3	1.24e-05
MTMR2	-2.58	7.82e-06		RHBDL2	-2.87	9.48e-05		TMEM115	-3	3.58e-05
XRCC3	-2.58	0.0308		FBXL3	-2.87	0.0006		EIF5A	-3.01	1.87e-05
FAM76B	-2.58	0.001		DIMT1	-2.87	0.0001		CAST	-3.01	3.05e-06
GAD1	-2.58	0.0066		LRRC37BP1	-2.87	3.15e-07		klerbawbu	-3.01	1.96e-06
KCTD3	-2.59	5.12e-05		LOC150776	-2.87	2.7e-07		KCTD3	-3.01	1.76e-05
CNTROB	-2.59	0.0011		SNRPA1	-2.87	0.0008		RPSAP12	-3.02	0.0003
MT4	-2.59	0.0035		SNX5	-2.87	4.06e-06		GNB2	-3.02	1.94e-06
EIF4A1P8	-2.6	0.017		SEH1L	-2.89	4.57e-05		RP11-267J23.4	-3.02	1.32e-05
RP11-348P10.1	-2.6	0.0077		GPAM	-2.89	0.0202		RP11-267J23.4	-3.02	1.32e-05
RP11-529H20.3	-2.6	0.0001		GABPB1	-2.89	9.72e-05		kleysmeebu	-3.02	0.0107
SNAPC1	-2.6	0.0105		SMARCD1	-2.89	1.42e-05		RBMS3	-3.02	0.0016
ARPC3	-2.6	8.01e-06		DPY19L1	-2.89	5.44e-05		HEBP2	-3.02	0.0004
TAPBP	-2.6	0.0064		TYRO3	-2.9	0.0001		SASS6	-3.02	0.0003
PRKCA	-2.61	0.0005		GPCPD1	-2.9	0.0224		APMAP	-3.02	9.64e-06
GNAI2	-2.61	2.33e-07		ANXA5	-2.9	0.0006		TMEM54	-3.03	0.0005
KCTD9P6	-2.61	0.0002		RP11-142A22.3	-2.9	6.05e-05		RHBDL2	-3.03	3.31e-06
HMGB1P10	-2.61	0.0033		SH2D4A	-2.91	0.0004		RANP1	-3.03	5.03e-05
PIGB	-2.61	0.0032		TRIB3	-2.91	0.0044		TWISTNB	-3.03	3.34e-05
ARL6IP4	-2.62	4.99e-05		FTH1P2	-2.91	0.0007		SRSF1	-3.04	3.16e-05
EIF5A	-2.62	0.0001		STK17A	-2.91	1.09e-05		PVRL3	-3.04	0.0005
MGST3	-2.62	0.0006		DCTD	-2.91	1.07e-05		PFN1	-3.04	2.07e-05
ATR	-2.63	0.0026		TJP1	-2.92	0.0002		PLBD2	-3.05	9.51e-05
ACTN4P1	-2.63	0.0013		PDCL	-2.92	0.0003		ZFAND2A	-3.05	0.0005
RAPGEF2	-2.63	6.6e-06		KXD1	-2.93	2.39e-07		CPTP	-3.05	0.0008
TCEA1P2	-2.63	7.47e-05		ARPC3	-2.93	1.47e-06		RNU6-850P	-3.05	0.0004
speefarbu	-2.63	0.0066		DLC1	-2.93	3.44e-06		AGPAT2	-3.05	0.0003
ME1	-2.63	0.0003		TBPL1	-2.94	0.0006		C16orf58	-3.05	4.98e-05
smornerbu	-2.63	0.0014		CYP20A1	-2.94	0.0062		TAF6	-3.05	3.58e-06
DIAPH3-AS1	-2.64	0.0114		TNFRSF1A	-2.94	0.0024		BROX	-3.05	1.54e-06
PSMG2	-2.64	2.06e-06		basteyby	-2.95	7.84e-05		ATR	-3.06	0.0004
MYO9B	-2.64	0.0002		HEBP2	-2.95	0.0058		RB1	-3.06	1.15e-05
SURF4	-2.64	9.95e-06		FH	-2.95	0.0302		HMGA1P1	-3.06	4.08e-05
FLNA	-2.64	0.0002		YWHAQP2	-2.95	0.0003		ARHGAP18	-3.06	0.006
ARPC3P1	-2.65	0.0003		joymorby	-2.96	0.0082		AC098614.2	-3.06	4.23e-05
DGKA	-2.65	0.0047		KIAA0556	-2.96	2.4e-05		NR1D2	-3.07	0.0014
SBF2	-2.65	0.0092		PEX11B	-2.96	1.06e-05		TEX30	-3.07	0.0013
SMARCD1	-2.65	4.16e-05		PHF19	-2.96	0.0032		PTMS	-3.07	2.4e-05
AC113404.1	-2.65	3.78e-05		HPRT1	-2.97	0.0134		RDX	-3.07	3.19e-06
THOC3	-2.66	0.0348		MIR92B	-2.97	0.0038		KCNAB2	-3.07	0.0003
HMG20B	-2.66	6.15e-05		MIR4521	-2.97	0.0021		HMGN2P17	-3.07	0.0009
NME4	-2.66	0.0008		MTDH	-2.97	6.92e-05		SLC35F2	-3.07	0.0009
C20orf27	-2.66	0.0009		ABI1	-2.98	1.53e-06		PTER	-3.08	0.0169
SLC30A1	-2.66	0.0017		EXOSC8	-2.98	0.0183		RP11-1112G13.3	-3.08	0.0016
ZNF215	-2.66	0.0002		SNRPF	-2.98	0.0124		SP100	-3.08	3.1e-05
DNPH1	-2.66	0.0009		PSG4	-2.98	0.0045		APOBEC3D	-3.08	0.0117
LINC00294	-2.66	0.0005		RP11-124N14.3	-2.98	0.0001		PDIA4	-3.08	0.0004
SORD2P	-2.66	0.0174		S100A4	-2.98	0.0244		FBL	-3.08	0.0004
TBCB	-2.67	4.32e-05		FEZ2	-2.98	5.44e-05		AP2A1	-3.09	5.95e-07
FAF1	-2.67	0.0004		C17orf62	-2.99	5.87e-06		IGFBP4	-3.09	0.0212
HMBS	-2.67	1.65e-05		DENND5A	-2.99	0.0005		SUCLG2	-3.09	0.0001
narvee	-2.67	0.0021		METAP1	-2.99	7.01e-05		CTB-52I2.4	-3.1	4.05e-06
KIAA0556	-2.67	2.27e-05		PLCXD1	-2.99	0.0005		MYD88	-3.1	0.0008
GRAMD1C	-2.67	0.0052		KRT7	-3	0.0013		SPCS2	-3.1	0.0002
TRAM2	-2.68	0.0001		SP100	-3	0.0106		ARCN1	-3.1	3.55e-05
RFX8	-2.68	0.0005		NUS1P1	-3	0.0001		PARN	-3.1	0.0002
LOC150776	-2.68	2.34e-06		rerfaw	-3	0.0051		RNF24	-3.11	0.0006
LPGAT1	-2.68	6.33e-05		HIF1A-AS2	-3.01	0.0016		BDH2andNHEDC2	-3.12	0.0063
MALT1	-2.68	0.0035		IRS2	-3.01	0.0024		VIM	-3.12	8.92e-05
TMEM245	-2.68	0.0008		TMEM222	-3.01	0.0003		SRSF7	-3.12	0.0003
RP11-78A19.3	-2.69	0.0003		TMEM43	-3.01	4.89e-05		CERK	-3.12	9.04e-05
TMEM115	-2.69	0.0004		LDHAP1	-3.02	0.0004		doyslaby	-3.12	0.0002
MIS18A	-2.69	0.0347		spasley	-3.02	0.0052		GS1-309P15.3	-3.12	2.27e-05
SAT1	-2.7	0.0232		DHX15	-3.02	4.24e-06		NUP155	-3.12	0.0022
GLA	-2.7	0.0007		CCDC82	-3.02	1.08e-05		DGUOK	-3.12	1.2e-05
TRIP10	-2.7	0.007		RP11-106D4.3	-3.02	7.98e-05		YWHAQ	-3.13	2.46e-07
CISD2	-2.7	0.008		SDC3	-3.02	0.0195		ZCCHC17	-3.13	1.09e-05
RP11-267J23.4	-2.71	3.38e-05		KRAS	-3.02	0.0003		CDK7	-3.13	0.0097
RP11-267J23.4	-2.71	3.38e-05		speefarbu	-3.02	0.0031		ARPC3	-3.13	1.41e-06
PTMAP2	-2.71	5.64e-05		SGSH	-3.03	0.0054		TRIM4	-3.13	0.0013
HMGA1P3	-2.71	0.0009		AP003041.1	-3.03	0.0104		ATP13A3	-3.13	3.2e-05
METTL4	-2.71	2.44e-05		BZW1P1	-3.03	0.0005		CHRAC1	-3.14	0.0003
NELFB	-2.71	0.0002		RP11-175I6.1	-3.03	0.0005		RAB13	-3.14	9.02e-05
FAM91A1	-2.71	8.66e-05		skeychoyby	-3.03	0.0192		MYOF	-3.14	3.53e-05
CPNE3	-2.72	0.0059		SACM1L	-3.04	1.77e-06		TMOD3	-3.15	6.01e-05
PTMA	-2.72	1.63e-05		ANP32B	-3.04	3.02e-06		LRRC8C	-3.15	0.0009
RP11-570P14.1	-2.72	0.0014		TAF2	-3.05	1.64e-05		METAP1	-3.15	4.41e-06
FTSJ2	-2.72	0.0019		klychoby	-3.05	0.0287		HPS4	-3.16	0.0003
SOAT1	-2.72	0.0022		terchawby	-3.06	0.0021		MED22	-3.16	3.51e-06
RP11-225H22.7	-2.73	0.0004		mawmer	-3.06	0.0028		SURF4	-3.16	1e-05
PKIG	-2.73	0.026		SPCS2	-3.07	1.03e-05		CEPT1	-3.16	6.48e-05
stoklawby	-2.74	0.0004		HMGN2P6	-3.07	0.001		SYAP1	-3.16	0.0004
RP11-142A22.3	-2.74	2.24e-05		ATR	-3.07	0.001		SACM1L	-3.16	9.43e-06
NECAP2	-2.74	0.0003		MBD2	-3.07	6.04e-07		PGAP2	-3.17	0.0011
SEPHS1	-2.74	6.43e-05		CHRAC1	-3.08	9.15e-05		HMG20B	-3.17	1.19e-05
KIAA0196	-2.74	5.36e-06		CLIP1	-3.08	0.0005		ABI1	-3.17	3.92e-07
TMEM87B	-2.75	0.0002		ARHGAP11B	-3.08	6.33e-05		SCG5	-3.17	0.0006
JOSD1	-2.75	0.0002		TPRA1	-3.08	6.01e-05		ARPC3	-3.17	2.68e-07
AL133244.1	-2.75	0.0036		ANXA7	-3.09	0.0002		nuda	-3.17	0.0002
ZFPL1	-2.75	0.0002		PYGB	-3.09	0.0004		CCL28	-3.17	2.55e-05
GSTCD	-2.75	0.0104		PSMB3	-3.09	0.0032		DCAF16	-3.18	3.29e-05
LYPLA2P1	-2.76	6.41e-05		ACD	-3.09	1.7e-05		FBXO21	-3.18	6.46e-06
MTMR6	-2.76	1.52e-05		FHL2	-3.09	0.0144		HMGN2P24	-3.18	0.0012
EXOSC8	-2.76	0.0041		URGCP	-3.09	0.0015		ENPP2	-3.18	8.53e-06
AC009963.4	-2.76	0.0002		DIAPH1	-3.1	4.98e-06		tagoybo	-3.19	0.007
BTBD2	-2.76	0.0045		glyswar	-3.1	0.0026		NR1H2	-3.2	3.05e-05
karubu	-2.76	5.14e-05		VRK3	-3.1	2.2e-05		ECI2	-3.2	3.24e-05
MYO6	-2.76	2.4e-05		KCNAB2	-3.1	0.0007		HMGB1P10	-3.2	0.0004
AGTRAP	-2.76	0.0048		RAC1P2	-3.11	4.12e-05		VIM	-3.21	3.61e-05
RPSAP54	-2.77	1.26e-06		RAB11B-AS1	-3.11	0.0011		FOSL1P1	-3.22	0.0063
HNRNPH1	-2.77	0.0002		NPR3	-3.11	0.0015		RANBP20P	-3.22	0.0008
TMEM14A	-2.77	0.0033		RP11-343B18.2	-3.11	0.003		PXDC1	-3.22	9.26e-06
ACD	-2.78	0.0002		wawly	-3.12	1.2e-05		HMGN2P20	-3.22	0.0002
GHc-210E9.2	-2.78	2.77e-05		FBXL20	-3.12	9.75e-05		GPCPD1	-3.23	0.0284
HMGN2P22	-2.78	0.0003		RP11-550F7.1	-3.13	0.0001		kortuby	-3.23	0.0006
RP11-741G21.1	-2.78	0.0039		PHF13	-3.13	1.71e-05		MAD2L2	-3.23	8.87e-06
LRRC8A	-2.78	0.0015		SRSF9	-3.13	5.23e-05		sneela	-3.23	0.0019
SASS6	-2.78	0.0073		ARHGAP31	-3.14	0.0479		ANAPC1	-3.23	1.09e-05
TMSB10	-2.79	3.23e-06		HSPE1P26	-3.14	0.0067		DCLRE1C	-3.23	2.17e-05
RNU5A-8P	-2.79	0.0042		FAIM	-3.14	4.35e-05		ruhora	-3.24	0.0006
EIF4A1P7	-2.79	0.0054		TNFSF12	-3.15	9.77e-05		ADM	-3.24	0.0109
NUP43	-2.8	0.0002		ARCN1	-3.15	9.08e-06		DBF4B	-3.25	1.13e-05
doyslaby	-2.8	0.0001		ICK	-3.15	7.92e-05		XRCC3	-3.25	0.0017
BTD	-2.8	5.17e-05		AL390876.1	-3.15	8.98e-05		PTPN13	-3.25	0.0065
GS1-44D20.1	-2.8	0.0012		karubu	-3.15	8.37e-05		RARG	-3.25	0.0004
MIR92B	-2.81	0.0029		SURF4	-3.16	7.86e-06		UTP20	-3.25	2.86e-05
MCMBP	-2.81	0.0009		KAT6B	-3.16	0.0008		SLC35E1	-3.26	6.06e-05
ATIC	-2.81	6.24e-06		GADD45B	-3.16	9.65e-05		MYO6	-3.26	2.27e-05
TGOLN2	-2.81	0.0065		CBR3	-3.16	0.0004		BCAP29	-3.26	7.99e-06
PIK3C2A	-2.81	2.19e-05		LINC00941	-3.16	0.0046		TUBBP6	-3.26	0.0005
CH17-248H7.2	-2.81	0.0004		MYOF	-3.17	2.39e-05		RP11-180M15.7	-3.27	9.66e-05
LRRC37BP1	-2.81	3.32e-07		IGFBP6	-3.17	0.0271		PPP4C	-3.27	8.58e-06
EVA1A	-2.81	0.0011		ZDHHC20	-3.17	0.0022		PIGB	-3.27	0.0007
MTHFD1L	-2.81	0.0007		U2AF2	-3.17	8.48e-05		STXBP1	-3.27	1.85e-05
TYRO3	-2.81	0.0084		ARID5B	-3.19	0.0002		TMEM128	-3.28	1.16e-05
FBL	-2.81	0.0023		jorkeybo	-3.19	0.0081		HIST1H2BPS3	-3.28	0.0011
CEPT1	-2.81	0.0005		SNAPC1	-3.19	0.0001		DLG5	-3.28	0.0005
NABP2	-2.82	2.41e-05		ANAPC1	-3.19	1.53e-05		BCL10	-3.28	6.37e-06
ITPK1	-2.82	0.0002		PHLPP1	-3.19	0.0055		PCID2	-3.28	9.99e-06
ZBTB21	-2.82	0.0004		HMGA2	-3.19	0.0004		GPAM	-3.29	0.0008
UBE2Q2L	-2.83	0.009		FMN1	-3.19	0.0084		CUL4B	-3.29	0.0003
RP11-96J15.2	-2.83	0.009		ERF	-3.19	0.0012		CYB5R3	-3.29	2.15e-08
FBL	-2.83	0.0002		AC113404.1	-3.2	1.23e-05		RBPMS	-3.29	0.0001
G2E3	-2.84	0.0004		SLC12A6	-3.2	0.0023		ARPC1A	-3.29	7.13e-05
SURF4	-2.84	1.72e-05		RBM3	-3.2	0.0014		HIP1	-3.29	0.0011
NABP1	-2.84	0.0031		HACE1	-3.2	4.28e-05		FBL	-3.29	0.0006
FGF7P2	-2.85	0.0074		DDR2	-3.21	0.0056		DNM1L	-3.3	1.54e-05
HIST1H2BPS3	-2.85	0.0437		TCFL5	-3.22	1.88e-05		MAPK8	-3.3	0.0001
RP11-475I24.1	-2.85	0.0051		DCAF16	-3.22	1.19e-05		CYTH3	-3.3	0.0005
RNF149	-2.85	0.0006		ZFAND1	-3.22	6.93e-07		ZNF215	-3.31	5.54e-05
ZMIZ1-AS1	-2.85	0.0074		UBE2Q2L	-3.22	0.001		SNX5	-3.31	5.92e-05
ARPC3	-2.86	5.93e-06		SMS	-3.22	0.0003		TMEM14A	-3.31	0.0024
KCTD9P2	-2.86	0.0017		SURF4	-3.22	1.01e-05		CEBPB	-3.32	9.65e-06
SCFD2	-2.86	3.1e-05		DTD1	-3.23	2.07e-06		APOBEC3G	-3.32	0.0004
ARHGAP21	-2.86	5.66e-05		AC009963.4	-3.23	0.0001		HEATR6	-3.32	4.5e-05
kortuby	-2.87	0.0027		GRWD1	-3.23	0.0001		WFS1	-3.32	3.17e-06
PRKD2	-2.87	0.0001		MBNL1	-3.24	2.43e-07		NUS1P1	-3.32	5.06e-05
FEZ2	-2.87	8.18e-06		RP11-12M9.4	-3.24	0.0008		AL390876.1	-3.32	4.14e-05
CTBP2	-2.87	1.36e-06		GAK	-3.24	2.47e-06		DPM2	-3.33	0.0002
RMI2	-2.87	0.0163		PXDC1	-3.24	2.28e-05		QTRTD1	-3.33	0.0002
HAUS6	-2.87	0.0014		HMGB1	-3.25	0.0002		VRK3	-3.33	0.0001
ruhora	-2.88	0.0075		TPBG	-3.26	0.0042		GAK	-3.34	4.79e-07
TCF20	-2.88	0.0088		PDK1	-3.26	0.0009		HMGN2P7	-3.34	0.0003
TCF20	-2.88	0.0088		ZNF215	-3.26	1.08e-05		RP11-312J18.5	-3.34	7.27e-06
ERO1A	-2.88	0.0002		kunemi	-3.27	0.0054		SAT1	-3.34	0.0061
AC108868.3	-2.88	0.001		TMOD3	-3.27	3.47e-05		TM9SF1	-3.34	2.99e-05
RP11-297L17.6	-2.89	0.0015		LDHAP2	-3.27	8.34e-05		AC108868.3	-3.35	4.98e-05
AL390876.1	-2.89	0.0011		sheydybo	-3.27	4.02e-05		RP11-119K6.6	-3.35	0.0004
PARPBP	-2.89	0.0012		SLC1A1	-3.28	0.0422		NADK	-3.35	3.37e-07
RELL2	-2.89	0.0034		FGF7P2	-3.28	7.53e-05		SAAL1	-3.36	0.0001
DIMT1	-2.89	3.96e-05		HYLS1	-3.29	0.0005		HK2	-3.36	0.0043
SGSH	-2.89	0.0107		TOMM34	-3.29	2.68e-05		RP11-603J24.7	-3.36	0.0004
CAST	-2.89	8.14e-06		POP1	-3.29	0.0008		YWHAQP2	-3.36	2.88e-05
U2AF2	-2.9	0.0005		LTBR	-3.29	0.0197		GNAI2	-3.36	1.99e-08
RB1	-2.9	1.94e-05		MDC1	-3.29	9.81e-06		BCL9L	-3.37	3.13e-06
ARHGAP19	-2.9	0.0247		LRRC59	-3.29	0.0041		NACC1	-3.37	0.0003
SMPD4	-2.9	2.31e-05		BCAP29	-3.29	1.39e-05		IAH1	-3.37	1.29e-05
zakorbo	-2.9	0.0142		NCAPGP2	-3.29	0.0004		TNFRSF1A	-3.38	0.0002
DOK1	-2.91	0.0002		CCDC74A	-3.3	0.0092		plawvarbo	-3.38	1.38e-05
PANK2	-2.91	0.0002		TMEM245	-3.3	0.0002		SNRPF	-3.38	0.0002
DAB2	-2.91	0.0007		SESTD1	-3.3	0.0091		QSOX1	-3.38	1.28e-05
AMD1	-2.91	0.0005		ORMDL2	-3.31	0.0018		RP2	-3.38	1.29e-06
BZW1P1	-2.91	0.0055		MIR3198-1	-3.31	0.0002		FBL	-3.39	0.0003
DPM2	-2.92	0.0009		PARN	-3.32	0.0003		PEMT	-3.39	4.74e-05
MAP3K3	-2.92	9.51e-05		SFXN3	-3.32	0.008		PRKD2	-3.39	1.56e-05
EPG5	-2.93	0.0004		ZYX	-3.33	0.003		ARHGEF35	-3.39	6.04e-05
GNPNAT1	-2.93	0.0006		TGFB1	-3.33	0.0288		SEC22C	-3.4	2.69e-06
SRSF9	-2.93	0.0022		TCF20	-3.33	0.0031		CCDC84	-3.4	2.53e-05
GINS4	-2.93	0.0195		TCF20	-3.33	0.0031		TUBB	-3.41	1.08e-06
SURF4	-2.93	7.08e-06		ARPC3P1	-3.33	0.0001		MGAT4B	-3.41	2.33e-07
RP11-307P22.1	-2.93	0.0009		WDR48	-3.33	0.0005		HMGN2P36	-3.42	3.82e-06
UGGT1	-2.93	1.19e-06		FCHSD2	-3.33	7.44e-05		FBL	-3.42	0.001
GNB1	-2.94	7.42e-07		SURF4	-3.34	3.01e-06		PERP	-3.42	0.0072
TCONS_l2_00003977	-2.94	7.26e-05		DPYSL2	-3.34	0.0486		pawzerbu	-3.42	0.01
CHMP7	-2.95	5.22e-05		RP11-131M6.1	-3.34	0.0091		RASA3	-3.43	0.0001
CTSB	-2.95	0.0018		RP11-680A11.5	-3.34	0.0001		ZBTB21	-3.44	0.0003
MIR24-2	-2.95	0.0009		stoklawby	-3.34	3.99e-05		VKORC1L1	-3.44	8.3e-06
GS1-309P15.3	-2.95	5.2e-05		SURF4	-3.34	2e-06		ANXA5	-3.44	8.32e-05
RFWD3	-2.96	0.0285		LOC105747689	-3.35	3.58e-05		RP1-20N2.6	-3.45	0.0004
KRAS	-2.96	0.0004		CAPZA1	-3.35	1.05e-06		DCK	-3.45	0.0036
FSCN1	-2.96	0.0004		FAM134A	-3.35	4.42e-05		TWF1P1	-3.45	1.98e-05
wawbleeby	-2.96	0.0043		RASA3	-3.35	2.12e-06		RELL2	-3.46	0.0002
NMRAL1	-2.96	0.0009		MPV17	-3.36	7.08e-05		SRPK1	-3.46	3.14e-06
GLIPR1	-2.96	0.0032		MEIS3	-3.36	0.0313		PAK4	-3.46	3.17e-05
shawloyby	-2.96	0.0251		RBMS1P1	-3.36	3.32e-05		ADCY9	-3.46	3.61e-05
soyblor	-2.96	0.0002		FOXJ2	-3.37	3.19e-05		CYB5R2	-3.46	0.0123
RAP1BP1	-2.96	2.05e-05		MCFD2	-3.37	5.77e-05		HPRT1	-3.46	7.58e-05
SMC1A	-2.97	0.0022		GINS3	-3.38	0.003		RP11-274J7.2	-3.46	0.0002
EDEM1	-2.97	0.0019		RASA3	-3.38	0.0003		DIAPH1	-3.46	2.87e-06
C2CD5	-2.98	0.0016		BTBD2	-3.39	0.0024		MRE11A	-3.46	0.0008
GLUD1P3	-2.98	7.89e-06		RBPMS	-3.39	0.0006		FAM64A	-3.46	2.13e-06
FCHSD2	-2.98	3.34e-05		RP11-137N23.1	-3.4	0.0008		TVP23B	-3.47	7.41e-05
KAT6B	-2.99	0.002		MSH6	-3.4	0.0009		ARHGAP19	-3.47	0.0002
PTMS	-2.99	0.0003		SMPD4	-3.41	7.74e-06		PHLDA2	-3.47	0.0209
CDK7	-3	0.0055		ZNF502	-3.41	7.9e-05		RANBP3	-3.47	5.34e-05
WDSUB1	-3	0.003		doyslaby	-3.41	0.0003		SLC25A40	-3.47	8.85e-05
GNG11	-3	0.0012		ESD	-3.41	1.54e-06		kyveyby	-3.48	0.0002
STK17A	-3	1e-05		LGALS1	-3.41	0.0007		EIF4A1P10	-3.48	0.0097
AKAP2	-3.01	0.0045		datobo	-3.41	0.0371		FOXJ2	-3.48	9.71e-06
VKORC1L1	-3.01	9.03e-05		HMGB1P10	-3.41	0.0006		PRTFDC1	-3.48	0.0027
GCNT1	-3.01	0.0015		MINK1	-3.41	0.0001		POP1	-3.48	2.13e-05
FANCG	-3.01	0.0235		PLP2	-3.41	0.0066		MIR4521	-3.49	0.0001
RP11-498C9.15	-3.02	6.42e-05		RP11-589M4.1	-3.42	0.0003		UBE2Z	-3.49	2.07e-07
pawzerbu	-3.02	0.0036		FAR2	-3.42	0.0011		C17orf62	-3.49	8.63e-07
KRBOX1	-3.02	0.0214		GSTCD	-3.42	0.0013		SNAPC1	-3.5	0.0024
DCLRE1B	-3.03	0.0054		C2CD5	-3.42	7.87e-05		FAF2	-3.5	5.44e-07
ATP13A1	-3.03	8.64e-05		KCTD9P1	-3.42	5.25e-05		PDCL	-3.5	2.26e-05
PGAP2	-3.03	0.0021		RALB	-3.42	0.0003		wabee	-3.51	1.51e-05
RHOC	-3.03	4.1e-05		UBE4B	-3.43	0.0001		PTBP2	-3.52	0.0139
UBE2Q2P6	-3.04	0.0429		SURF4	-3.43	7.51e-06		SCG5	-3.52	0.0011
KDSR	-3.04	0.0001		RANBP3	-3.44	7.85e-06		APBB1	-3.52	0.0003
NUP50	-3.04	0.0038		RP11-479G22.8	-3.44	0.0082		klychoby	-3.53	0.0017
ERH	-3.04	8.38e-07		MYO6	-3.44	5.75e-06		TAF1B	-3.54	1.62e-05
RP3-425P12.4	-3.04	0.0065		MGAT4B	-3.44	1.08e-07		FLNA	-3.54	2e-05
verdee	-3.04	0.0022		MBOAT7	-3.44	0.0018		DDAH1	-3.54	0.0113
FBXO8	-3.04	6.27e-06		FTH1P7	-3.44	0.0024		RMI2	-3.55	0.0003
SRPK1	-3.04	1.42e-05		ELL2P1	-3.45	0.0002		EXT2	-3.55	0.0004
SCRN1	-3.05	1.62e-06		RDX	-3.46	3.87e-06		MAP3K3	-3.55	1.97e-05
ANP32B	-3.05	1.13e-05		NABP1	-3.46	6.23e-05		GALNT10	-3.56	0.001
TCF20	-3.05	0.0073		SLC25A1	-3.46	3.57e-06		RP11-137N23.1	-3.56	0.0003
TCF20	-3.05	0.0073		NACC1	-3.46	0.0009		jyja	-3.56	0.0001
HIST1H4B	-3.05	0.0038		leetoyby	-3.46	0.0004		CAMKK2	-3.57	4.7e-05
PCID2	-3.05	2.74e-06		CNTROB	-3.47	4.43e-05		HIST1H4L	-3.57	0.0009
TMEM147	-3.05	0.0016		roykarby	-3.48	0.0055		TBC1D2	-3.57	0.0272
URGCP	-3.05	0.0012		FUCA2	-3.48	5.27e-05		CAV2	-3.58	0.0005
CYB5R2	-3.05	0.0313		RAC1P4	-3.49	5.16e-05		SNRPA	-3.58	0.0002
MUT	-3.05	5.91e-05		SNRPA	-3.49	0.0002		ARPC5	-3.58	5.06e-06
NASP	-3.05	0.0259		NFIC	-3.5	8.97e-06		RP4-607J23.2	-3.58	0.0002
HK2	-3.06	0.0013		MTMR6	-3.5	0.0004		TTPAL	-3.59	1.52e-05
IFRD1	-3.06	4.54e-05		GLA	-3.51	0.0001		NIPSNAP1	-3.59	5.01e-05
ZBTB7A	-3.06	0.0002		RP11-1112G13.3	-3.51	0.0016		RP11-114H7.3	-3.59	0.0001
DENND3	-3.07	0.0029		TUBBP6	-3.51	0.0037		LRRC40	-3.6	9.1e-06
HP1BP3	-3.07	0.0003		KCTD3	-3.51	1.27e-05		NFIL3	-3.6	0.0003
FIGNL1	-3.07	0.0045		RAB5C	-3.52	1.2e-05		DIAPH3-AS1	-3.6	0.0044
CHD1L	-3.07	0.0004		TUBBP2	-3.52	0.0001		HAUS6	-3.61	9.07e-05
DDAH1	-3.07	0.0047		SGTB	-3.53	0.0001		UBASH3B	-3.61	0.0043
RDX	-3.07	8.96e-06		GHc-210E9.2	-3.53	1.49e-06		MIR24-2	-3.61	0.0007
CEP164	-3.07	6.61e-05		FTH1P3	-3.53	0.0012		MEPCE	-3.62	0.0002
DZIP1L	-3.08	0.0015		UTP20	-3.53	5.94e-06		DARS2	-3.62	0.0001
DLG5	-3.08	0.0002		SUZ12	-3.54	3.26e-05		G2E3	-3.62	6.17e-06
AES	-3.08	0.0005		CCBE1	-3.54	0.0001		TWF1	-3.62	2.38e-07
RP1-20N2.6	-3.09	0.0031		CCL28	-3.55	1.77e-05		SNRPG	-3.62	2.53e-06
CORO1C	-3.09	0.0052		SWAP70	-3.56	0.001		CEP89	-3.62	5.36e-06
SDC3	-3.09	0.0135		PAM	-3.56	0.0027		PTMAP4	-3.62	5.24e-06
EMC3-AS1	-3.09	0.0186		TAF6	-3.56	2.21e-07		PDIA3P2	-3.63	3.23e-05
nazaby	-3.09	0.0147		PTER	-3.57	0.0074		KDSR	-3.63	0.0001
NR2C2AP	-3.09	0.0177		jyja	-3.57	0.001		EDEM1	-3.63	0.0012
TK2	-3.09	0.0003		NUS1P1	-3.57	3.87e-05		RFC2	-3.64	0.0009
CNIH4	-3.1	7.69e-05		DEGS1	-3.57	0.0002		MAP1B	-3.64	8.09e-05
RP11-472F19.1	-3.1	0.0002		RTN3P1	-3.58	9.19e-06		AL133244.1	-3.64	0.0001
TOE1	-3.1	0.001		BNIP3L	-3.58	0.0002		FH	-3.65	0.0005
CCBE1	-3.1	0.0356		PSMG2	-3.58	1.34e-06		KCTD9P4	-3.65	0.0002
DNPEP	-3.11	0.0003		PMM1	-3.59	3.78e-06		MXD3	-3.65	8.58e-05
RP1-169P22.2	-3.11	0.0004		SNAPC2	-3.59	5e-06		SHMT2	-3.66	1.04e-05
ZCCHC17	-3.11	1.12e-05		RPL22L1	-3.61	0.0341		KIF3C	-3.67	4.18e-06
TMEM243	-3.11	0.0008		RP11-274J15.2	-3.61	0.0012		DNAJC1	-3.67	0.0002
NUP205	-3.12	0.0012		KCTD9P5	-3.61	2.04e-06		MANBAL	-3.67	1.19e-07
HMGXB4	-3.12	0.0005		HMGN2P7	-3.61	0.0005		FBXO43	-3.67	2.66e-05
RAB34	-3.12	0.0003		FBXO43	-3.62	0.0019		HMGN2P15	-3.67	0.0002
ACTBP2	-3.12	0.0002		PHIP	-3.62	2.31e-05		TMSB10	-3.68	6.53e-07
kleyplu	-3.12	8.73e-05		FKBP5	-3.62	0.0496		soyblor	-3.68	0.0014
ANAPC1	-3.13	1.3e-05		rehora	-3.62	2.29e-05		PIK3C2A	-3.68	9.13e-05
AC098614.2	-3.13	6.69e-05		AC079781.5	-3.62	0.0221		DTD1	-3.68	1.16e-06
SEC22C	-3.13	9.06e-06		IAH1	-3.62	1.63e-05		CAPZA1	-3.68	9.26e-08
AGPAT2	-3.13	0.0001		PHACTR2	-3.62	9.98e-05		C16orf13	-3.69	3.34e-06
RP11-124N14.3	-3.13	4.82e-05		MXRA8	-3.62	5.18e-06		MFSD10	-3.69	1.12e-05
DDX39A	-3.13	0.0022		TMSB10P2	-3.62	5.9e-06		GNB1	-3.7	1.85e-07
PIGG	-3.13	8.83e-06		POLE	-3.62	0.0009		SWAP70	-3.7	5.98e-05
SURF4	-3.14	1.74e-05		H2AFY	-3.63	4.3e-05		ACTBP11	-3.7	7.6e-05
USP33	-3.14	9.47e-06		KIF3C	-3.63	9.74e-06		C16orf62	-3.7	7.89e-06
MYO19	-3.14	0.0139		FANCG	-3.65	0.011		URGCP	-3.7	0.0002
RRM2P3	-3.14	0.0011		SLC25A24	-3.65	8.33e-06		ANKRD28	-3.71	3.03e-05
PUS7	-3.14	0.0003		PRR16	-3.65	5.98e-06		SGSH	-3.71	0.0005
PITPNC1	-3.14	0.0019		FAM110A	-3.65	1.19e-05		TLDC1	-3.71	5.85e-07
DSN1	-3.14	0.004		DCBLD2	-3.65	0.001		SEPHS1	-3.71	4.83e-06
OCRL	-3.15	0.001		HMGN2P28	-3.65	0.0011		THOC5	-3.72	7.63e-07
TIPARP	-3.15	0.0003		MIR15B	-3.66	0.0001		TTLL12	-3.72	0.0009
GSTO2	-3.15	0.0013		IKBKB	-3.66	1.91e-05		FANCG	-3.72	0.0003
AP1M1	-3.15	0.0004		TMEM128	-3.66	1.03e-06		LYPLA2P1	-3.72	6.03e-06
MFSD1	-3.15	0.0036		CHTF8	-3.66	1.58e-05		ELK3	-3.72	6.4e-05
FBL	-3.15	0.0002		ATOH8	-3.66	0.0005		NUS1P3	-3.72	5.84e-06
HMGA2	-3.16	0.002		RNU6-850P	-3.67	0.0006		MTMR6	-3.72	1.38e-07
IRAK4	-3.16	8.21e-06		MGST3	-3.67	3.34e-06		SLC1A1	-3.73	0.0064
TXNDC5	-3.16	0.0008		THAP10	-3.67	0.0002		jorkeybo	-3.73	0.0003
CERK	-3.16	9.67e-05		slyrar	-3.67	0.0014		spasley	-3.74	0.0038
RP11-550F7.1	-3.16	0.0003		PPP4C	-3.69	8.82e-06		DDR2	-3.74	0.0002
LARP4B	-3.16	0.0008		EMP3	-3.69	0.0007		SRGN	-3.74	0.0357
SGTB	-3.17	0.0003		CUX1	-3.69	0.0003		IFI16	-3.75	0.0089
LRRC49	-3.17	0.0095		NUDT21	-3.7	9.45e-07		SMS	-3.75	1.7e-05
FBXO33	-3.17	1.65e-05		KIRREL3	-3.7	1.33e-06		MDC1	-3.75	3.18e-06
WDR54	-3.17	2.48e-07		NRSN2	-3.71	9.14e-06		NECAP2	-3.76	0.0009
IRS2	-3.17	0.0024		RP11-10L12.1	-3.71	2.96e-06		TRAM2	-3.76	1.72e-06
VRK2	-3.18	0.0027		MRPL42	-3.71	2.9e-07		RNF149	-3.76	9.48e-05
GPCPD1	-3.18	0.0109		smalar	-3.71	0.0025		HSPB11	-3.76	5.15e-07
HIST2H2AC	-3.19	0.0015		TK2	-3.71	0.0003		PAICSP4	-3.76	1.62e-05
GLUD2	-3.19	0.0004		HMGN1P38	-3.71	3.67e-06		RP11-142A22.3	-3.77	1.72e-05
RP11-589M4.1	-3.19	0.0012		DOCK7	-3.72	6e-06		ME1	-3.77	8.58e-05
EIF4A1P10	-3.19	0.0036		ATP13A3	-3.72	0.0001		MCMBP	-3.77	0.0001
HEG1	-3.2	0.0205		USP33	-3.73	8.73e-08		SRD5A1	-3.78	5.2e-06
SUMF2	-3.21	1.61e-05		teereyby	-3.74	2.18e-06		ERO1A	-3.78	1.47e-05
NLRP1	-3.21	0.0031		C3orf14	-3.75	0.0002		FSCN1	-3.78	2.1e-05
VOPP1	-3.21	0.0036		ITPK1	-3.75	0.0002		CNTROB	-3.79	1e-05
glosoby	-3.21	0.0188		EXT2	-3.76	0.0026		LMNA	-3.79	2.17e-05
MAD2L2	-3.22	0.0005		TUBB	-3.76	3.11e-05		SCG5	-3.79	0.0016
RPL22L1	-3.22	0.0053		SPTLC2	-3.76	0.0004		KIRREL3	-3.79	5.34e-06
DBF4P1	-3.22	0.0266		ATP8B2	-3.77	0.0014		HS6ST1	-3.81	0.0096
ALG1L2	-3.22	1.1e-06		G2E3	-3.77	2.1e-06		wawfloy	-3.81	0.0045
ATAD3A	-3.23	0.0004		RHOB	-3.78	0.0039		SURF4	-3.81	4.76e-07
BNIP3L	-3.23	0.0002		SLC22A18	-3.78	0.0001		TPCN2	-3.82	8.54e-05
ERP29	-3.23	6.04e-05		GAD1	-3.78	0.0008		SORD2P	-3.82	0.0002
HMGN2P28	-3.23	0.0025		AC006328.4	-3.78	0.0026		CTSL	-3.83	8.28e-05
SERTAD2	-3.24	0.001		SHISA5	-3.78	0.0002		MGST3	-3.83	4.25e-06
DGUOK	-3.24	0.0002		RP4-625H18.2	-3.79	4.72e-06		FTSJ2	-3.83	0.0002
NCAPGP2	-3.24	0.0025		SRC	-3.79	0.0005		SLC16A7	-3.84	0.0023
FBXL20	-3.24	0.0002		MTMR2	-3.8	9.57e-07		BLM	-3.84	0.0009
CAP1	-3.25	1.18e-05		VRK2	-3.81	0.0001		LDHAP7	-3.85	0.0001
NELFCD	-3.25	2.73e-05		SRIP2	-3.81	7.28e-05		NCAPD2P1	-3.85	0.0003
skarfy	-3.25	0.0004		TPGS2	-3.81	1.28e-05		RP4-607J23.2	-3.85	9.06e-05
SPTLC2	-3.25	0.0015		IFI16	-3.82	0.0168		TCP11L1	-3.86	1.22e-05
MANBAL	-3.25	4.07e-07		RP11-348P10.1	-3.82	0.0019		GSTCD	-3.86	6.52e-05
CAP1P2	-3.25	0.0004		DDX39A	-3.82	0.0002		ERI1	-3.86	0.0003
SURF4	-3.26	5.08e-07		TRAPPC4	-3.83	2.83e-05		ZYX	-3.87	0.0081
SLC9A5	-3.26	0.0004		GNB1	-3.84	6.39e-08		FTH1P3	-3.87	0.0002
TEX30	-3.26	0.0045		WDR11	-3.84	5.62e-06		TRIP10	-3.88	0.0004
GTSE1	-3.26	0.0085		FTLP3	-3.85	0.0001		HGS	-3.88	2.85e-08
EIF5AP2	-3.26	0.002		COMMD4	-3.85	0.0004		YPEL3	-3.88	5.26e-05
FH	-3.26	0.0035		MANSC1	-3.86	0.0197		AIP	-3.9	0.0002
FSCN1P1	-3.26	0.0049		PRTFDC1	-3.86	0.0004		CIART	-3.9	0.002
mawmer	-3.27	0.0003		STOM	-3.87	0.0002		SLC3A2	-3.9	7.81e-06
TPCN2	-3.27	0.0006		BZW1P2	-3.87	3.67e-08		DGKA	-3.9	5.41e-05
DBF4B	-3.27	9.92e-05		TBL1X	-3.87	4.42e-05		lorber	-3.91	4.38e-06
HIST1H4K	-3.27	0.005		DGUOK	-3.88	9.43e-06		RP1-56K13.3	-3.91	3.21e-06
SAAL1	-3.28	0.0023		PTBP2	-3.88	0.0279		NMT2	-3.92	0.0008
PSMC3IP	-3.28	0.0147		YPEL3	-3.88	0.0001		HEG1	-3.92	9.26e-05
HPRT1	-3.29	0.0002		PLBD2	-3.88	0.0007		sawshu	-3.92	0.0251
TNFRSF1A	-3.29	0.0038		NUP155	-3.88	0.0005		DPAGT1	-3.93	1.43e-06
SRIP2	-3.3	0.0006		TAPBP	-3.89	0.0348		RPA1	-3.93	2.51e-05
AIP	-3.3	0.0004		FAM64A	-3.9	1.69e-06		FAIM	-3.94	2.85e-05
QSOX1	-3.3	4.33e-05		MYO1C	-3.9	6.98e-07		SLC38A2	-3.94	3.38e-07
TMOD3	-3.31	0.0001		SMAD7	-3.9	1.53e-05		ARHGEF5	-3.94	1.84e-05
DTYMK	-3.32	0.0096		SCG5	-3.91	0.0016		ALG1L2	-3.94	1.8e-07
MNS1	-3.32	0.0435		TTPAL	-3.91	3.14e-05		HSPE1P26	-3.95	0.0007
RP4-607J23.2	-3.33	0.0002		RP11-297L17.6	-3.91	0.0005		PAQR3	-3.95	2.72e-05
ARHGEF26	-3.33	0.0022		LIX1L	-3.91	0.0011		RP1-68D18.2	-3.95	0.0008
LRRC59	-3.33	0.0006		YWHAH	-3.92	8.39e-06		ACTL6A	-3.96	6.43e-06
BROX	-3.33	3.24e-06		CDIPT	-3.92	0.0005		ZFP36	-3.96	0.0054
LMNA	-3.34	7.64e-06		TRAPPC4	-3.92	1.78e-05		SCARNA22	-3.96	8.32e-06
RP11-180M15.7	-3.34	0.0004		CCDC18	-3.93	0.0002		METTL4	-3.96	1.25e-07
C17orf53	-3.35	0.0018		plawvarbo	-3.93	4.66e-05		STAG1	-3.96	2.94e-06
PSRC1	-3.35	0.0041		SLC17A9	-3.94	0.0022		SSRP1	-3.97	0.0001
NPDC1	-3.36	0.0002		CAP1P2	-3.95	7.41e-05		CAP1P2	-3.97	0.0004
RPA1	-3.36	0.0004		RP11-96J15.2	-3.95	0.0002		IKBKG	-3.98	1.05e-05
PRR16	-3.36	0.0002		MNS1	-3.95	0.0036		slyrar	-3.99	0.0003
RP11-181C21.4	-3.37	4.86e-05		AP1S3	-3.96	0.018		ZMIZ1-AS1	-3.99	0.0004
ORAOV1	-3.37	0.0017		RAB11B	-3.96	7.29e-06		MTHFD2P3	-3.99	2.99e-06
SURF4	-3.37	1.08e-06		SLC9B2	-3.96	2.12e-06		jyja	-4	0.0014
IKBKGP1	-3.37	0.0003		WIPI2	-3.97	3.43e-05		EPS8	-4.01	3.2e-05
AL139042.1	-3.37	1.05e-05		CTDSP2	-3.97	0.0002		rawbleeby	-4.01	0.0004
AP2A1	-3.38	2.07e-07		ARHGDIA	-3.98	0.0016		basteyby	-4.02	6.86e-07
DENND5A	-3.38	0.0001		RP1-68D18.2	-3.98	0.0002		NUP205	-4.02	1.68e-05
nuda	-3.38	7.39e-06		HIPK2	-3.99	0.0002		MSNP1	-4.03	7.46e-06
RP11-152C15.1	-3.38	0.0166		RP11-181C21.4	-3.99	4.46e-06		PMM1	-4.05	4.29e-06
NAALADL1	-3.38	0.0024		GRAMD1C	-4	9.74e-05		EIF3B	-4.05	1.37e-06
GRWD1	-3.38	0.0008		NIPSNAP1	-4.01	2.68e-05		FBL	-4.05	0.0002
POC1A	-3.38	0.0019		SAT1	-4.01	0.0014		MTMR2	-4.05	2.28e-07
BCAP31P1	-3.39	0.0002		TGOLN2	-4.02	0.0006		PKIG	-4.05	0.0002
NUP107	-3.39	0.0097		KIRREL3	-4.03	4.19e-06		CHD1L	-4.05	9.3e-05
SLC35D2	-3.39	0.0001		RAPGEF2	-4.03	4.78e-08		rarsmaby	-4.06	0.006
CSE1L	-3.39	0.0033		YIF1B	-4.04	1.07e-06		GNG12	-4.06	0.0004
SSRP1	-3.39	0.0005		DBNDD2	-4.04	9.65e-06		kleyplu	-4.07	3.92e-05
TUBGCP3	-3.4	0.0006		TMEM185B	-4.04	9.41e-07		CBR1	-4.08	5.95e-06
TMEM128	-3.4	8.45e-07		C11orf68	-4.05	8.64e-06		NFS1	-4.08	1.34e-05
FITM2	-3.4	2.58e-05		CTBP2	-4.05	2.19e-07		KCTD9P1	-4.09	1.07e-06
CALM2	-3.41	0.0001		ERH	-4.05	2e-07		TSPO	-4.09	0.0003
LASP1	-3.41	4.33e-05		ERO1A	-4.06	4.07e-05		FIGNL1	-4.1	0.0004
GNA12	-3.41	0.0002		Y_RNA	-4.07	0.005		ERGIC1	-4.1	0.0001
PLBD2	-3.41	0.0003		BCL10	-4.07	7.74e-07		FLI1	-4.1	0.0006
ORMDL2	-3.42	4.52e-05		IER2	-4.07	5.63e-05		AL139042.1	-4.1	2.4e-06
ARPC5	-3.42	3.57e-05		FBXO33	-4.07	5.16e-06		PTPN14	-4.1	1.87e-05
PARN	-3.42	0.0001		IL17RA	-4.08	6.88e-06		YIPF5	-4.11	2.35e-06
FTH1P7	-3.43	0.0005		RP11-498C9.15	-4.08	2.79e-05		POLE	-4.11	0.0006
CAV2	-3.43	0.0001		DCK	-4.09	0.0026		TPBG	-4.11	4.18e-06
SPEF2	-3.43	0.0145		KCTD9P6	-4.09	8.84e-06		CISD2	-4.11	0.0007
CTDSP2	-3.44	0.0006		FBXO8	-4.09	6.67e-07		PTPN9	-4.12	1.84e-06
GNPDA2	-3.44	1.62e-05		FBL	-4.1	4.15e-05		SURF4	-4.12	7.31e-07
teerobu	-3.44	0.0023		PGM2	-4.11	0.0002		LRRC8D	-4.12	0.0003
HIF1A-AS2	-3.45	0.0005		NUP43	-4.11	2.1e-05		NUP50	-4.12	3.37e-05
DCTPP1	-3.45	0.0009		SURF4	-4.11	2.24e-06		IKBKB	-4.12	1.1e-06
ZW10	-3.46	6.71e-05		HSD3B7	-4.12	3.17e-05		CTSZ	-4.12	5.48e-05
ZDHHC13	-3.46	0.0001		SMIM14	-4.12	0.0002		HIST1H2BB	-4.12	0.0004
CYB5R3	-3.46	3.62e-08		BDH2andNHEDC2	-4.13	0.0009		TUBBP2	-4.13	1.2e-05
FBL	-3.46	0.001		SRPK1	-4.13	7.84e-07		KLF7	-4.13	8.5e-08
FAR2	-3.46	0.0028		ARHGAP18	-4.13	0.04		TYRO3	-4.13	6.18e-05
CORO1B	-3.47	7.95e-06		HNRNPH1	-4.13	4.97e-06		NLRP1	-4.14	0.0006
CIB1	-3.47	0.0001		DLST	-4.13	2.14e-08		APLP2	-4.14	0.0002
CENPO	-3.47	0.0095		TMEM50A	-4.14	1.11e-07		SMIM14	-4.15	0.0002
H2AFY	-3.47	3.65e-05		nazaby	-4.14	0.0009		GNPNAT1	-4.15	4.65e-06
LGALS8	-3.47	3.17e-05		RAB35	-4.15	9e-05		CEP135	-4.15	5.65e-06
TJP1	-3.47	2.01e-05		CORO1B	-4.15	1.26e-06		KRAS	-4.15	0.0002
FOXJ2	-3.48	0.0001		CHAC1	-4.15	0.0139		SPTLC2	-4.16	0.0014
PAICSP4	-3.48	0.0001		PLIN2	-4.15	7.39e-06		DENND5A	-4.16	8.59e-06
RAC1P2	-3.48	5.01e-05		poyber	-4.16	0.0097		sheydybo	-4.17	9.13e-05
ZNF217	-3.48	5.68e-05		ROCK1	-4.17	1.18e-06		DNPH1	-4.17	3.14e-06
C11orf68	-3.48	9.11e-06		IKBKG	-4.18	5.83e-05		SF3B4	-4.17	6.6e-05
MRE11A	-3.48	0.0165		TAOK3	-4.18	0.0026		TMEM243	-4.18	4.86e-05
NAE1	-3.48	1.07e-05		PKD2	-4.18	0.0002		AIDA	-4.18	4.95e-05
PDLIM1	-3.49	0.0002		QTRTD1	-4.19	0.0002		FMN1	-4.18	3.27e-05
RP11-289I10.2	-3.49	0.0002		PDLIM1	-4.2	5.07e-05		KRTAP2-1	-4.19	0.0367
FAM72A	-3.49	0.0129		KRTAP2-1	-4.2	0.0229		RPL39L	-4.19	7.91e-05
PXDC1	-3.49	7.01e-05		satama	-4.21	0.0004		TUBGCP3	-4.2	5.91e-05
CHRAC1	-3.49	0.0001		PTMS	-4.21	6.82e-06		ARHGDIA	-4.2	8.32e-06
RP11-106D4.3	-3.5	0.0002		NGF	-4.21	6.55e-07		DBNDD2	-4.2	1.43e-05
RALB	-3.5	0.0002		METTL4	-4.21	3.95e-07		DLST	-4.2	2.25e-07
HMGN2P20	-3.5	0.0017		CAPN5	-4.21	0.0027		RNU5A-8P	-4.21	0.0003
RP11-170N16.2	-3.5	0.0004		ATP10A	-4.22	0.0152		MIR3198-1	-4.22	8.37e-05
MZT2B	-3.5	1.76e-05		HMGXB4	-4.22	1.32e-05		ATIC	-4.23	8.02e-08
NDOR1	-3.5	0.0004		ERGIC1	-4.23	0.0003		sterchee	-4.23	5.2e-05
TMEM173	-3.5	0.0027		AIP	-4.24	0.0015		RFX8	-4.24	9.74e-05
FTH1P3	-3.51	0.0008		HMGN2P17	-4.24	2.18e-05		SERTAD2	-4.24	5.55e-06
NUP35	-3.51	0.0033		NLN	-4.24	6.95e-05		RASA3	-4.24	5.19e-06
HIST1H3F	-3.51	0.0177		MAP1B	-4.25	0.0001		DCAF4	-4.24	1.17e-05
PPP4C	-3.52	5.31e-05		EVA1A	-4.25	0.0001		MCFD2	-4.25	2.52e-06
IKBKB	-3.52	4.13e-05		TMSB10	-4.26	1.47e-07		RALB	-4.25	1.68e-05
PPFIBP1	-3.53	0.0005		HMGN2P10	-4.26	0.0002		YIF1B	-4.26	9.32e-07
HLA-DPB1	-3.53	0.0206		MSNP1	-4.26	2.03e-05		UGGT1	-4.26	4.5e-08
UNC93B1	-3.53	0.0346		SPEF2	-4.27	0.0002		NCAPGP2	-4.26	0.0002
CLN6	-3.54	0.0124		GNA12	-4.27	6.14e-05		SDC3	-4.27	0.018
HACE1	-3.54	1.1e-05		SCARNA22	-4.29	3.1e-06		SLC25A1	-4.27	2.53e-07
CTSZ	-3.54	2.7e-05		C16orf58	-4.29	7.78e-05		OCRL	-4.28	1.43e-05
PNP	-3.54	0.0024		narvee	-4.29	0.0033		YAP1	-4.29	2.46e-07
HIPK2	-3.55	0.0003		SBF2	-4.3	0.0011		NPTN	-4.3	6.76e-07
STOM	-3.55	0.0016		EPG5	-4.3	0.0002		C17orf53	-4.31	0.0004
leetoyby	-3.55	9.3e-05		CEP135	-4.31	1.24e-05		IGF1R	-4.32	2.05e-05
SYPL1	-3.55	8.36e-05		SDCBP	-4.31	0.0005		AL161784.1	-4.32	0.0002
roykarby	-3.56	0.0013		SORD2P	-4.31	8.68e-05		skeychoyby	-4.33	0.0005
CLIP1	-3.57	9.83e-05		LMF2	-4.31	4.94e-06		ACER3	-4.33	8.52e-05
UTRN	-3.59	0.0014		SNRPG	-4.32	4.37e-06		THOC3	-4.33	0.0022
HIF1AP1	-3.59	1.85e-06		DOK4	-4.32	1.85e-05		HMGN2P6	-4.34	0.0001
SPC24	-3.59	0.0044		VIM	-4.33	5.12e-05		FAM110A	-4.34	1.46e-06
NUDCD3	-3.59	7.18e-05		TRAPPC4	-4.33	0.0002		BTD	-4.34	4.98e-06
ARHGAP31	-3.59	0.0075		TGOLN2	-4.34	5.42e-06		PDK1	-4.34	0.0007
RP11-175I6.1	-3.59	0.0054		BZW1	-4.34	4.73e-08		sorsnabu	-4.36	3.89e-05
CMTM6	-3.61	1.64e-06		RTN3	-4.36	9.28e-06		DPY19L1	-4.36	1.55e-06
SAMD9	-3.61	0.0402		ACTN4P1	-4.36	3.63e-05		ATP8B2	-4.36	5.98e-05
VIM	-3.61	2.51e-05		DPM2	-4.36	0.0001		PTGER2	-4.36	0.0002
TAX1BP3	-3.61	5.45e-05		TCP11L1	-4.36	3.83e-06		LDHAP3	-4.36	6.4e-05
NRM	-3.61	0.0295		SLC35F2	-4.36	5.13e-05		RAB35	-4.37	1.48e-05
IKBKG	-3.62	2.98e-05		FANCB	-4.37	0.0003		RBM3	-4.37	0.0001
MGST1	-3.62	0.0021		SLC7A1	-4.37	0.0001		TMEM245	-4.37	0.0001
CENPQ	-3.62	0.0276		KIF15	-4.39	0.0002		MGLL	-4.38	0.0006
MLKL	-3.62	0.0014		CYTH3	-4.39	0.0006		LTBR	-4.39	0.0007
FBL	-3.63	0.0006		NUDCD3	-4.4	5.94e-05		TMEM185B	-4.39	1.04e-06
DHFR	-3.63	0.0159		feyveeby	-4.41	0.0001		KRTAP2-2	-4.4	0.0337
DTD1	-3.63	3.18e-07		CEPT1	-4.41	4.78e-05		PAM	-4.4	0.003
wawfloy	-3.64	0.0047		AP003391.1	-4.42	0.0006		SMPD4	-4.4	3.6e-07
FBL	-3.64	0.0004		EIF4A1P7	-4.43	0.0016		OIP5	-4.4	0.0003
CUL4B	-3.64	0.0007		MIR4653	-4.43	0.0001		DCBLD1	-4.41	2.38e-06
MIR4521	-3.65	0.0079		APOBEC3G	-4.43	0.0006		NUP107	-4.42	0.0001
U8	-3.65	0.0029		SCRN1	-4.44	1.54e-07		RP11-225H22.7	-4.44	3.75e-05
PTTG1	-3.65	0.0128		AC098614.2	-4.44	2.79e-05		RP11-289I10.2	-4.44	3.09e-06
NR3C1	-3.65	2.09e-06		POT1	-4.44	5.79e-06		rerzer	-4.44	1.96e-05
LDHAP3	-3.65	0.0024		GS1-44D20.1	-4.44	0.0003		ORAOV1	-4.45	0.001
TBL1X	-3.65	4.83e-06		ruhora	-4.44	0.0002		JADE2	-4.46	0.0003
GMNN	-3.66	0.0033		WDR54	-4.45	2.06e-07		TIPARP	-4.46	0.001
TWF1	-3.66	1.58e-06		CAP1	-4.46	3.48e-06		NMRAL1	-4.47	9.3e-05
basteyby	-3.67	1.05e-06		FAF2	-4.47	1.28e-07		GINS3	-4.47	3.38e-05
NPTN	-3.69	1.59e-06		AC018463.4	-4.47	1.47e-05		RP11-479G22.8	-4.47	0.0017
TAF1B	-3.69	1.92e-05		CORO1C	-4.47	0.0003		SYT11	-4.47	3.2e-05
THOC5	-3.69	9.01e-06		CLN6	-4.47	0.0429		PLCXD1	-4.49	0.0018
IL1R1	-3.69	0.0316		KCTD9P3	-4.49	1.94e-06		LDHAP1	-4.5	1.19e-05
MCM6	-3.69	0.0327		RP11-475I24.1	-4.49	0.0002		RP11-181C21.4	-4.5	5.96e-06
RTN3	-3.69	2.13e-06		pawzerbu	-4.49	0.0096		SLC7A11-AS1	-4.51	0.0007
ACP2	-3.7	2.27e-05		ARPC1A	-4.49	8.46e-06		C20orf27	-4.52	9.72e-05
DDR2	-3.7	0.0004		PNPLA6	-4.49	4.36e-05		LARP4B	-4.52	3.83e-05
IQGAP1	-3.71	1.94e-06		FAM91A1	-4.51	4.26e-07		SLC36A4	-4.52	3.43e-07
FHL2	-3.72	0.0012		LIG1	-4.51	0.0055		EMP3	-4.52	0.0005
FBL	-3.72	0.0006		borsorbo	-4.51	0.0033		CBR3	-4.53	2.28e-06
skeychoyby	-3.72	0.0134		ADAM15	-4.51	1.17e-07		GNA12	-4.53	2.41e-05
ME2	-3.72	8.51e-05		NUP205	-4.51	1.62e-06		MLKL	-4.54	0.0001
kloshey	-3.73	0.005		KCTD9P2	-4.51	0.0003		VOPP1	-4.54	2.87e-05
VANGL1	-3.73	5.29e-05		MYO9B	-4.52	1.07e-07		CENPJ	-4.54	6.48e-05
ERGIC1	-3.73	5.14e-05		MTX1P1	-4.53	1.05e-07		TMCO3	-4.55	1.13e-05
IQGAP3	-3.73	0.0091		RP4-607J23.2	-4.53	4.28e-06		NHEJ1	-4.56	0.0001
CCDC84	-3.74	0.042		SUCLG2	-4.53	9.62e-05		hahure	-4.56	9.4e-06
DLC1	-3.75	8.08e-06		AP1S1	-4.53	1.71e-05		AE000658.30	-4.56	1.04e-06
MTX1P1	-3.75	4.08e-06		NR3C1	-4.54	1.05e-07		CMIP	-4.56	5.37e-06
PLD2	-3.75	0.0001		AP1M1	-4.54	2.96e-05		ST3GAL1	-4.56	3.49e-05
CDKN2C	-3.75	0.0016		WFS1	-4.54	3.09e-05		ADAMTS6	-4.58	3.12e-05
ZYX	-3.76	0.0029		FOSL1P1	-4.54	0.0003		ADAMTS1	-4.59	0.0029
ELL2P1	-3.76	1.31e-05		EXT1	-4.56	0.0001		wawbleeby	-4.59	0.0003
EGFR	-3.76	0.0006		FSCN1P1	-4.56	7.75e-05		XPO6	-4.59	1.6e-05
NAAA	-3.76	0.0004		SCG5	-4.57	0.0005		ZNF217	-4.6	2.9e-05
EBPL	-3.77	1.51e-07		IL1R1	-4.57	0.0061		S100A6	-4.6	6.57e-05
YWHAQP2	-3.77	6.51e-05		CCDC77	-4.58	0.0004		datobo	-4.61	0.0102
DLX2	-3.77	5.8e-05		RP1-56K13.3	-4.58	1.1e-05		ICK	-4.61	1.79e-05
SGPP1	-3.78	0.0003		APBB1	-4.58	0.0001		RP11-498C9.15	-4.61	2.2e-06
MGAT4B	-3.78	4.31e-07		RHOG	-4.59	2.02e-05		RP11-152C15.1	-4.61	0.0048
RPS6KA2	-3.79	6.12e-06		TMSB10P1	-4.6	2.4e-06		IQGAP1	-4.62	1.06e-07
CH17-333M13.2	-3.8	0.0001		HMGN2P3	-4.61	0.0002		MYO9B	-4.62	1.97e-06
AC018696.4	-3.8	0.0001		SGOL1-AS1	-4.62	0.0008		UGDH	-4.62	2.97e-05
STXBP1	-3.8	3.75e-06		SEC14L2	-4.62	0.0002		VRK1	-4.62	0.0002
FAIM	-3.8	3.75e-05		rawbleeby	-4.63	7.07e-05		SPEF2	-4.63	0.0002
FAM72B	-3.8	0.009		hahure	-4.63	7.97e-05		GPD2	-4.63	5.96e-05
CCL28	-3.8	2.72e-05		AL133244.1	-4.65	0.0003		CTDSP2	-4.63	2.75e-05
HMGN2P3	-3.8	0.0003		boswoby	-4.65	0.0038		NRSN2	-4.64	5.81e-07
FOPNL	-3.8	4.71e-05		ERCC2	-4.66	0.0093		ARHGAP21	-4.64	1.84e-06
ACTL6A	-3.8	6.45e-05		NUP107	-4.67	0.0002		DAB2	-4.64	2.14e-05
RHOG	-3.81	1.61e-05		ACTBP2	-4.67	3.02e-06		IL17RA	-4.64	1.65e-07
TRAIP	-3.81	0.0038		BTD	-4.68	8.76e-06		LRRCC1	-4.65	0.0004
KLF7	-3.81	7.13e-07		MEA1	-4.68	2.11e-06		SOCS5	-4.65	5.15e-07
COMMD7	-3.81	0.0002		DNMT1	-4.68	0.0027		rehora	-4.65	1.67e-06
sawroy	-3.82	0.0088		HMGN2P4	-4.69	0.0001		SURF4	-4.66	3.18e-07
PTER	-3.82	0.0093		CPNE3	-4.69	9.6e-05		CKAP4	-4.67	2.12e-07
AC005702.4	-3.83	0.0009		RNF24	-4.69	1.42e-05		HMGN2P22	-4.67	8.05e-06
HSD3B7	-3.84	0.0002		CLCC1	-4.69	1.31e-05		UBE4B	-4.67	1.31e-06
APOBEC3D	-3.85	0.017		KLF6	-4.7	8.61e-06		ERCC6L	-4.67	2.49e-05
UBE2Z	-3.86	1.06e-06		SAAL1	-4.7	3.97e-05		TAPBP	-4.67	0.0002
YAP1	-3.86	4.84e-06		CERK	-4.71	4.59e-05		SURF4	-4.68	8.21e-07
WFS1	-3.86	3.33e-06		LDHAP5	-4.71	6.65e-06		TRPV4	-4.68	1.56e-06
kleysmeebu	-3.86	0.0048		AP2S1	-4.72	8.96e-08		MANEA	-4.68	5.53e-06
GSG2	-3.87	0.0005		ANKLE2	-4.72	0.0005		RP11-671J11.5	-4.68	1.22e-05
SNAPC2	-3.87	2.88e-05		LDHA	-4.73	2.78e-06		VRK2	-4.68	5.01e-05
CTD-2033D15.1	-3.88	0.0183		HEG1	-4.73	0.0136		INADL	-4.68	5.81e-05
ARID5B	-3.88	0.0001		CH17-333M13.2	-4.74	4.52e-06		DEGS1	-4.69	1.38e-05
KLF10	-3.88	7.14e-06		AC018696.4	-4.74	4.52e-06		TMEM222	-4.7	3.41e-07
HMGN2P4	-3.88	0.001		AGTRAP	-4.75	0.0005		TPRA1	-4.7	1.78e-06
PRPF4	-3.88	6.58e-05		SASS6	-4.76	3.32e-05		ATF6B	-4.7	1.69e-05
HSPB11	-3.89	3.44e-06		flonu	-4.78	0.0002		BORA	-4.71	3.83e-05
FBXO21	-3.89	2.28e-06		NUP188	-4.78	5.08e-05		SLC9A3R2	-4.71	2.57e-05
GLUD1	-3.89	7.58e-06		LDHAP4	-4.78	4.26e-05		TMEM204	-4.71	0.0002
FAM72D	-3.89	0.0121		IKBKGP1	-4.79	7.79e-05		MZT2B	-4.71	2.72e-07
PRPS2	-3.89	0.0008		GPR137B	-4.79	8.26e-05		TPGS2	-4.71	4.68e-08
PEMT	-3.89	3.44e-05		DUSP14	-4.8	0.0029		LOC105747689	-4.72	0.0001
SWAP70	-3.9	0.0005		AHNAK	-4.82	5.79e-05		FITM2	-4.72	6.43e-08
DCAF4	-3.9	0.0004		MALT1	-4.82	0.0005		C10orf107	-4.77	3.36e-05
TMEM43	-3.9	2.28e-06		CYB5R2	-4.82	6.1e-05		ACP2	-4.78	2.37e-07
BORA	-3.9	0.0063		ZBTB21	-4.82	0.0002		EMP1	-4.78	0.0017
SLC38A2	-3.91	4.43e-08		RFX8	-4.83	0.0001		smornerbu	-4.8	0.0015
HMGN2P6	-3.91	0.0011		NPTN	-4.83	1.07e-08		LRRC8A	-4.81	8.13e-05
NADK	-3.91	2.77e-08		CARS	-4.83	0.0014		RP11-343B18.2	-4.82	0.0051
KCTD9P5	-3.91	2.89e-07		CHRFAM7A	-4.83	1.93e-06		U2AF2	-4.82	1.5e-07
TMEM246	-3.91	9.87e-05		YWHAQ	-4.83	2.67e-09		GNB5	-4.83	3.34e-05
PTMAP4	-3.92	9.77e-06		LOXL1-AS1	-4.84	0.0001		HIST1H2BJ	-4.83	0.0013
ACER3	-3.92	3.74e-05		HP1BP3	-4.84	2.83e-07		C11orf68	-4.85	3.05e-06
datobo	-3.93	0.009		AIDA	-4.85	6.37e-05		RP11-589M4.1	-4.86	0.0003
XPO6	-3.93	9.47e-05		CMTM6	-4.86	1.11e-07		AP003041.1	-4.86	0.0012
CENPA	-3.94	0.0189		HMGN2	-4.86	9.85e-05		RTN3P1	-4.86	2.86e-07
TCIRG1	-3.95	0.0001		SCG5	-4.88	0.0008		FOPNL	-4.87	1.29e-06
STAG1	-3.95	7.22e-06		HMGN2P5	-4.89	0.0001		KCTD9P5	-4.87	5.7e-08
CTB-193M12.5	-3.95	0.0156		HERC3	-4.89	1.4e-06		TTC39C	-4.87	0.0003
KIF15	-3.95	0.0014		BID	-4.89	9.66e-05		HIF1AP1	-4.87	9.06e-07
HYLS1	-3.95	0.0013		HIP1	-4.92	0.0018		teerobu	-4.87	0.0001
YWHAH	-3.96	1.92e-05		RMI2	-4.92	5.28e-05		SGTB	-4.87	0.0007
HEBP2	-3.96	0.0013		TMEM47	-4.92	8.82e-06		LDHA	-4.89	7.8e-08
rehora	-3.96	6.99e-05		DCBLD1	-4.93	7.2e-07		NUP35	-4.9	6.74e-05
NR1H2	-3.97	1.61e-05		MZT2B	-4.93	3.33e-07		MXRA8	-4.9	1.25e-06
SPA17	-3.97	0.0001		SRSF7	-4.95	2.36e-05		skarfy	-4.92	0.0003
sleykla	-3.98	2.31e-05		TMEM246	-4.96	5.52e-06		CD320	-4.92	4.98e-07
SGOL1-AS1	-3.98	0.0157		VRK1	-4.97	0.0003		ANKLE2	-4.92	4.61e-05
GLUDP5	-3.98	9.76e-06		TMEM54	-4.97	1.18e-06		NUDCD3	-4.94	5.41e-07
PTBP2	-3.98	0.0175		ECI2	-4.99	3.02e-06		SMC3	-4.94	0.0002
SLC16A7	-3.99	0.0047		NR2C2AP	-5	0.0002		EGFR	-4.95	0.0001
DOK4	-3.99	1.56e-06		ALCAM	-5.01	0.0014		AP1S3	-4.96	0.001
CASP4	-3.99	3.65e-05		LAYN	-5.02	0.0001		BCAP31P1	-4.96	2.76e-05
RBPMS	-3.99	0.0001		CH17-248H7.2	-5.02	6.63e-07		MIS18A	-4.96	0.0004
ACOT7	-4	0.0025		SMC1A	-5.03	0.0001		HIST2H2AC	-4.97	0.0002
kunemi	-4	0.0309		MANSC1	-5.03	0.0075		RP11-744D14.1	-4.97	7.8e-06
MINK1	-4.01	2.28e-05		PKIG	-5.04	0.0005		BID	-4.98	1.78e-05
IAH1	-4.01	9.25e-06		HIST1H1C	-5.05	0.0025		FAM91A1	-4.98	3.61e-07
IFI16	-4.01	0.023		LINC00294	-5.05	1.5e-06		TOMM34	-4.98	1.24e-05
UBASH3B	-4.02	0.0082		RP11-570P14.1	-5.06	0.0007		VPS26A	-4.99	1.76e-05
TLDC1	-4.02	3.38e-06		MYD88	-5.07	5.28e-05		FUCA2	-4.99	1.08e-06
ASL	-4.02	1.33e-06		SEC22C	-5.07	1.61e-06		CDIPT	-5	3.06e-05
PTGER2	-4.02	0.0002		NELFCD	-5.07	1.1e-06		ASL	-5.02	1.74e-07
TMEM222	-4.03	3.89e-06		MSN	-5.07	8.54e-07		HDAC7	-5.03	2.28e-06
APMAP	-4.03	1.86e-06		TIMELESS	-5.09	0.0038		PYGB	-5.03	8.88e-05
TGOLN2	-4.04	5.86e-06		TTC39C	-5.09	0.001		DOK4	-5.03	1.13e-05
MCM2	-4.04	0.0222		TRIM4	-5.1	0.0008		KLF9	-5.04	2.42e-05
RP11-221N13.3	-4.04	0.0041		ANGPTL4	-5.11	0.0023		SURF4	-5.05	8.97e-07
LDHAP1	-4.04	5.13e-05		DHFR	-5.14	0.025		MYDGF	-5.06	3.87e-06
CTD-2027G2.1	-4.04	0.0037		RP11-671J11.5	-5.14	1.47e-05		RPS6KA4	-5.07	6.69e-07
ERF	-4.05	2.53e-05		MTMR6	-5.15	1.8e-08		SMURF2	-5.07	1.85e-05
ARHGEF5	-4.06	0.0002		GLIPR1	-5.15	0.0014		SSH1	-5.08	3.17e-08
PERP	-4.06	0.0137		GNG12	-5.16	0.0001		CNIH4	-5.08	3.44e-06
DUT	-4.06	0.0004		INADL	-5.17	7.17e-05		kloshey	-5.08	0.0003
AIDA	-4.07	0.0002		GALNT2	-5.17	8.96e-06		GRWD1	-5.09	1.59e-05
AC018463.4	-4.07	3.3e-05		LRRC40	-5.19	4.09e-05		HP1BP3	-5.09	5.25e-07
FBL	-4.08	0.0002		RP11-404P21.9	-5.2	6.23e-07		RFC4	-5.1	7.86e-05
PYCARD	-4.09	0.0009		SAMD9	-5.2	0.0048		CLN6	-5.1	0.0003
RTN3P1	-4.1	1.52e-06		ANKRD28	-5.2	1.4e-07		HSD3B7	-5.1	6.55e-07
rawbleeby	-4.1	0.0003		RP11-472F19.1	-5.22	3.41e-06		ANPEP	-5.11	0.0005
pokee	-4.1	3.08e-05		LRRC8A	-5.22	0.0015		CTBP2	-5.12	2.66e-08
KCTD9P1	-4.1	5.3e-06		ORAOV1	-5.24	0.0003		SPATA5	-5.12	8.87e-06
DNAJC9	-4.11	0.0004		POC1A	-5.24	0.0004		ATP11C	-5.13	1.41e-07
smeechoy	-4.12	0.0084		LRRCC1	-5.24	1.51e-05		ATP9A	-5.13	0.0001
DNM1L	-4.13	2.33e-06		FLNB	-5.26	0.0002		MIS18BP1	-5.15	0.0002
SMIM14	-4.13	0.0006		XRCC3	-5.26	0.0008		TGOLN2	-5.15	4.59e-05
CENPW	-4.14	0.0012		MYC	-5.26	0.0003		ADAM15	-5.15	1.72e-08
MAPK3	-4.14	2.61e-05		ZWILCH	-5.27	0.0006		RP11-550F7.1	-5.17	6.49e-05
LDHAP7	-4.15	0.0001		SGPP1	-5.27	0.0002		RAB34	-5.17	3.5e-06
LOC105747689	-4.15	5.39e-05		TAF1B	-5.27	2.09e-06		AL031777.1	-5.18	0.0006
SRD5A1	-4.15	2.59e-06		TRPV4	-5.28	1.7e-07		CCDC84	-5.26	0.0032
RP11-424C20.2	-4.16	0.0277		jerrerbo	-5.28	0.0013		SLC39A3	-5.26	4.85e-06
RPSAP12	-4.16	1.64e-05		BUB3	-5.29	2.74e-05		LRP10	-5.26	4.96e-07
CPM	-4.17	0.0232		CITED2	-5.3	9.66e-06		NUDT5	-5.29	6.68e-05
SLC25A43	-4.18	2.2e-07		REEP4	-5.31	3.85e-06		HIST1H2BE	-5.3	0.0002
RMI1	-4.18	0.0032		SLC1A5	-5.32	1.81e-06		CCDC74A	-5.31	0.0026
HIST1H4C	-4.19	0.0058		PDE8A	-5.33	3.51e-06		STAT6	-5.31	9.92e-06
WIPI2	-4.2	1.4e-06		kleysmeebu	-5.34	1.84e-05		SLC17A9	-5.31	8.27e-05
ECI2	-4.21	2.31e-06		DOCK2	-5.34	0.0003		AC018463.4	-5.31	1.43e-06
CBR3	-4.21	7.83e-05		NPDC1	-5.35	0.0002		TMEM43	-5.31	1.45e-07
FBXO43	-4.23	0.0146		RP11-744D14.1	-5.35	2.03e-05		SLC25A24	-5.32	4.87e-06
ERLIN1	-4.23	3.59e-05		HIST1H2BL	-5.35	0.0012		SRI	-5.32	8.7e-06
ICK	-4.24	2.8e-06		kortuby	-5.36	0.0005		SNRPB	-5.32	3.3e-06
ZWILCH	-4.24	0.001		CCDC84	-5.37	0.0031		SRSF9	-5.32	4.96e-06
RRAS	-4.24	5.01e-05		NUDT5	-5.38	2.35e-05		HMGA1P2	-5.32	4.16e-06
HMGN2	-4.25	0.0002		TRIP10	-5.38	2.21e-05		EXOSC8	-5.33	0.0002
KIF3C	-4.25	9.45e-06		DNAJC9	-5.39	0.0002		RAD51	-5.35	0.0012
LAYN	-4.26	0.0007		DUT	-5.39	3.17e-05		NABP1	-5.36	0.0008
RASA3	-4.26	2.63e-06		MAPK3	-5.4	1.12e-05		CAPN5	-5.37	1.15e-05
FOSL1P1	-4.27	0.0032		flybler	-5.41	5.79e-06		DNMT1	-5.37	0.0002
ANGPTL4	-4.27	0.0082		STAG1	-5.41	3.51e-07		CIB1	-5.39	2.11e-06
MTX1	-4.27	6.22e-08		JADE2	-5.43	0.0002		ANKRD29	-5.4	0.0023
PAICS	-4.28	3.95e-06		RP3-425P12.4	-5.43	2.17e-05		H2AFY	-5.42	6.92e-07
LRP10	-4.29	7.58e-06		S1PR1	-5.45	0.0008		PLAT	-5.43	0.0027
TMEM18	-4.29	4.3e-07		EDEM1	-5.45	0.0006		STK17A	-5.45	1.71e-07
HIST1H4J	-4.3	0.001		AL139042.1	-5.46	1.9e-06		GNPDA2	-5.45	1.31e-07
SNRPB	-4.3	9.64e-05		GNB5	-5.47	0.0001		EIF5AP2	-5.46	2.47e-05
DCBLD2	-4.3	6.49e-05		MOB3A	-5.48	4.5e-05		MICB	-5.46	3.85e-05
PDK4	-4.3	0.0033		CTD-2027G2.1	-5.48	5.91e-05		RAB8A	-5.47	6.76e-06
SLC25A1	-4.31	4.53e-07		PLCXD1	-5.49	0.0008		CASP2	-5.47	7.14e-05
LRRC40	-4.32	0.0001		PAICS	-5.49	2.88e-05		TCIRG1	-5.48	7.46e-06
FGF5	-4.33	0.0215		PLD2	-5.5	2.55e-05		RFWD3	-5.48	3.88e-05
RP11-343B18.2	-4.34	0.0003		HN1L	-5.51	9.42e-05		IER2	-5.49	4.1e-05
CUL4A	-4.34	3.32e-06		FBXO21	-5.51	3.95e-07		feyveeby	-5.49	2.04e-06
HIST1H2BB	-4.34	0.0035		NASP	-5.51	0.0003		TMEM47	-5.5	1.59e-05
RARG	-4.35	0.0072		PTPN14	-5.52	2.58e-06		HMGN2P4	-5.5	6.09e-05
ADGRL4	-4.35	0.0336		RAB8A	-5.53	9.81e-06		LMF2	-5.52	3.88e-08
H2AFZ	-4.35	0.0096		FBL	-5.53	3.69e-05		DPYSL2	-5.53	0.0039
RPS6KA4	-4.35	3.2e-06		NDOR1	-5.54	1.59e-05		RP11-297L17.6	-5.54	6.11e-05
RNF26	-4.35	2.27e-06		MANBAL	-5.55	5.92e-09		RHNO1	-5.54	6.17e-05
RP11-1112G13.3	-4.36	0.0002		RP11-180M15.7	-5.56	2.09e-06		FBL	-5.54	5.86e-05
PSG7	-4.36	0.0109		SLC6A9	-5.57	0.0184		RAD54L	-5.54	0.0038
RP11-114H7.3	-4.37	0.0003		PHLDA2	-5.57	0.0058		shawloyby	-5.55	8.53e-05
RP11-312J18.5	-4.38	4.78e-07		DENND3	-5.57	3.01e-06		SNRPA1	-5.55	3.41e-06
RFC2	-4.39	0.0409		LPXN	-5.58	0.0064		Y_RNA	-5.55	6.72e-05
CHID1	-4.4	5.02e-07		MAD2L2	-5.59	2.64e-06		SNAPC2	-5.56	1.22e-06
TPGS2	-4.41	1.9e-05		UBASH3B	-5.59	0.0169		ASNSP1	-5.56	7.69e-06
PTRF	-4.41	1.89e-07		MTFR2	-5.61	0.0035		ARL6IP6	-5.57	0.0002
NDC1	-4.42	0.0042		smornerbu	-5.62	5.87e-05		AP1M1	-5.57	3.49e-07
SP100	-4.42	0.0004		ADAM9	-5.63	1.39e-05		MNS1	-5.58	0.0013
KCNMA1	-4.42	0.0332		HMG20B	-5.63	1.69e-07		S1PR1	-5.58	0.0008
SRC	-4.43	0.0003		UTRN	-5.64	0.0001		glosoby	-5.59	0.0007
snysneyby	-4.43	0.0209		CAV2	-5.64	1.19e-05		SRSF3	-5.59	2.08e-05
SHMT2	-4.43	1.17e-05		HPS4	-5.65	3.57e-06		TMEM246	-5.6	4.34e-06
RASA3	-4.44	3.38e-06		IRAK4	-5.65	2.43e-07		SGPP1	-5.61	0.0001
ADSS	-4.44	2.37e-06		PARPBP	-5.65	9.69e-05		NR4A3	-5.62	0.0002
TMCO3	-4.44	6.98e-06		SPATA5	-5.66	2.45e-06		PDLIM1	-5.62	2.25e-06
NUDT5	-4.45	0.0022		RP2	-5.66	1.29e-07		HN1L	-5.63	3.23e-05
KCNAB2	-4.45	2.79e-05		RCAN3	-5.66	8.25e-05		HIST1H2AH	-5.64	7.68e-05
LOXL1-AS1	-4.45	0.0008		SF3B4	-5.66	4.65e-06		FBL	-5.66	0.0001
UGDH	-4.45	0.0002		ELL2	-5.7	7.31e-08		AC005702.2	-5.69	6.05e-05
NRSN2	-4.47	2.21e-06		MAGI1	-5.7	0.026		cheespee	-5.69	0.0002
smalar	-4.47	6.35e-05		HIST1H2BB	-5.73	0.001		RHOG	-5.7	1.13e-06
IGF1R	-4.48	0.001		KRTAP2-2	-5.77	0.0402		SYDE1	-5.71	5.51e-06
PMM1	-4.49	1.06e-06		deykoybu	-5.77	9.45e-06		SURF4	-5.71	1.57e-08
VPS13A	-4.5	7.1e-06		SOAT1	-5.78	0.0015		POC1A	-5.72	1.62e-05
ATP13A3	-4.51	1.39e-05		HIST1H2BO	-5.79	0.0004		FBL	-5.74	4.07e-05
TTLL12	-4.51	0.0006		LRP10	-5.81	4.41e-06		PGM2	-5.76	0.0002
NMT2	-4.52	0.0001		FBL	-5.81	2.23e-05		RPSAP47	-5.76	1.38e-07
MBOAT7	-4.52	0.0002		CHD1L	-5.83	0.0003		EPG5	-5.76	4.48e-06
TMCO4	-4.52	0.0001		KLF10	-5.84	1.58e-08		HIST2H3DP1	-5.78	0.0019
CAMKK2	-4.53	4.68e-05		STAT6	-5.84	7.31e-05		DCLRE1B	-5.78	2.16e-05
PNPLA6	-4.53	5.19e-06		RPL39L	-5.84	3.14e-06		CHID1	-5.79	1.09e-07
flobler	-4.53	4.5e-06		MAP2K3	-5.85	0.0053		WDR54	-5.79	1.75e-08
rerzer	-4.53	2.15e-06		SPA17	-5.85	2.09e-07		TMCO4	-5.79	4.55e-05
WDR1	-4.54	2.88e-05		NUP35	-5.85	6.5e-05		MINK1	-5.79	3.91e-06
LMF2	-4.54	6.16e-07		IQGAP1	-5.86	7.55e-08		smalar	-5.81	1.33e-05
HDAC7	-4.56	6.52e-05		DLX2	-5.89	3.46e-05		SRXN1	-5.81	1.99e-05
CTB-52I2.4	-4.56	5.58e-07		FOPNL	-5.89	7.94e-07		FANCB	-5.81	4.38e-05
RFC4	-4.57	0.014		DTYMK	-5.89	1.51e-05		DBF4P1	-5.82	7.1e-05
kiyaru	-4.57	0.0004		SOCS5	-5.9	6.01e-08		HDGF	-5.84	2.49e-09
EXOSC9	-4.57	0.0039		SSRP1	-5.9	1.14e-05		HIPK2	-5.85	6.45e-06
AE000658.30	-4.58	1.35e-06		SNAI1	-5.91	0.0162		HIST1H4C	-5.85	0.0089
FAM72C	-4.58	0.0026		ZMIZ1-AS1	-5.91	0.0001		HDAC1	-5.85	3.55e-08
HMGN2P10	-4.58	0.0006		RHNO1	-5.92	7.6e-05		ERH	-5.86	4.27e-09
boswoby	-4.58	0.0004		RP11-289I10.2	-5.94	3.82e-06		DTYMK	-5.88	1.06e-05
PGM2	-4.59	0.0003		PRKDC	-5.96	1.54e-06		MBOAT7	-5.89	3.95e-05
kyveyby	-4.61	1.59e-05		NLRP1	-5.96	0.0033		SNX12	-5.91	2.25e-08
MYO1C	-4.62	6.67e-07		NR1D2	-5.97	1.51e-05		SLC20A1	-5.92	0.0077
PRIM1	-4.62	0.0192		ZMIZ1	-5.98	1e-07		KRTAP2-3	-5.93	0.0373
MFSD10	-4.63	1.21e-05		IQGAP3	-5.98	0.0002		MIR4653	-5.93	1.1e-06
RBM3	-4.64	4.66e-05		GLUDP5	-6.01	6.58e-08		SLC25A43	-5.93	2.66e-08
AC005702.3	-4.64	0.0006		HSPB11	-6.01	2.16e-07		PCK2	-5.95	0.0004
PCNA	-4.65	0.0063		MTX1	-6.02	4.8e-09		HIST1H4J	-5.96	8.76e-05
jorkeybo	-4.65	0.0002		TRMU	-6.05	0.0002		HMGN2P3	-5.96	1.69e-05
FBL	-4.66	0.0003		CUL4B	-6.06	5.21e-07		NUP43	-5.96	1.46e-07
MYOF	-4.67	2.59e-07		EMP1	-6.1	0.0039		EXT1	-5.97	8.01e-06
CDIPT	-4.67	0.0001		AL161784.1	-6.12	5.16e-06		CALM2	-6	1.75e-07
CYTH3	-4.7	0.0001		ADAMTS6	-6.13	1.15e-05		SMC1A	-6	5.73e-05
SCG5	-4.7	0.0001		MANEA	-6.13	2.53e-05		DSN1	-6	3.08e-05
CCDC77	-4.7	5.65e-05		ZGRF1	-6.15	0.0002		TMEM87B	-6.02	1.01e-06
NEMP1	-4.7	0.0025		RANBP20P	-6.15	7.61e-06		LRRC59	-6.02	3.15e-05
ATP10A	-4.71	0.0284		SLC36A4	-6.16	6.48e-08		MEA1	-6.02	6.24e-07
CD320	-4.72	2.75e-07		TUBBP2	-6.19	1.64e-06		SMAD9	-6.04	1.41e-05
ITPRIP	-4.73	0.0005		RANGAP1	-6.19	4.22e-05		GSG2	-6.06	1.92e-05
HIST1H2AH	-4.74	0.0005		ACER3	-6.2	1.81e-06		IQGAP3	-6.06	0.0001
FAM111A	-4.75	0.0014		SLC25A40	-6.22	2.24e-06		stogu	-6.06	0.0008
HTR1F	-4.76	0.0005		CNRIP1	-6.25	5.1e-06		TGFB1	-6.06	0.0118
CUX1	-4.76	0.0001		LASP1	-6.25	2.41e-06		KRBOX1	-6.07	0.0031
ANKRD29	-4.76	0.0107		TMOD2	-6.26	5.06e-07		ORC1	-6.08	0.0001
ARHGDIA	-4.76	9.27e-05		PAMR1	-6.26	7.56e-05		ARID5B	-6.08	1.2e-05
HIST1H4I	-4.77	0.0012		ZNF217	-6.29	1.26e-06		SAP130	-6.09	6.03e-05
plawvarbo	-4.78	8.48e-08		NAAA	-6.31	3.46e-05		SNX9	-6.09	0.0001
MOB3A	-4.79	9.72e-07		VPS26A	-6.32	1.08e-05		sawroy	-6.09	0.0008
ANKRD28	-4.79	3.26e-06		CTSB	-6.32	3.72e-06		TFDP1	-6.1	1.42e-06
SLC1A1	-4.79	0.005		floparbo	-6.33	2.7e-06		MAPK3	-6.1	1.23e-05
IER2	-4.8	2.84e-05		SRSF3	-6.34	4.04e-05		FHL2	-6.11	3.47e-05
AC005702.2	-4.81	0.0003		SRXN1	-6.35	1.37e-06		PTRF	-6.11	2.37e-08
MAP1B	-4.81	4.71e-06		SNRPB	-6.35	7.38e-05		MCM6	-6.11	6.7e-05
IL17RA	-4.82	1.32e-06		smeechoy	-6.37	0.0005		CEP152	-6.11	0.0002
HIST1H2BE	-4.82	0.0057		TGFBI	-6.38	0.0029		ERCC2	-6.13	0.0006
SPATA5	-4.82	2.39e-05		C1orf112	-6.39	5.77e-05		AC005702.4	-6.14	7.19e-05
TXNP1	-4.83	1.65e-06		MIS18A	-6.39	0.0008		AGTRAP	-6.17	4.31e-06
AC239868.2	-4.85	0.001		KCTD9	-6.39	2.89e-08		MFSD1	-6.18	2.83e-05
SLC35F2	-4.86	0.0002		HK2	-6.4	0.0043		HMGN2P5	-6.19	9.85e-06
SH3BGRL3	-4.86	1.25e-05		pleechoy	-6.4	8.58e-06		WIPI2	-6.19	1.06e-06
GJC1	-4.86	0.0023		MIS18BP1	-6.41	0.0001		FBL	-6.22	4.01e-05
CIART	-4.86	0.0209		SYDE1	-6.41	1.9e-05		ADSS	-6.23	2.28e-07
RFC5	-4.86	0.0188		PRKD1	-6.41	1.48e-05		PKD2	-6.23	1.16e-05
CTSL	-4.89	7.48e-05		TMEM87B	-6.42	6.5e-06		PAICS	-6.24	2.02e-06
CYP1B1	-4.89	0.0016		DCLRE1B	-6.42	2.61e-05		HERC3	-6.24	8.55e-07
CEP152	-4.91	0.0027		TWF1	-6.43	8.69e-09		ORC6	-6.24	3.34e-05
MCFD2	-4.91	9.74e-07		CDCA7L	-6.47	3.09e-05		AC005702.3	-6.26	0.0001
APPL2	-4.92	0.0007		ZDHHC13	-6.48	7.08e-05		RPP21	-6.27	7.77e-08
HIP1	-4.92	0.0002		RP11-170N16.2	-6.51	1.5e-05		ITPRIP	-6.27	0.0002
ATP11C	-4.93	1.49e-07		EIF3I	-6.52	1.53e-06		HMGN2P28	-6.27	3.25e-05
UBE2S	-4.93	0.0188		CLIC1	-6.54	2.47e-07		EMC3-AS1	-6.28	0.0002
AP003041.1	-4.94	0.0007		PARP3	-6.55	6.61e-05		DENND3	-6.29	1.63e-05
CENPH	-4.94	5.29e-05		verdee	-6.57	0.0031		KLF6	-6.31	5.49e-07
UBE4B	-4.94	5.53e-06		GLUD1P7	-6.59	1.82e-08		FBL	-6.31	5.45e-05
S100A4	-4.94	0.0029		ALDH2	-6.59	6.12e-06		PRR16	-6.33	3.34e-07
RCAN3	-4.95	0.0001		MRE11A	-6.59	0.0017		MALT1	-6.34	1.42e-05
SNX12	-4.96	2.64e-07		ADCY9	-6.59	2.28e-07		NGF	-6.38	1.19e-08
GPCPD1	-4.97	1.52e-05		CERS2	-6.61	8.73e-07		ACOT7	-6.38	1.82e-05
SMC4	-4.97	0.0007		TEX30	-6.62	0.0006		HYLS1	-6.39	4.87e-05
MSN	-4.99	6.01e-07		SRGN	-6.63	0.0051		RAD18	-6.4	9.9e-05
PLEC	-5	3.27e-05		MCMBP	-6.64	2.33e-06		LASP1	-6.41	3.8e-06
MIS18BP1	-5.01	0.0015		PSRC1	-6.66	0.0009		swawswubu	-6.41	3.36e-06
CHAF1A	-5.01	0.0078		SLC9A3R2	-6.66	2.56e-06		SGOL1-AS1	-6.43	0.0021
HMGN2P5	-5.01	0.0001		CEP152	-6.67	0.0003		HIST1H4K	-6.43	0.0001
C3orf14	-5.02	7.59e-06		NIPAL3	-6.67	5.06e-07		FAR2	-6.45	0.0002
AL161784.1	-5.02	2.42e-05		RGMB	-6.68	0.0002		MYO1C	-6.45	1.09e-07
METAP1	-5.03	2.21e-06		CNIH4	-6.69	1.31e-06		CTB-193M12.5	-6.45	8.43e-05
jerrerbo	-5.03	0.01		DSN1	-6.72	6.77e-06		LINC00294	-6.46	4.45e-07
HIST1H2BL	-5.04	0.0016		FBL	-6.72	4.71e-05		NASP	-6.47	0.0004
H2BFS	-5.04	0.0017		PTPN9	-6.73	5.65e-08		STOM	-6.47	0.0013
DUSP14	-5.05	8.28e-05		GSTO1	-6.73	1.58e-06		ZGRF1	-6.48	8.03e-05
KLF6	-5.06	2.32e-06		ACTB	-6.73	6.18e-05		DUSP14	-6.5	3.17e-05
HSD17B11	-5.07	0.0003		VEGFA	-6.73	4.78e-05		RTN3	-6.52	1.26e-07
RBMS3	-5.07	2.22e-07		CTB-193M12.5	-6.74	0.0001		CD151	-6.52	5.65e-09
FLNB	-5.07	0.0002		RRM2P3	-6.75	2.66e-06		RCAN3	-6.56	2.31e-05
ZFP36	-5.07	0.0088		TMCO3	-6.75	4.12e-07		GALNT2	-6.56	1.27e-06
DARS2	-5.09	0.0003		CLCF1	-6.76	4.22e-06		NDOR1	-6.58	1.46e-06
EMP3	-5.1	0.0005		CUL4A	-6.76	9.32e-08		TIPARP	-6.58	0.0002
ADAM9	-5.1	0.0002		TWF1P1	-6.76	8.35e-08		SURF4	-6.59	6.9e-09
TNFRSF12A	-5.1	0.006		GLUD1P3	-6.79	8.92e-09		MCM2	-6.6	0.0027
lorber	-5.11	7.98e-07		RP11-529H20.3	-6.79	1.87e-08		RPS6KA2	-6.6	6.67e-08
SLC17A9	-5.13	0.0001		HIST1H3H	-6.79	0.0014		TGOLN2	-6.61	7.97e-07
CAPN5	-5.14	4.7e-05		DGKA	-6.8	6.36e-06		TMOD2	-6.63	1.73e-07
GNG12	-5.15	0.0002		RFC2	-6.82	0.0047		AHNAK	-6.63	1.89e-05
AOX1	-5.16	0.0081		S100A6	-6.82	8.81e-06		ACTN4P1	-6.63	1.39e-06
CASP2	-5.16	0.0014		SRI	-6.83	1.83e-06		TIMELESS	-6.64	0.0002
STAT6	-5.17	6.81e-06		SLC3A2	-6.83	1.6e-06		TUBBP2	-6.65	9.84e-06
BCAR3	-5.17	0.0001		TCONS_l2_00003977	-6.84	3.98e-08		MOB3A	-6.65	6.4e-07
SLC39A3	-5.17	1.89e-05		CCND1	-6.85	0.0008		DPYD	-6.66	0.0005
RHNO1	-5.17	0.0025		WDR1	-6.85	1.36e-05		PLP2	-6.68	0.0004
RANGAP1	-5.18	0.0007		ENO1	-6.86	8.64e-07		ZDHHC13	-6.7	1.85e-05
OSMR	-5.19	0.0009		CYP1B1	-6.87	0.0001		GINS2	-6.71	0.0007
DCK	-5.19	0.0004		HMGA1P3	-6.88	8.96e-07		CDCA7L	-6.72	1.6e-05
REEP4	-5.2	2.44e-06		OCRL	-6.89	5.99e-06		SNAI1	-6.72	0.0222
ADAMTS6	-5.21	3.66e-05		ASNS	-6.92	0.0005		leetoyby	-6.75	6.21e-07
VRK1	-5.22	0.0008		CHAF1A	-6.93	0.0027		TKT	-6.76	1.36e-05
CCDC18	-5.22	0.0011		GLUD2	-6.96	1.15e-06		IRS2	-6.76	3.06e-06
GADD45B	-5.24	1.65e-06		ARPC5	-6.96	1.18e-07		BRCA1	-6.77	0.0001
DBF4	-5.24	0.0074		RNF26	-7	2.68e-08		CNRIP1	-6.78	1.9e-06
sneela	-5.25	0.0003		DPYD	-7.03	0.0009		NPDC1	-6.78	3.73e-05
PYGB	-5.25	3.15e-06		FSCN1	-7.05	1.5e-07		CHAF1A	-6.78	8.79e-05
SYDE1	-5.25	2.19e-05		HIST1H2AH	-7.08	0.0001		CPM	-6.78	0.0041
LDHAP4	-5.26	6.12e-05		PCID2	-7.09	8.09e-10		SPRYD3	-6.79	5.13e-08
DIAPH1	-5.28	8.1e-07		RAD51	-7.13	0.0004		ERLIN1	-6.8	1.88e-06
hahure	-5.28	4.48e-07		SPC24	-7.17	5.38e-05		RMI1	-6.81	6.82e-05
AL031777.1	-5.29	0.006		tuwaw	-7.18	9.41e-07		ORMDL2	-6.83	2.19e-07
TSPO	-5.29	0.0024		HMGA1P1	-7.19	4.82e-07		LDHAP4	-6.83	6.76e-06
TALDO1	-5.3	3.35e-05		OSMR	-7.21	0.0005		C3orf14	-6.83	3.09e-07
MXRA8	-5.31	8.48e-07		CSE1L	-7.21	0.0002		LOXL1-AS1	-6.85	1.08e-05
VPS26A	-5.31	1.21e-05		C17orf53	-7.23	0.0006		ARHGAP11B	-6.87	1.11e-06
SRI	-5.32	3.23e-05		STXBP1	-7.25	2.32e-08		CENPQ	-6.87	0.0007
KCTD9P3	-5.34	1.88e-06		fawdaw	-7.27	1.57e-06		CASP4	-6.88	4.54e-06
HN1L	-5.34	4.8e-05		KDSR	-7.27	1.1e-06		MCM3	-6.9	3.24e-05
RNF24	-5.35	5.91e-06		SSH1	-7.27	1.32e-08		floparbo	-6.9	8.8e-06
CBR1	-5.37	1.03e-06		PTMAP8	-7.29	8.02e-09		ENO1	-6.98	1.32e-05
BUB3	-5.39	9.66e-06		YAP1	-7.29	1.01e-07		SAMD9	-6.98	0.0027
TOMM34	-5.39	3.06e-06		NDC1	-7.31	5.91e-05		CCDC18	-6.98	2.31e-06
SMARCD2	-5.42	0.0001		steelo	-7.35	4.88e-05		SLC9B2	-6.99	1.41e-07
AL031777.2	-5.42	0.0065		TUBGCP3	-7.36	1.58e-05		HMGN2P10	-6.99	0.0002
SCARNA22	-5.43	1.51e-06		CD151	-7.37	6.61e-09		HDAC5	-7	1.85e-07
RP11-119K6.6	-5.44	0.0007		PTMAP2	-7.38	3.74e-09		NEMP1	-7.01	0.0001
PLAT	-5.45	0.003		CENPO	-7.38	0.0028		RRM2P3	-7.01	2.48e-05
RBL1	-5.47	0.0056		RAB34	-7.4	4.54e-07		DDX39A	-7.02	1.05e-05
HDGF	-5.47	1.42e-08		swawswubu	-7.41	5.05e-06		RP11-265D17.2	-7.03	0.0047
SSH1	-5.5	5.22e-08		ARHGEF5	-7.44	3.73e-06		GLIPR1	-7.04	2.22e-05
PSIP1	-5.54	6.71e-06		APPL2	-7.45	8.79e-06		MTFR2	-7.04	9.53e-05
CENPU	-5.54	0.0033		RMI1	-7.46	0.0002		BCAR3	-7.05	8.6e-07
SOCS5	-5.54	1.49e-07		APOBEC3D	-7.46	0.0006		CUL4A	-7.06	2.14e-07
MTFR2	-5.54	0.0004		RAD54L	-7.47	0.0031		HLA-DPB1	-7.07	0.0015
HIST1H3C	-5.54	0.0106		RP11-221N13.3	-7.52	0.0005		pokee	-7.08	2.07e-07
ORC1	-5.57	0.0002		XPO6	-7.53	1.28e-06		ADAM9	-7.1	1.07e-05
SYNJ2	-5.57	0.0008		UNC93B1	-7.55	0.0003		PDK4	-7.12	7.49e-05
yawamo	-5.58	0.0001		VASN	-7.56	0.0002		AP2S1	-7.14	1.33e-09
C1orf112	-5.59	0.0103		BLM	-7.56	0.0006		NF2	-7.15	8.6e-06
SRXN1	-5.6	9.64e-06		IGF1R	-7.56	1.76e-06		CD109	-7.15	0.0005
HIST1H4L	-5.6	0.0045		ADAMTS1	-7.57	0.0003		PNPLA6	-7.16	5.32e-07
INADL	-5.61	3.86e-06		sterchee	-7.57	1.26e-05		HIST1H2BO	-7.17	5.72e-05
PTPN9	-5.63	8.69e-07		GSG2	-7.59	0.0003		TMEM173	-7.17	0.0002
MIR4653	-5.64	2.88e-06		ARHGAP21	-7.59	1.6e-08		DCTPP1	-7.19	9.14e-06
RP11-744D14.1	-5.65	7.35e-06		FAM129A	-7.62	0.0011		AL139288.1	-7.19	0.0013
LDHA	-5.66	1.95e-07		CALM2	-7.63	1.69e-08		CARS	-7.23	1.86e-06
MN1	-5.67	0.0369		RPA1	-7.63	8.18e-08		PRIM1	-7.24	0.0003
MYDGF	-5.68	1.07e-05		CTSZ	-7.63	8.57e-06		HMGN2	-7.24	1.03e-05
sheydybo	-5.71	8.43e-06		PYCARD	-7.65	3.05e-05		COMMD4	-7.24	4.51e-06
TYMS	-5.72	0.0055		EMC3-AS1	-7.66	0.0002		rerfaw	-7.25	7.14e-07
CYR61	-5.72	0.0003		SLC39A6	-7.66	8.57e-05		SMAGP	-7.26	4.41e-06
CALHM2	-5.73	0.0004		MTHFD2	-7.68	0.0001		SCG5	-7.27	7.34e-05
HIST1H2BK	-5.74	0.0013		GLUD1	-7.69	1.18e-08		PLEC	-7.27	3.31e-06
SLC36A4	-5.75	2.45e-07		HIST1H4B	-7.7	0.0003		CHAF1B	-7.29	0.0001
steelo	-5.77	0.0001		RP11-307P22.1	-7.71	0.0002		WDR1	-7.29	7.05e-06
flybler	-5.77	1.97e-06		TRPC4	-7.72	0.0013		LDHAP2	-7.32	4.36e-07
SUV39H1	-5.77	0.0227		ELK3	-7.76	0.0003		satama	-7.34	6.01e-06
PDK1	-5.77	1.14e-05		SLC25A43	-7.77	3.04e-08		H2AFZ	-7.35	0.0002
ZGRF1	-5.78	0.0005		NUP50	-7.78	2.1e-06		IKBIP	-7.35	4.79e-07
SMURF2	-5.8	0.0002		HMGA1P2	-7.82	2.36e-08		UAP1	-7.35	5.55e-07
rarsmaby	-5.81	2.67e-05		DCTPP1	-7.88	1.28e-05		KCTD9P3	-7.36	2.82e-07
CENPM	-5.85	0.0047		RFC5	-7.89	8.05e-05		SOAT1	-7.36	6.75e-05
TPRA1	-5.86	1.2e-07		MOCOS	-7.94	2e-05		RP11-741G21.1	-7.39	5.27e-05
AP2S1	-5.89	8.84e-09		ITPRIP	-7.98	6.99e-05		DUT	-7.39	2.84e-06
HIST1H2BH	-5.9	0.0144		KLF11	-8.01	3.33e-06		HIST1H4B	-7.4	0.0002
AC239868.1	-5.91	0.0005		ARL6IP6	-8.02	1.86e-05		HIST1H2BL	-7.4	0.0001
SLC9A3R2	-5.92	2.92e-06		DBF4P1	-8.02	2.55e-05		SH2D4A	-7.41	1.11e-06
MSNP1	-5.95	6.26e-06		SLC20A1	-8.05	0.0015		GMNN	-7.41	6.34e-05
BDH2andNHEDC2	-5.95	0.0015		MARCH4	-8.06	4.9e-06		AKAP2	-7.46	1.49e-05
NHEJ1	-5.97	9.68e-06		RP11-154D3.1	-8.09	7.98e-06		PXK	-7.46	0.0012
SLC3A2	-5.97	1.83e-06		MET	-8.1	0.0043		MSN	-7.47	4.32e-08
SGOL2	-5.98	0.0018		PTMA	-8.13	1.21e-09		LTBP2	-7.49	4.25e-05
IGFBP4	-5.99	0.0069		stogu	-8.17	0.0018		DHFR	-7.51	0.0005
NGF	-6	4.43e-09		SH3BGRL3	-8.2	6.43e-07		SH3BGRL3	-7.52	3.53e-06
DOCK5	-6.03	6.64e-06		PSMC3IP	-8.21	8.87e-05		ECE1	-7.53	0.0002
satama	-6.03	7.78e-05		BRIP1	-8.23	0.001		CLCF1	-7.57	1.33e-06
MTHFD2P3	-6.05	1.72e-08		VANGL1	-8.26	4.11e-06		U91328.1	-7.59	0.0024
FLNA	-6.07	0.0003		SYNJ2	-8.27	6.46e-05		METRNL	-7.59	0.0003
CLMP	-6.08	0.0067		VOPP1	-8.28	4.86e-05		PRPS2	-7.6	0.0001
RAD18	-6.08	0.001		SYT11	-8.31	3.44e-07		PRKCA	-7.6	2.29e-07
MT1P1	-6.09	5.93e-07		FIGNL1	-8.35	0.0003		PITPNC1	-7.63	1e-05
ERCC2	-6.09	0.001		noykee	-8.4	1.38e-05		HIST2H2BF	-7.69	0.0006
RP4-607J23.2	-6.11	1.06e-06		SAP130	-8.42	1.66e-05		CTD-2027G2.1	-7.71	7.69e-06
RFC3	-6.12	0.0026		LTBP2	-8.47	3.81e-06		WDHD1	-7.71	1.16e-05
TRIM59	-6.12	1.03e-05		DDAH1	-8.48	7.08e-05		SERPINB8	-7.71	6.27e-07
HIST2H2BF	-6.14	0.0052		QSOX1	-8.48	1.26e-07		snysneyby	-7.72	0.0031
RPSAP47	-6.16	4.52e-07		HS6ST1	-8.51	1.92e-05		KNTC1	-7.77	6.05e-05
COMMD4	-6.17	0.0002		PRKCA	-8.58	6.05e-07		RP11-307P22.1	-7.78	0.0002
NR1D2	-6.2	0.0002		GTSE1	-8.62	0.0002		YWHAH	-7.82	1.88e-07
MMS22L	-6.29	0.0001		HDAC1	-8.63	4.11e-09		MTX1P1	-7.84	1.56e-08
FAM129B	-6.3	1.33e-06		SRGN	-8.63	0.0054		HIST1H3C	-7.85	0.0008
WDHD1	-6.3	0.0011		RPS6KA2	-8.67	5.55e-08		flonu	-7.86	4.2e-05
LDHAP2	-6.31	3.41e-07		wawfloy	-8.7	0.0003		DNAJC9	-7.89	8.62e-06
PXK	-6.31	0.0052		PRPF4	-8.71	1.83e-06		MET	-7.89	0.004
KLF9	-6.33	5.65e-07		POLQ	-8.76	8.71e-05		MAGI1	-7.95	0.011
CARS	-6.33	1.27e-05		SPDL1	-8.77	8.81e-07		H2BFS	-7.97	0.0001
FZD6	-6.34	4.27e-07		GJC1	-8.79	0.0001		RP11-170N16.2	-8.01	3.98e-06
CD151	-6.36	1.67e-08		SERTAD2	-8.81	4.11e-08		ENO1	-8.03	1.46e-07
RAD51	-6.37	0.0064		pokee	-8.83	1.12e-07		AL031777.2	-8.04	0.0011
RP11-671J11.5	-6.37	3.45e-05		KRTAP2-3	-8.85	0.0282		ZFPL1	-8.04	2.13e-06
PLP2	-6.37	0.0006		SMC3	-8.86	3.23e-06		MOCOS	-8.05	0.0002
ARHGEF35	-6.42	4.46e-05		RARG	-8.89	0.0002		NT5E	-8.06	0.0131
TIPARP	-6.42	0.0006		HIST1H3C	-8.89	0.0032		SOCS2	-8.06	0.0001
CKAP2	-6.42	0.0023		SMARCD2	-8.91	1.2e-05		ZMIZ1	-8.08	2.75e-08
TMEM204	-6.43	5.17e-05		FBL	-8.94	3.57e-05		PPT1	-8.08	0.0002
DPYSL2	-6.45	0.0025		BIRC5	-8.95	9.07e-05		PRKDC	-8.14	2.29e-07
HDAC1	-6.46	2.71e-08		SMAGP	-8.95	3.72e-06		NRM	-8.15	0.0006
SERTAD2	-6.46	1.08e-06		HMGB2	-8.97	0.0001		MCM4	-8.15	0.0035
ELN	-6.46	0.0063		METRNL	-9.05	0.0001		AL021807.1	-8.15	0.0003
joymorby	-6.47	0.0048		ELN	-9.05	0.0021		CCDC77	-8.17	9.15e-07
ORC6	-6.48	0.007		RP11-152C15.1	-9.06	0.0011		FAM129B	-8.18	3.23e-06
APOBEC3G	-6.5	8.24e-05		SERPINB8	-9.16	2.31e-06		EVA1A	-8.2	8.57e-06
SPRYD3	-6.5	1.09e-08		TIPARP	-9.22	1.24e-05		PRPF4	-8.22	3.41e-06
TFDP1	-6.52	5.85e-06		CENPQ	-9.23	0.0002		BUB3	-8.22	3.78e-07
MT1IP	-6.55	2.38e-06		CALHM2	-9.24	4.51e-05		HIST1H4A	-8.25	0.0005
UAP1	-6.56	7.89e-07		TALDO1	-9.3	8.23e-07		ELL2P1	-8.25	6.7e-07
PRKDC	-6.57	7.69e-07		HIST2H2AC	-9.32	4.71e-05		CLMP	-8.25	0.0008
NFASC	-6.57	0.0008		HMOX1	-9.33	5.13e-06		ELN	-8.28	0.0008
APLP2	-6.57	0.0001		bloplor	-9.33	1.03e-05		fawdaw	-8.29	2.41e-06
SLC7A11-AS1	-6.6	0.0005		ATL3	-9.34	4.08e-07		plafleybu	-8.31	0.0069
KIF18B	-6.6	0.0068		TBC1D2	-9.36	0.0006		CSE1L	-8.33	1e-05
plafleybu	-6.63	0.002		ANPEP	-9.37	0.0016		verdee	-8.34	0.0004
HIST2H3DP1	-6.66	0.0137		SMC2	-9.4	1.61e-05		KCTD9P2	-8.39	8.01e-06
HIST1H1E	-6.66	0.0035		KIF18B	-9.42	0.0004		TGFBI	-8.4	0.0024
CH507-42P11.1	-6.68	0.003		ECE1	-9.48	0.0003		PSMC3IP	-8.42	4.12e-05
CKS1BP3	-6.69	0.0005		CENPA	-9.49	0.0002		MMS22L	-8.48	1.57e-06
DOT1L	-6.72	1.2e-08		HDAC5	-9.5	1.41e-08		SFXN3	-8.5	8.96e-05
CKS1BP7	-6.74	0.0018		XYLT1	-9.53	1.34e-06		STAMBPL1	-8.56	8.09e-05
rerfaw	-6.74	2.49e-05		ADGRL4	-9.53	0.0293		DOCK5	-8.59	1.2e-06
KRT7	-6.75	7.35e-06		GINS2	-9.58	0.0025		RP11-221N13.3	-8.59	0.0002
HERC3	-6.77	1.41e-07		CENPJ	-9.6	8.02e-06		RPL22L1	-8.62	0.002
NPR3	-6.79	0.0002		RP11-267J23.4	-9.66	5.2e-10		GADD45B	-8.64	6.78e-08
SMC2	-6.79	1.64e-05		RP11-267J23.4	-9.66	5.2e-10		HIST1H3H	-8.64	0.0002
WHSC1	-6.84	0.0023		HLA-DPB1	-9.66	6.59e-05		CENPH	-8.65	2.21e-07
UBE2C	-6.86	0.0003		spawplo	-9.69	0.0002		SPA17	-8.67	2.7e-07
BRIP1	-6.9	0.0127		GGH	-9.7	1.2e-05		RFC5	-8.7	0.0001
XYLT1	-6.91	3.99e-06		DBF4	-9.76	6.85e-05		CALHM2	-8.71	5.18e-05
FLI1	-6.93	5.85e-05		U91328.1	-9.8	0.0018		NDC1	-8.83	1.04e-05
RP11-192N10.2	-6.96	0.0049		FAM129B	-9.82	2.52e-07		PLPP3	-8.84	0.0151
HIST1H4A	-6.98	0.0049		PXK	-9.84	0.0006		AP1S1	-8.86	1.93e-07
S1PR1	-6.99	0.0001		NFIL3	-9.84	3.6e-07		MAP2K3	-8.88	8.88e-06
KRTAP2-2	-7.04	0.0066		FBL	-9.84	1.55e-05		joymorby	-8.91	6.7e-05
ITPR3	-7.04	3.71e-06		ETS1	-9.88	3.05e-07		HIST1H2BK	-8.91	0.0002
NFIL3	-7.07	5.53e-06		NEMP1	-9.89	3.77e-06		SYNJ2	-8.92	6.49e-05
NCEH1	-7.08	0.0015		NOV	-9.89	0.0002		SH3RF1	-8.94	9.81e-06
SYS1-DBNDD2	-7.09	2.23e-07		ENG	-9.89	2.88e-05		ABCC1	-8.96	1.14e-06
CLIC1	-7.1	3.47e-08		HIST1H2BPS3	-9.92	0.0004		AC239868.1	-8.98	7.65e-05
ELK3	-7.1	0.0002		FBL	-9.93	3.8e-06		MYOCD	-9.04	0.0022
CENPN	-7.1	0.002		ERLIN1	-9.96	1.57e-07		FLNB	-9.07	1.13e-05
DIEXF	-7.1	6.68e-06		HIST1H4K	-10.01	0.0009		ACTB	-9.15	4.87e-06
PLPP3	-7.12	0.007		CDKN2C	-10.03	4.36e-07		SCFD2	-9.19	8.27e-09
KRTAP2-1	-7.16	0.0035		CAV1	-10.22	4.59e-05		STPG1	-9.2	8.25e-10
spawplo	-7.17	4.96e-05		DIEXF	-10.26	2.56e-06		RNF26	-9.21	3.49e-08
MAP2K3	-7.19	3.22e-05		CD109	-10.29	2.84e-05		TFRC	-9.3	0.0018
CLCF1	-7.21	6.32e-05		FBL	-10.32	8.31e-06		GCNT1	-9.3	3.55e-05
POLQ	-7.23	0.0018		FBL	-10.38	5.85e-06		MICAL2	-9.33	0.0101
RHOB	-7.25	2.64e-06		RFWD3	-10.39	2.51e-05		CLIC1	-9.43	9.63e-09
HIST1H2BJ	-7.28	0.0037		TIPARP	-10.42	0.0002		jerrerbo	-9.46	0.0015
APOBEC3B	-7.29	0.0008		TFDP1	-10.46	3e-06		MIR222	-9.52	4.32e-06
PRRX2	-7.29	2.68e-05		klorstoy	-10.49	6.66e-05		PHACTR2	-9.53	4.2e-07
MARCH4	-7.32	5.09e-05		sheytee	-10.49	2.4e-05		TALDO1	-9.54	3.1e-07
MYBL1	-7.32	0.0046		teerobu	-10.5	1.14e-05		OSMR	-9.57	7.82e-06
SMAGP	-7.34	1.39e-05		TRAIP	-10.57	4.24e-06		ETS1	-9.59	2.45e-08
KCTD9	-7.35	2.79e-08		MIR222	-10.59	5.97e-06		CCND1	-9.61	0.0002
SLC7A1	-7.36	2.39e-06		FBL	-10.62	3.18e-05		VANGL1	-9.65	1.15e-07
flonu	-7.39	3.4e-05		ACTL6A	-10.64	5.05e-08		CENPW	-9.69	5.61e-06
SMS	-7.41	1.92e-07		satama	-10.65	1.71e-06		VEGFC	-9.69	7.91e-07
EIF3I	-7.42	3.97e-07		SLC30A1	-10.7	2.6e-07		NAAA	-9.7	1.45e-05
PRKD1	-7.42	6.85e-06		MT1IP	-10.7	2.04e-07		GTSE1	-9.72	1.49e-05
peyleybu	-7.46	1.81e-05		PLPP3	-10.78	0.0041		TXNP1	-9.74	6.25e-08
UHRF1	-7.47	0.0053		HTR1F	-10.8	5.22e-07		PSIP1	-9.77	2.58e-07
ENO1	-7.47	1.24e-06		UBE2C	-10.9	7.75e-06		RBL1	-9.78	0.0003
CMIP	-7.48	8.08e-08		TMEM173	-10.9	0.0011		ZWILCH	-9.78	7.7e-06
CDC20P1	-7.5	0.0036		COTL1	-10.93	3.88e-05		KLF10	-9.86	7.15e-09
terchawby	-7.52	0.0004		GCNT1	-10.95	4.68e-05		LDHAP5	-9.87	2.31e-07
TBC1D2	-7.54	0.0008		flobler	-10.95	1.92e-08		C1orf112	-9.97	2.74e-05
ATAD5	-7.57	0.0017		TMCO4	-10.97	1.32e-05		kiyaru	-9.97	1.84e-06
BLM	-7.59	0.0014		RP11-265D17.2	-10.98	0.001		ALDH2	-9.99	6.5e-07
PAM	-7.62	0.0022		NF2	-11.08	5.84e-05		IL6	-10	0.0069
GSTO1	-7.64	7.33e-08		MIR221	-11.19	1.89e-06		CDKN2C	-10.01	2.61e-06
BIRC5	-7.66	0.0003		CASP4	-11.23	1.06e-06		TAGLN2P1	-10.16	3.24e-07
AP1S1	-7.7	2.61e-06		NRM	-11.3	6.99e-05		RP11-131M6.1	-10.17	2.31e-05
ZWINT	-7.71	0.0054		UBE2S	-11.38	8.02e-05		MTX1	-10.19	5.78e-10
INCENP	-7.72	0.0004		RP11-119K6.6	-11.57	2.58e-06		PSRC1	-10.21	5.7e-06
AL021807.1	-7.74	0.0012		MN1	-11.6	0.0045		ACAN	-10.22	0.0343
ZMIZ1	-7.8	1.29e-08		flybler	-11.61	5.83e-09		HSD17B11	-10.22	5.1e-05
LTBR	-7.81	0.0001		MGST1	-11.7	1.87e-06		FAM20C	-10.28	8.78e-06
PRKCA	-7.83	2.25e-07		KCNK2	-11.7	0.0017		CAV1	-10.3	2.88e-05
SLC20A1	-7.86	0.0009		LRRC8C	-11.78	6.5e-05		KCNQ5	-10.35	0.0004
SRGN	-7.9	0.0016		PTMAP4	-11.8	2.67e-10		flobler	-10.38	1.76e-08
PTPN14	-7.9	9.98e-07		UGDH	-11.87	1.1e-06		DIEXF	-10.48	9.57e-07
TRIP13	-7.99	0.0044		ZFP36	-11.87	0.0002		TRPC4	-10.5	9.83e-05
KIF15	-8.02	0.0011		ITGA2	-11.87	0.0001		SMC4	-10.5	2.19e-06
KCNK2	-8.08	0.0002		MCM6	-11.9	0.0001		AC239868.2	-10.51	0.0001
PKD2	-8.1	2.2e-06		HIST1H4J	-11.94	2.88e-05		APPL2	-10.75	1.69e-06
VASN	-8.15	0.0001		FMN1	-11.97	5.3e-08		EXOSC9	-10.76	0.0003
KIF20B	-8.16	0.0009		WDHD1	-12.05	1.87e-05		TRMU	-10.79	2.16e-06
MASP1	-8.17	0.0476		SCFD2	-12.06	1.25e-09		TRAIP	-10.8	5.63e-06
MOCOS	-8.22	0.0002		RP11-192N10.2	-12.07	1.79e-05		GAS2L3	-10.84	1.77e-05
flybler	-8.23	3.09e-09		CASP2	-12.13	3.18e-06		KCTD9	-10.85	1.17e-08
ENO1	-8.25	7.34e-08		ATP2B4	-12.18	3.05e-07		MGST1	-10.92	5.73e-05
SKA3	-8.31	0.0014		ADSS	-12.23	3.9e-09		GINS4	-10.94	2.25e-05
MCM3	-8.34	0.0023		smalar	-12.24	1.26e-07		GSTO1	-10.98	4.2e-09
H2AFX	-8.34	0.0012		WHSC1	-12.36	4.25e-05		AC079781.5	-11.02	1.26e-05
CDCA3	-8.35	0.0025		SMAD9	-12.38	4.77e-07		flybler	-11.05	2.57e-09
ARHGAP11B	-8.35	3.93e-05		CTD-2033D15.1	-12.38	0.0011		SMAD7	-11.13	6.26e-07
MCM7	-8.35	7.18e-05		GINS4	-12.41	4.87e-05		PCNA	-11.2	9.3e-05
TGFB1	-8.38	0.0131		PNP	-12.51	1.42e-06		AC239868.3	-11.23	0.0001
ANXA1	-8.4	4.54e-07		TKT	-12.57	2.6e-06		NCEH1	-11.42	0.001
GREM1	-8.42	5.81e-06		PTGER2	-12.61	1.83e-07		MT1IP	-11.46	3.4e-07
GINS2	-8.43	0.0025		CDC25C	-12.63	9.67e-06		LINC00941	-11.47	0.0002
ABCC1	-8.44	2.29e-06		NDRG1	-12.64	0.0003		KIF15	-11.64	1.65e-06
PHACTR2	-8.46	1.45e-07		PTTG1	-12.68	0.0001		TCF19	-11.71	0.0001
TAGLN2P1	-8.5	7.17e-06		SGOL2	-12.73	4.04e-05		SLC7A1	-11.78	1.39e-07
PARP3	-8.52	2.32e-06		KCNQ5	-12.76	8.51e-05		ITPR3	-11.84	4.5e-07
fawdaw	-8.59	7.91e-07		MASTL	-12.8	2.08e-05		NIPAL3	-11.9	8.05e-09
NCAPD2	-8.63	1.85e-05		KRT7	-12.8	0.0069		SPC24	-11.94	5.53e-05
swawswubu	-8.65	5.67e-06		AL139288.1	-12.82	0.0021		LAYN	-11.94	4.57e-07
FEN1	-8.68	0.0091		TNFRSF12A	-12.86	0.0004		NEIL3	-11.96	0.0003
DBNDD2	-8.7	2.98e-07		RAD18	-12.89	2.75e-05		BRCA2	-11.97	1.06e-05
AHNAK	-8.7	2.83e-06		H2AFX	-12.93	8.19e-05		WHSC1	-12.09	6.64e-05
MASTL	-8.71	0.0016		PRPS2	-13.09	4.14e-05		CENPA	-12.16	1.12e-05
LDHAP5	-8.71	3.51e-06		peyleybu	-13.09	1.63e-07		RGMB	-12.17	3.02e-06
KIF15	-8.72	0.0003		CRIM1	-13.17	8.54e-08		HIST1H4I	-12.22	5.8e-06
VEGFA	-8.72	0.0002		sableeby	-13.24	1.64e-06		spawplo	-12.23	1.54e-05
ATL3	-8.74	2.39e-06		AC254944.3	-13.33	5.04e-05		CDKN3	-12.23	2.4e-05
CHEK1	-8.75	1.87e-05		UAP1	-13.35	4e-08		GJC1	-12.26	1.14e-05
CHAF1B	-8.77	0.0074		MYOCD	-13.36	0.0015		CH507-42P11.1	-12.31	0.0004
SMAD7	-8.78	6.55e-07		SUV39H1	-13.44	0.0012		flybler	-12.33	4.82e-08
FANCI	-8.81	0.0009		snysneyby	-13.46	0.002		CDC6	-12.33	0.0002
PPT1	-8.92	0.0002		HIST1H4I	-13.47	3.87e-05		PLIN2	-12.41	5.78e-09
klychoby	-9.01	2.94e-05		STAMBPL1	-13.51	3.3e-06		GNG11	-12.47	2.39e-07
KNTC1	-9.03	0.0011		H2AFZ	-13.54	0.0002		MARCH4	-12.49	6.21e-07
GGH	-9.1	1.96e-05		ATP11C	-13.55	1.39e-09		MN1	-12.5	0.0072
ECT2	-9.11	0.0003		DRAP1	-13.62	7.51e-08		KCNK2	-12.53	9.2e-05
NEIL3	-9.12	0.0026		ECT2	-13.64	2.42e-05		REEP4	-12.56	1.69e-08
TKT	-9.13	7.64e-06		SNX9	-13.85	3.56e-05		RCAN1	-12.62	4.11e-05
TCF19	-9.13	0.0025		HAUS6	-13.87	9.79e-07		ATAD5	-12.74	3.17e-05
ACTB	-9.16	1.7e-05		CTD-2033A16.1	-13.88	2.4e-06		CDC45	-12.77	0.0007
BST1	-9.17	1.1e-06		MT1P1	-13.9	5.9e-09		RANGAP1	-12.81	5.63e-07
CDC45	-9.25	0.0231		ORC6	-14	5.56e-06		SMC2	-12.81	3.49e-06
KIF22	-9.26	0.0046		MCM2	-14.16	0.0023		HIST1H4D	-12.84	0.0011
KIF15	-9.27	0.0003		MYO19	-14.22	0.0004		KCNMA1	-12.91	0.0001
borsorbo	-9.27	4.63e-05		PROCR	-14.28	1.37e-05		EIF3I	-12.99	1.48e-08
KCNQ5	-9.28	0.0013		NR4A3	-14.32	1.47e-07		FZD6	-13.02	2.73e-08
MICAL2	-9.29	0.0362		ARPC1B	-14.4	1.32e-09		RFC3	-13.07	3.59e-05
CDH6	-9.35	0.0007		FAM111A	-14.42	5.37e-05		FAM72A	-13.09	2.97e-05
AK5	-9.38	0.0001		ANXA1	-14.45	1.91e-08		CYR61	-13.12	3.79e-06
SERPINB8	-9.39	5.84e-06		CENPW	-14.54	2.75e-06		RNASEH2A	-13.38	5.65e-06
SNX9	-9.4	0.0001		HIST1H4A	-14.59	0.0018		MT1P1	-13.39	5.79e-09
ARNTL2	-9.42	5.49e-06		AK5	-14.59	0.0001		FAM72D	-13.45	3.42e-05
AC239868.3	-9.42	0.0002		CENPM	-14.6	5.2e-05		SLC7A5	-13.46	0.0002
LRRC8C	-9.44	4.53e-06		TCIRG1	-14.84	2.54e-08		DBF4	-13.46	6.42e-05
MET	-9.64	0.0103		noyzar	-15.01	0.0002		ATP2B4	-13.48	8.16e-08
ETS1	-9.66	2.63e-07		AOX1	-15.09	0.0002		FAM72C	-13.49	7.96e-06
MT1XP1	-9.68	1.52e-06		TXNP1	-15.2	7.2e-08		DOCK2	-13.5	1.03e-05
CCND1	-9.68	4.17e-05		GPR176	-15.23	8.58e-06		CTD-2033A16.1	-13.55	1.47e-05
RP1-68D18.2	-9.69	1.58e-06		RBL1	-15.38	0.0001		TRIP13	-13.62	0.0002
CENPI	-9.75	0.0021		RFC3	-15.41	2.32e-05		POLQ	-13.91	2.15e-05
BRCA2	-9.76	0.0004		TRIM59	-15.45	4.25e-08		S100A4	-14.04	0.0002
ATP9A	-9.78	1.91e-06		IGFBP4	-15.49	0.0001		CENPO	-14.1	2.87e-05
MYOCD	-9.79	0.004		HSD17B11	-15.53	2.93e-06		PRRX2	-14.15	1.58e-06
ELL2	-9.8	1.64e-09		GAS2L3	-15.57	1.81e-05		MIR221	-14.16	2.18e-06
noykee	-9.85	2.88e-05		MMS22L	-15.88	1.94e-06		C1QTNF1	-14.18	9.21e-07
NIPAL3	-9.86	4.05e-07		CENPH	-15.88	9.44e-08		PNP	-14.21	1.08e-05
GAS2L3	-9.92	0.0001		NQO1	-15.98	1.85e-06		noykee	-14.24	4.48e-06
sableeby	-9.95	5.52e-05		CKAP2	-16.08	2.64e-06		RP11-192N10.2	-14.25	1.34e-05
ECE1	-9.97	2.29e-05		CHAF1B	-16.1	0.0005		HIST1H2AE	-14.57	0.0014
MIR222	-9.99	1.02e-06		NMT2	-16.22	1.06e-06		VASN	-14.61	1.28e-05
SLC9B2	-10.05	1.11e-07		ABCC1	-16.24	3.06e-08		KIF18B	-14.67	7.43e-05
NT5E	-10.07	0.0014		PHGDH	-16.39	1.41e-05		RHOB	-14.76	5.5e-07
ATAD2	-10.1	0.0009		INCENP	-16.54	6.68e-05		KRT7	-14.77	7.99e-08
HIST1H2BG	-10.13	0.0074		AC239868.1	-16.55	8.77e-05		DRAP1	-14.81	1.39e-07
STC1	-10.14	0.0016		AL021807.1	-16.81	0.0004		PARPBP	-14.83	1.06e-06
RRM1	-10.14	0.0001		HIST1H2BE	-16.92	0.0001		ELL2	-14.86	1.28e-10
CCNF	-10.16	0.0024		CHEK1	-16.96	1.27e-06		UBE2S	-14.9	8.85e-05
PLK4	-10.2	0.0011		DUSP1	-17.08	1e-06		HIST1H3I	-14.93	7.56e-05
LPXN	-10.24	0.0011		ATAD5	-17.17	2.33e-05		CENPM	-14.94	3.86e-06
CKS1B	-10.27	5.54e-05		AL031777.2	-17.38	0.0015		CRIM1	-14.97	3.92e-08
AC254944.3	-10.28	0.0008		MCM3	-17.41	5.17e-05		HIST1H2BH	-15	4.28e-05
SH3RF1	-10.36	8.55e-07		HMMR	-17.51	1.44e-05		BIRC5	-15.06	1.05e-05
HIST1H4C	-10.36	0.0002		CDH6	-17.54	0.0002		FAM72B	-15.09	1.47e-05
CDK2	-10.37	0.0003		EGFR	-17.75	7.84e-05		PSG7	-15.09	2.01e-05
VEGFC	-10.44	7.29e-07		CKS1BP7	-17.78	1.03e-05		HIST1H1E	-15.12	0.0002
TRPC4	-10.48	0.0005		TCF19	-17.97	0.0003		CHEK1	-15.15	8.57e-07
floparbo	-10.54	4.14e-07		GBE1	-17.98	1.18e-09		PTTG1	-15.2	2.06e-05
ASNSP1	-10.54	2.52e-07		GPD2	-18.2	2.45e-09		PRKD1	-15.22	5.9e-09
LTBP2	-10.55	3.02e-06		PCNA	-18.28	8.82e-05		ATAD2	-15.25	1.81e-05
G6PD	-10.57	3.87e-07		kiyaru	-18.4	5.72e-07		ANXA1	-15.26	3e-08
CAV1	-10.61	7.95e-06		PSIP1	-18.45	1.12e-08		MTHFD2	-15.34	9.97e-07
LINC00941	-10.64	1.39e-05		PVRL3	-18.84	1.81e-09		GBE1	-15.39	1.27e-08
RP11-265D17.2	-10.68	0.0007		TAGLN2P1	-18.91	8.57e-08		MCM7	-15.47	2.46e-06
EXT1	-10.72	2.48e-07		SLC8A1	-19.22	2.02e-06		MASTL	-15.59	1.41e-05
MYC	-10.81	6.61e-07		PLAT	-19.28	3.51e-06		IGFBP6	-15.59	0.0001
MAGI1	-10.83	0.0003		TSPAN4	-19.28	6.7e-09		MT1XP1	-15.6	1.81e-06
HIST1H3I	-10.86	0.0015		HIST2H2BF	-19.41	0.0007		CENPU	-15.66	1.99e-05
KIAA1524	-10.89	0.0004		CYR61	-19.6	1.95e-07		CKS1BP7	-16.07	4.22e-06
LRRC8D	-10.96	4.89e-07		KIF15	-19.6	3.68e-05		HIST1H2BG	-16.13	0.0006
MCM4	-11.17	0.0217		RFC4	-19.62	1.15e-05		PAMR1	-16.24	3.42e-06
STIL	-11.25	0.0007		CPM	-19.67	0.0012		BRIP1	-16.27	2.18e-05
KRTAP2-3	-11.32	0.0054		TXNRD1	-19.75	1.64e-08		CENPI	-16.35	4.84e-05
TXN	-11.36	5.33e-08		CENPU	-19.77	1.62e-05		CD44	-16.53	3.4e-05
PLAUR	-11.38	1.45e-07		TFRC	-19.82	0.0046		ATP8B1	-16.8	1.72e-07
sterchee	-11.41	2.22e-06		CLMP	-20.13	0.0002		GREM1	-16.87	1.45e-07
S100A6	-11.43	3.53e-06		CDC20P1	-20.13	0.0003		HIST1H3F	-16.9	2.61e-05
HDAC5	-11.51	1.92e-08		HIST1H2BK	-20.39	5.1e-05		NDRG1	-17.01	9.87e-06
SERPINE1	-11.55	0.006		EXOSC9	-20.57	5.5e-05		HIST2H2AB	-17.15	1.69e-05
HIST1H2BI	-11.64	0.0143		H2BFS	-20.59	2.73e-05		ATL3	-17.19	1.9e-07
FAM20C	-11.85	1.61e-05		KIF15	-20.64	0.0001		G6PD	-17.24	2.67e-08
CNRIP1	-12	1.01e-06		ZWINT	-20.84	0.0002		ITGA2	-17.31	0.0003
DRAP1	-12.12	1.92e-07		ORC1	-20.9	1.21e-05		ATP10A	-17.51	0.0062
KIF23	-12.22	0.0006		BRCA2	-20.93	8.66e-06		FAM111B	-17.7	0.0006
HIST1H3A	-12.26	0.0037		CCNF	-20.99	7.2e-05		MYC	-17.81	1.62e-07
C1QTNF1	-12.31	4.57e-07		RP11-424C20.2	-21.11	0.0004		HMGA1	-17.9	3.23e-07
IL6	-12.35	0.0175		CDKN3	-21.23	3.21e-05		CENPN	-18.05	1.19e-05
HIST2H2AB	-12.35	9.11e-05		TXN	-21.23	9.27e-09		SH3BP4	-18.28	4.32e-08
SPDL1	-12.75	3.48e-07		FAM20C	-21.53	4.82e-08		FAM167A	-18.31	1.1e-05
CKS2	-12.78	1.14e-05		SH2D4A	-21.62	1.57e-05		DUSP1	-18.46	1.37e-06
RNASEH2A	-12.91	0.0001		UHRF1	-21.65	0.0002		HIST1H2BI	-18.48	7.92e-05
GBE1	-12.97	1.77e-08		ARNTL2	-21.76	6.3e-09		PARP3	-18.55	4.95e-07
NQO1	-12.99	2e-06		KRT34	-21.97	0.0009		HIST1H3A	-18.61	5.15e-05
STPG1	-13.16	6.33e-10		GMNN	-21.98	1.25e-05		SGOL2	-18.71	1.15e-05
METRNL	-13.21	5.59e-05		SMURF2	-21.99	2.84e-06		SUV39H1	-18.73	0.0003
FANCD2	-13.36	1.51e-05		AC239868.2	-22	0.0002		SKA3	-18.8	7.78e-06
FANCA	-13.38	0.0009		ADM	-22.1	0.0052		EXO1	-18.88	4.59e-05
Z98744.3	-13.43	0.0012		SMAD7	-22.15	3.33e-08		ZWINT	-18.94	2.38e-05
ASF1B	-13.67	0.0008		CENPI	-22.17	0.0002		CYP1B1	-19.08	1.9e-05
EMP1	-13.71	7.22e-05		FAM72C	-22.43	5.07e-06		ALCAM	-19.14	7.29e-07
ADM	-13.81	0.0116		VEGFC	-23.27	5.02e-08		STIL	-19.33	9.45e-06
LY6K	-13.96	0.0001		SH3RF1	-23.31	2.17e-07		CKS1B	-19.55	3.49e-06
Z98744.2	-13.98	0.0016		CDCA3	-23.46	4.71e-06		TXN	-19.59	7.62e-09
CDKN3	-14.04	0.0002		DOCK5	-23.47	3.2e-08		ENG	-19.61	3.25e-08
PCK2	-14.13	5.87e-05		RP6-99M1.3	-23.49	3.12e-05		FAM111A	-19.75	3.39e-06
ITGA2	-14.41	0.0009		SLC7A5	-23.51	9.46e-06		steelo	-19.77	2.05e-07
sheytee	-14.52	9.24e-08		ARHGAP11B	-23.93	3.07e-06		sableeby	-20.02	1.26e-07
TFRC	-14.57	0.0005		HIST1H1E	-23.97	0.0002		AC254944.3	-20.12	1.55e-06
HELLS	-14.62	0.0003		GPR1	-24.01	1.28e-05		NCAPD2	-20.18	1.33e-07
SPC25	-14.86	0.0009		STPG1	-24.04	1.4e-10		HMGB2	-20.26	2.6e-05
TMOD2	-15.08	2.75e-09		FZD6	-24.36	9.38e-09		PLAUR	-20.32	2.48e-09
BRCA1	-15.09	0.0003		PITPNC1	-24.51	4.11e-08		RP6-99M1.3	-20.34	3.55e-05
PAMR1	-15.11	1.64e-05		ASF1B	-24.64	5.97e-05		CITED2	-20.5	1.51e-07
RP11-154D3.1	-15.14	5.02e-08		KNTC1	-24.67	3.88e-06		narvee	-20.61	4.86e-07
HMMR	-15.18	9.57e-05		G6PD	-24.78	5.81e-09		CKAP2	-20.78	7.13e-07
MIR221	-15.29	2.1e-06		FAM72D	-24.78	1.08e-05		UBE2C	-20.94	5.03e-07
HMGB2	-15.33	8.14e-05		FANCD2	-24.8	8.72e-07		XRCC2	-21.04	1e-05
HIST1H2APS4	-15.51	0.001		ITPR3	-24.86	8.65e-09		ATOH8	-21.25	9.85e-06
MYBL2	-15.66	0.0039		HIST1H3A	-24.93	0.0004		peyleybu	-21.69	1.84e-07
EXO1	-15.67	0.0026		KIF15	-24.94	1.18e-05		TRIM59	-21.73	1.24e-08
PLPP4	-15.94	0.0014		HIST2H3DP1	-25.18	0.0004		CPT1A	-21.95	2.67e-09
FAM129A	-16.21	7.36e-05		MYBL1	-25.25	2.74e-05		TNFRSF12A	-21.99	8.76e-05
EPS8	-16.36	8.39e-09		HIST1H2BG	-25.3	0.0023		CKS1BP3	-22.11	4.21e-06
XRCC2	-16.69	9.09e-05		FAM72A	-25.35	1.36e-06		AL049822.1	-22.51	1.11e-05
HIST1H2AB	-16.72	0.0007		RNASEH2A	-25.39	9.98e-06		HIST1H2APS4	-22.52	0.0001
TRIB3	-16.94	2.74e-07		KIF22	-25.94	1.64e-05		XYLT1	-22.78	2e-08
RP11-131M6.1	-17.01	7.95e-06		PLAUR	-26.45	2.15e-09		PROCR	-22.83	1.08e-06
ARPC1B	-17.07	2.92e-09		HIST1H2BH	-26.47	4.88e-05		ARPC1B	-22.96	4.32e-10
TSPAN4	-17.07	7.79e-09		AL031777.1	-26.57	3.88e-05		Z98744.3	-23.05	0.0002
GREM1	-17.13	0.001		SPC25	-26.63	2.63e-05		WDR76	-23.19	2.26e-05
GREM1	-17.28	0.0005		HIST1H2BJ	-26.81	0.0003		FBXO5	-23.55	2.03e-06
CDC25C	-17.31	8.54e-05		NCAPD2	-27.33	5.51e-07		TXNRD1	-23.57	6.49e-09
CRIM1	-17.35	1.81e-08		CENPN	-27.61	1.14e-05		GINS1	-23.99	2.02e-05
SNAI1	-17.61	0.0023		FGF2	-27.68	1.58e-09		STC1	-24.04	1.39e-06
SMAD9	-17.77	5.79e-08		AC239868.3	-28.2	5.16e-05		GPR1	-24.14	3.57e-05
MT1E	-17.93	3.17e-06		SMC4	-28.32	1.28e-07		ARNTL2	-24.36	4.37e-08
TAGLN2	-17.97	1.3e-05		RRM1	-28.38	2.1e-06		ECT2	-24.37	3.23e-07
SLC7A5	-17.98	4.15e-05		MICAL2	-28.51	0.0049		KRT34	-24.39	1.7e-05
FAM111B	-18.63	0.0098		XRCC2	-28.54	8.68e-06		GREM1	-24.44	0.0009
NCAPG2	-18.74	0.0045		PRIM1	-28.6	3.88e-05		INCENP	-24.52	2.67e-06
WDR76	-18.93	0.0008		BRCA1	-28.7	6.62e-05		UHRF1	-25.7	8.25e-05
KIF14	-18.97	4.03e-05		ACAN	-28.82	0.0032		TSPAN4	-25.97	6.63e-10
CCNB1	-19.51	0.0001		ANKRD29	-29.09	2.9e-06		BST1	-26.03	4.73e-09
GINS1	-19.61	0.0004		MCM4	-29.14	0.0017		RP11-424C20.2	-26.35	0.0002
SH3BP4	-19.67	1.95e-07		SMAD6	-29.65	0.0004		MYBL1	-26.38	1.02e-05
FGF2	-19.69	8.58e-09		TNFRSF11B	-29.75	1.65e-06		GREM1	-26.5	0.0005
FBXO5	-19.84	7.5e-05		RCAN1	-29.8	2.01e-05		FEN1	-26.51	5.62e-05
HIST1H2AE	-19.84	0.0025		HIST2H2AB	-29.9	1.22e-05		CCBE1	-26.91	0.0003
CDCA8	-19.93	9.99e-05		CKS1BP3	-29.98	3.03e-07		GGH	-27.28	1.28e-07
ATP2B4	-20.02	4.08e-08		MT2A	-30.07	0.0003		PHGDH	-27.28	3.96e-06
MAD2L1	-20.19	1.96e-05		sawroy	-30.98	1.1e-06		ASNS	-27.4	2.15e-06
IGFBP6	-20.32	1.65e-05		MASP1	-31.33	0.0002		KRT7	-27.47	0.0002
ANPEP	-20.44	1.84e-05		STIL	-31.57	2.58e-05		KIAA1524	-27.56	4.25e-06
AL049822.1	-20.67	2.28e-05		MYBL2	-31.96	0.0006		ASF1B	-27.81	5.64e-06
CTD-2033A16.1	-21.03	1.68e-06		HMGA1	-32.14	3.98e-09		Z98744.2	-28.64	8.55e-05
CITED2	-21.03	4.58e-08		DDIAS	-32.17	9.06e-06		KIF20B	-28.87	2.81e-06
CDC6	-21.1	0.0031		GINS1	-32.56	3.85e-05		CCNE2	-29.16	0.0104
GPR1	-21.12	2.42e-05		NEIL3	-32.66	5e-05		SPDL1	-29.2	3.36e-09
ESCO2	-21.59	0.0001		CH507-42P11.1	-32.87	0.0002		KIF15	-29.23	8.81e-06
CCNE2	-21.66	0.0192		KIAA1524	-33.04	4.1e-06		APOBEC3B	-29.26	2.32e-06
PROCR	-21.93	1.48e-07		CKS2	-33.65	2.59e-07		NQO1	-29.36	3.6e-06
BUB1B	-22.14	5.72e-05		CKAP2L	-33.74	7.62e-06		CDC20P1	-30.02	5.05e-05
SH2D4A	-22.55	4.79e-05		FAM72B	-34.44	2.18e-06		NEK2	-30.26	3.52e-07
noyzar	-23.22	1.44e-05		CDC45	-34.95	0.0008		TYMS	-30.36	2.34e-05
LMNB1	-23.23	2.17e-05		CKS1B	-35.01	1.19e-07		RAD51AP1	-30.39	3.15e-06
MT2A	-23.34	5.44e-05		SPOCD1	-35.44	1.2e-05		KIF15	-30.53	2.49e-05
SRGN	-23.5	0.0001		KIAA1199	-35.53	4.88e-07		ARHGAP11B	-30.67	5.47e-07
CPT1A	-23.52	1.56e-08		NCEH1	-35.54	4e-06		FXYD5	-30.76	1.16e-07
DUSP1	-23.54	5.83e-07		CCNB1	-35.59	6.01e-06		MT2A	-31.77	3.79e-05
PSG4	-23.55	9.88e-05		SKA3	-35.67	7.65e-06		NPR3	-31.86	2.32e-05
DDIAS	-23.67	0.0002		GNG11	-36.08	1.36e-10		MYBL2	-31.88	0.0001
CDCA5	-23.95	0.0005		TYMS	-36.2	4.59e-06		FANCA	-31.88	4.8e-06
AC079781.5	-24.17	5.08e-07		KIF20B	-36.31	4.63e-06		HELLS	-32.12	7.14e-06
TXNRD1	-24.3	8.23e-09		BST1	-36.5	3.9e-10		borsorbo	-32.24	9.2e-07
DIAPH3	-24.47	0.0015		CCNE2	-36.53	0.0011		CENPK	-32.46	4.61e-07
COTL1	-24.47	1.08e-08		RAD51AP1	-37.03	3.49e-05		KRTAP1-5	-32.85	0.0005
CASC5	-24.58	2.19e-05		FEN1	-37.28	0.0003		SLC6A9	-33.21	9.14e-06
SOCS2	-24.63	4.76e-07		MT1XP1	-38.26	1.22e-07		HIST1H4C	-33.32	5.37e-06
SLC8A1	-24.95	3.85e-07		C1QTNF1	-38.32	6.95e-08		HIST1H2AB	-33.39	0.0001
ATP8B1	-24.97	2.36e-07		KCNMA1	-38.63	1.87e-07		ADGRL4	-33.59	0.0057
ACAN	-24.98	0.0008		FANCI	-39.48	5.53e-06		NFASC	-34.51	7.71e-07
CENPK	-25.29	2.21e-05		APOBEC3B	-39.72	5.58e-06		PLPP4	-34.67	5.09e-05
CEP55	-25.36	0.0002		HELLS	-40	5.84e-06		sheytee	-34.76	4.36e-09
CENPE	-25.64	0.0001		NEK2	-40.01	3.75e-07		GPR176	-35.04	7.76e-08
RAD51AP1	-25.85	0.0001		Z98744.3	-40.97	0.0005		SLC1A5	-35.14	5.7e-10
ID2	-26.1	2.03e-08		ATP8B1	-41.45	3.77e-07		KIF22	-35.4	3.39e-06
ENPP2	-26.13	0.0062		KIF14	-42.2	1.53e-06		SLC8A1	-36.8	8.7e-08
poyber	-26.15	0.0018		STC2	-42.2	2.39e-10		HMMR	-37.36	3.57e-07
AURKB	-26.19	0.0003		PLK4	-42.22	1.1e-05		SPOCD1	-37.46	1.95e-06
HMGA1	-26.36	5.86e-08		HIST1H3I	-42.99	2.89e-05		CDK2	-38.46	4.64e-07
PLIN2	-26.74	7.11e-11		CENPE	-43.3	1.91e-06		HIST1H2AI	-39.34	2.32e-05
SPOCD1	-27.89	8.58e-06		PDK4	-43.35	5.81e-08		TAGLN2	-39.37	1.24e-07
RACGAP1	-28.82	2.6e-05		MCM7	-44.59	2.65e-07		CCNF	-39.57	2.32e-06
MCM5	-28.92	4.53e-05		SH3BP4	-44.62	8.78e-10		RRM1	-40.2	7.74e-07
CLSPN	-29.18	0.0011		ID2	-45.46	1.81e-09		PLK4	-40.65	8.54e-06
GREM1	-29.45	0.0011		MAD2L1	-45.78	5.22e-07		CDC25C	-40.81	5.79e-07
KIF15	-29.63	4.93e-05		NT5E	-46.47	9.63e-06		ENPP2	-40.91	0.0035
NDRG1	-29.75	3.49e-06		CEP55	-46.59	3.99e-06		MAD2L1	-41.03	5.61e-07
FAM167A	-29.99	1.19e-05		GREM1	-46.98	8.19e-10		DTL	-41.8	4.67e-06
KRTAP1-5	-30.24	0.0006		CENPK	-47.02	1.49e-07		DDIAS	-42.44	9.39e-06
MT1P3	-30.41	1.24e-07		CDC6	-47.71	0.0002		CDCA3	-42.97	1.55e-07
MT1X	-30.44	5.35e-07		LY6K	-48.66	3.91e-05		HIST1H2AJ	-43.12	3.67e-06
MT2P1	-30.71	1.23e-05		FBXO5	-50.11	1.22e-06		GREM1	-44.06	0.0015
AXL	-30.86	1.81e-08		HIST1H4C	-50.28	0.0004		FANCI	-44.41	2.76e-06
FXYD5	-32.18	1.44e-08		AL049822.1	-50.4	1.03e-05		FANCD2	-44.57	3.25e-08
MT1A	-32.51	2.34e-06		PRRX2	-51.2	1.34e-08		COTL1	-44.81	9.81e-09
MTHFD2	-32.62	3.65e-08		KIF23	-51.56	2.84e-06		RP11-154D3.1	-45.03	2.84e-09
KRT34	-32.72	6.66e-06		WDR76	-51.68	1.04e-05		KIF15	-45.44	1.2e-06
HAS2	-32.74	0.0028		ENPP2	-52.54	0.0215		CHAC1	-45.45	1.24e-06
CKAP2L	-32.97	1.8e-05		MT1E	-53.27	4.74e-07		AOX1	-45.66	1.68e-05
ALDH2	-33.18	2.08e-09		CCBE1	-53.7	4.52e-05		MT1X	-46.49	1.61e-07
CDCA2	-34.23	9.49e-07		CENPF	-55.57	1.2e-07		PSG4	-46.78	1.85e-06
SLC1A5	-34.97	1.51e-09		TRIP13	-55.82	3.06e-06		SPC25	-47.15	2.44e-06
ASPM	-36.21	6.45e-07		SGOL1	-55.96	7.72e-07		H2AFX	-47.23	3.23e-06
PHGDH	-36.96	1.32e-06		ATAD2	-57.7	6.2e-06		FGF2	-47.52	5.61e-10
NEK2	-37.39	4.47e-06		CDCA8	-58.68	6.59e-06		AXL	-47.94	1.76e-09
RP6-99M1.3	-37.52	6.11e-06		SERPINE1	-58.92	0.0001		ESCO2	-47.95	2.17e-06
MT1JP	-37.91	3.94e-07		CPT1A	-59.14	4.05e-10		CENPE	-48.76	1.32e-06
STC2	-38.66	2.95e-09		HIST1H4D	-62.71	0.0002		KIF14	-50.54	1.62e-07
HIST1H2AJ	-39.29	1.21e-05		KIF18A	-62.85	2.07e-06		HAS2	-50.7	0.0004
MT1M	-39.82	2.38e-07		CDK2	-64.36	7.07e-07		HMOX1	-50.98	2.13e-09
TFPI2	-39.9	0.0002		FANCA	-65.12	8.65e-06		FAM180A	-51.07	4.53e-06
HIST1H2AI	-40.28	5.75e-05		CDCA5	-66.72	1.93e-05		NCAPG2	-52.44	4.45e-05
MT1H	-40.36	3.03e-07		MELK	-67.04	3.3e-06		STC2	-54.51	3.62e-10
MT1L	-40.84	9.35e-08		CDCA2	-70.74	5.44e-08		MT1E	-56.4	3.61e-07
SKA1	-42.22	7.39e-05		MT1X	-70.87	4.79e-07		MT1M	-56.99	1.72e-07
RCAN1	-42.37	2.99e-06		FAM83D	-71.06	8.09e-06		CEP55	-57.52	1.69e-06
FAM83D	-43.21	2.33e-05		STC1	-71.53	2.09e-06		PTGS1	-60.9	4.06e-10
TGFBI	-43.64	0.0002		ASPM	-71.8	1e-07		RACGAP1	-63.8	3.86e-07
SGOL1	-43.82	4.48e-06		AXL	-72.25	7.63e-09		SERPINE1	-63.82	6.76e-05
MT1DP	-43.91	2.77e-07		FXYD5	-72.28	6.35e-09		CDCA5	-64.55	2.2e-06
KIF2C	-44.44	4.44e-06		AURKB	-73.22	8.93e-06		KIF18A	-65.02	3.28e-07
SMAD7	-45.65	1.78e-09		HIST1H2AB	-74.38	0.0001		CDH6	-65.12	1.19e-05
BUB1	-46.15	8.68e-06		PSG5	-74.48	1.62e-06		MCM5	-66.29	2.86e-07
CD44	-46.56	3.82e-07		CD44	-75.3	2.46e-07		HIST1H2AG	-68.34	7.13e-06
RAB3B	-47.19	1.02e-06		RACGAP1	-76.07	2.69e-07		SKA1	-68.43	2.11e-06
MT1F	-48.92	9.55e-09		MCM5	-76.3	9.18e-07		CKS2	-69.35	2.83e-08
SLC6A9	-49.49	4.51e-06		CLSPN	-76.5	3.31e-05		MT1DP	-70.43	2.65e-08
NUF2	-50.87	7.5e-06		CASC5	-77.81	6.64e-08		CASC5	-70.63	7.76e-08
GPR176	-52.24	1.11e-08		SKA1	-78.08	7.11e-06		MT1A	-70.9	8.62e-07
TPX2	-52.38	9.16e-07		CCNB2	-79.12	1.44e-07		SH2D4A	-73	3.08e-06
HJURP	-52.95	4.14e-07		HAS2	-79.29	0.0064		LPXN	-74.25	6.57e-06
ENG	-52.97	2.48e-10		FOSL1	-79.43	7.31e-07		CCNB1	-74.48	5.41e-07
NCAPG	-53.46	3.7e-05		ESCO2	-79.69	7.28e-06		MT2P1	-75.07	4.42e-06
FAM180A	-54.57	3.85e-06		KIF15	-79.84	1.06e-06		MT1H	-75.15	8.59e-08
PBK	-55.96	5.67e-06		MT1A	-81.01	3.23e-06		FGF5	-79.08	9.97e-05
KIF4A	-55.97	1.49e-05		GREM2	-81.76	1.1e-09		MT1P3	-79.95	4.16e-08
klorstoy	-56.54	7.77e-08		HIST1H2AJ	-82.45	1.08e-05		FOSL1	-80.48	5.76e-07
HIST2H3A	-56.57	0.0007		HIST1H2APS4	-83.92	0.0001		ID2	-80.84	1.14e-09
KIF18A	-57.12	5.39e-06		HIST1H2AE	-83.93	0.0003		SLC7A11	-81.32	1.84e-07
PTGS1	-57.9	9.49e-09		SOCS2	-83.98	2.58e-08		LY6K	-82.81	8.29e-05
CCNB2	-61.69	1.42e-07		MT1H	-84.02	1.66e-07		KIF4A	-82.81	2.36e-07
MELK	-62.83	1.23e-05		KIF2C	-84.13	5.89e-08		TACC3	-84.03	1.57e-06
ALCAM	-63.29	1.3e-08		BUB1B	-84.44	5.87e-07		noyzar	-84.34	1.94e-07
TK1	-63.4	2.11e-06		KIF4A	-84.93	1.26e-06		MT1L	-84.93	2.68e-08
DEPDC1	-63.73	3.51e-07		TAGLN2	-86.04	1.63e-08		CLSPN	-86.44	7.6e-06
FOSL1	-64	2.93e-06		HIST1H2BI	-87.77	0.0002		poyber	-86.68	1.39e-05
RRM2	-66.85	7.23e-05		HIST1H4C	-88.73	1.08e-06		PSG5	-93.37	2.95e-08
CENPF	-66.87	4.09e-07		HIST1H3F	-88.81	4.18e-06		HIST2H3A	-95.54	2.24e-05
bloplor	-67.19	9.33e-09		DTL	-89.81	2.24e-05		CDCA2	-97.75	1.36e-08
HIST1H3G	-68.27	3.91e-05		IL6	-92.85	0.0164		AURKB	-98.8	3.21e-06
ASNS	-69.3	8.5e-07		NCAPG2	-93.39	1.19e-05		KIF23	-99.21	8.48e-07
MT1G	-69.47	2.39e-07		MT1M	-93.44	1.38e-07		MT1G	-100.88	4.4e-08
KIF11	-70.27	9.27e-06		PLPP4	-93.53	1.88e-05		MASP1	-103.34	0.0011
ADAMTS1	-71.38	2.09e-07		FAM167A	-94.71	1.07e-07		SGOL1	-104.13	3.99e-08
KIFC1	-74.1	0.0001		HIST1H2AI	-94.72	7.25e-06		MT1F	-104.38	9.68e-09
CDK1	-75.27	4.08e-05		MT1JP	-95.31	6.79e-08		KIF15	-104.85	4.51e-07
HMOX1	-75.96	3.44e-10		FGF5	-98.51	4.3e-05		MT1JP	-106.83	7.59e-08
TACC3	-79.33	1.85e-05		CEMIP	-99.66	1.08e-06		HIST1H3G	-108.56	1.35e-06
DTL	-83.9	0.0001		LMNB1	-100.94	3.47e-07		BUB1B	-109.6	3.78e-07
TM4SF1	-89.46	0.001		MT2P1	-102.86	8.85e-06		GREM2	-111.7	4.18e-09
CHAC1	-93.54	2.33e-07		TPX2	-107.57	1.32e-07		bloplor	-112.47	1.95e-09
NCAPH	-93.74	4.06e-05		NUF2	-107.68	3.67e-07		BUB1	-117.07	1.02e-07
ATOH8	-97.95	3.26e-08		MT1L	-114.34	4.29e-08		NUF2	-119.57	1.23e-07
SMAD6	-101.6	0.0002		MT1P3	-120.21	3.14e-08		CKAP2L	-120.4	2.9e-07
TNFRSF11B	-102.42	2.46e-08		EXO1	-120.26	1.11e-05		LMNB1	-124.75	1.38e-07
CDC20	-107.85	5.09e-06		Z98744.2	-120.27	8.12e-05		SMAD6	-128.93	0.0011
HIST1H2AG	-108.57	2.79e-05		TACC3	-124.06	1.07e-06		klorstoy	-129.8	2.33e-09
NOV	-108.87	3.61e-08		HJURP	-131.77	3.4e-09		TPX2	-135.04	4.25e-08
SHCBP1	-113.81	3.4e-06		NDC80	-132.07	2.1e-06		CCNB2	-137.67	7.98e-09
KIAA1199	-116.26	7.61e-09		FAM180A	-135.07	7.07e-07		PRR11	-151.28	1.96e-08
MKI67	-119.73	7.2e-07		KIF11	-137.9	4.76e-07		TM4SF1	-152.06	0.0002
IL7R	-125.8	0.0002		TK1	-138.96	6.88e-07		KIFC1	-153.82	2.08e-06
HIST1H3B	-125.81	5.51e-06		FOXM1	-142.4	2.5e-08		CDC20	-159.5	5.4e-08
PRR11	-129.11	2.79e-07		MT1G	-150.12	1.45e-07		DIAPH3	-161.56	4.88e-06
CCNA2	-139.2	1.34e-06		ABCC3	-150.14	1.88e-10		CDCA8	-164.91	4.34e-07
NDC80	-139.27	3.73e-06		RAB3B	-150.31	1.56e-07		NOV	-170.98	1.12e-08
DLGAP5	-141.73	1.42e-07		BUB1	-153.13	1.98e-07		MELK	-182.73	1.13e-07
KIF20A	-147.37	7.18e-08		MT1DP	-156.88	5.75e-08		NUSAP1	-186.7	1.82e-07
PRC1	-155.84	2.06e-07		HIST1H2AG	-159.14	1.17e-05		CENPF	-204.71	3.32e-09
FOXM1	-162.32	4.7e-08		NCAPH	-162.19	4.62e-06		KIAA1199	-206.32	1.79e-09
ABCC3	-165.29	3.42e-10		CDK1	-167.8	8.28e-07		FAM83D	-213.37	4.01e-07
TOP2A	-172.18	5.1e-07		KIFC1	-168.83	5.25e-06		RAB3B	-233.66	3.11e-08
TTK	-185.47	1.49e-06		ANLN	-181.1	4.67e-08		HJURP	-241.74	2.08e-09
KRT7	-185.98	9.92e-06		SLC7A11	-184.57	4.16e-07		KIF11	-245.77	1.55e-07
SLC7A11	-194.8	5.83e-08		DIAPH3	-187.07	1.86e-06		KIF2C	-248.49	9.19e-09
NUSAP1	-204.53	4.25e-06		MT1F	-187.51	6.98e-09		DEPDC1	-248.91	1.28e-09
ID3	-211.61	6.51e-09		FAM111B	-196.39	1.39e-05		CDK1	-251.04	3.78e-07
ANLN	-219.74	1.64e-07		DEPDC1	-201.21	2.96e-09		DKK1	-254.16	3.38e-10
PSG5	-251.48	3.84e-09		PRR11	-212.7	6.73e-09		ASPM	-260.99	4.89e-09
CEMIP	-251.95	8.81e-08		NCAPG	-222.22	1.5e-06		TK1	-264.06	5.61e-08
GREM2	-265.49	6.35e-11		HIST2H3A	-230.33	4.51e-05		FOXM1	-285.96	9.38e-09
DKK1	-303.55	4.42e-10		PTGS1	-230.82	1.15e-11		NCAPH	-298.67	7.43e-07
PLK1	-372.98	1.55e-08		CDC20	-231.38	5.57e-08		PBK	-299.97	3.91e-08
HIST1H1B	-648.89	8.54e-07		KIF20A	-234.39	1.36e-08		HIST1H3B	-307	6.5e-07
HIST1H2BM	-1091.81	3.7e-06		NUSAP1	-244.76	1.26e-07		ID3	-326.67	1.52e-09
ID1	-3390.22	1.11e-11		SHCBP1	-263.28	1.43e-07		RRM2	-337.97	1.35e-06
				GREM1	-272.33	3.98e-07		NDC80	-342.89	7.72e-08
				PBK	-345.67	3.69e-08		ANLN	-343.97	1.11e-08
				TTK	-351.82	3.22e-07		HIST1H1B	-349.67	8.3e-07
				GREM1	-357.48	4.74e-07		ABCC3	-369.19	2.75e-11
				MKI67	-384.51	1.65e-08		NCAPG	-414.29	2e-07
				DLGAP5	-386.4	1.29e-08		TTK	-442.7	2.85e-08
				CCNA2	-404.41	1.02e-07		TNFRSF11B	-444.16	1.62e-10
				IL7R	-415.96	0.0003		KIF20A	-453.44	3.14e-09
				HIST1H3B	-455.92	5.78e-07		SHCBP1	-454.34	7.85e-08
				ID3	-464.28	2e-10		TFPI2	-460.64	3.72e-06
				PRC1	-556.1	7.81e-09		CCNA2	-508.47	3.28e-08
				ID1	-565.98	1.96e-10		HIST1H2BM	-576.78	8.58e-07
				TOP2A	-681.74	1.28e-08		DLGAP5	-717.35	2.6e-09
				HIST1H3G	-702.8	6.42e-07		PLK1	-718.2	1.14e-09
				DKK1	-778.72	2.44e-10		IL7R	-851.59	5.9e-06
				GREM1	-784.97	8.33e-07		MKI67	-881.93	7.19e-09
				KRTAP1-5	-861.89	4.37e-06		CEMIP	-1046.56	1.75e-09
				PLK1	-881.15	1.71e-09		PRC1	-1243.02	2.06e-09
				HIST1H1B	-1420.25	5.93e-07		TOP2A	-1669.37	4.64e-09
				RRM2	-1786	5.51e-07		ID1	-1711.23	3.82e-11
				HIST1H2BM	-2840.78	1.08e-06
				TM4SF1	-4463.46	1.36e-06
				TFPI2	-6832.55	9.87e-08
