# Supplementary material for: Novel integrated workflow allows production and in-depth quality assessment of multifactorial reprogrammed skeletal muscle cells from human stem cells
Source: Cell Mol Life Sci. 2022 Apr 9;79(5):229. doi: 10.1007/s00018-022-04264-8 (PMC8993739; doi:10.1007/s00018-022-04264-8)
Supplement: Supplementary file 7 — Supplementary file6 (XLSX 22 KB) [file 18_2022_4264_MOESM7_ESM.xlsx]

## Sheet: DEGs_"potassium channel"
Supplemental Table S8 (related to Figure 4D). Differentially expressed potassium channels in each cellt-type derived muscle cells compared to GO term assiociated "delayed rectifier" gene list
hADMSC					hFB					hDFSC
Gene Symbol	Fold Change	P-val	Description		Gene Symbol	Fold Change	P-val	Description		Gene Symbol	Fold Change	P-val	Description
KCNE5; ACSL4	46.98	0.0002	potassium channel, voltage gated subfamily E regulatory beta subunit 5; acyl-CoA synthetase long-chain family member 4		KCNN3	35.78	7.78e-07	potassium channel, calcium activated intermediate/small conductance subfamily N alpha, member 3		KCNN3	124.09	9.02e-09	potassium channel, calcium activated intermediate/small conductance subfamily N alpha, member 3
KCNH2	37.06	3.78e-09	potassium channel, voltage gated eag related subfamily H, member 2		KCNH2	22.26	4.56e-08	potassium channel, voltage gated eag related subfamily H, member 2		KCNQ4	40.24	1.54e-06	potassium channel, voltage gated KQT-like subfamily Q, member 4
KCNN3	14.11	1.17e-06	potassium channel, calcium activated intermediate/small conductance subfamily N alpha, member 3		KCNJ2-AS1	10.24	6.96e-05	KCNJ2 antisense RNA 1 (head to head)		KCNH2	15.33	1.24e-07	potassium channel, voltage gated eag related subfamily H, member 2
KCNH1	5.75	1.8e-05	potassium channel, voltage gated eag related subfamily H, member 1		KCNQ4	8.35	0.0001	potassium channel, voltage gated KQT-like subfamily Q, member 4		KCNE4	9.75	0.0047	potassium channel, voltage gated subfamily E regulatory beta subunit 4
KCNMB4	4.86	1.41e-06	potassium channel subfamily M regulatory beta subunit 4		KCNE5; ACSL4	5.2	0.0216	potassium channel, voltage gated subfamily E regulatory beta subunit 5; acyl-CoA synthetase long-chain family member 4		KCNE5; ACSL4	9.33	0.0026	potassium channel, voltage gated subfamily E regulatory beta subunit 5; acyl-CoA synthetase long-chain family member 4
KCNB1	4.29	8.11e-05	potassium channel, voltage gated Shab related subfamily B, member 1		KCNH1	4.84	0.0008	potassium channel, voltage gated eag related subfamily H, member 1		KCNJ2-AS1	5.4	0.0004	KCNJ2 antisense RNA 1 (head to head)
KCNQ4	4	0.0003	potassium channel, voltage gated KQT-like subfamily Q, member 4		KCNIP3	3.44	0.0385	Kv channel interacting protein 3, calsenilin		KCNC4	5.19	3.78e-05	potassium channel, voltage gated Shaw related subfamily C, member 4
KCNJ2-AS1	2.19	0.0033	KCNJ2 antisense RNA 1 (head to head)		KCNMB4	3.29	0.0002	potassium channel subfamily M regulatory beta subunit 4		KCNJ6	3.48	0.0014	potassium channel, inwardly rectifying subfamily J, member 6
KCNG1	-2.03	0.0077	potassium channel, voltage gated modifier subfamily G, member 1		KCNB1	2.88	0.0087	potassium channel, voltage gated Shab related subfamily B, member 1		KCNB1	3.45	0.0004	potassium channel, voltage gated Shab related subfamily B, member 1
KCNS2	-2.12	0.0015	potassium voltage-gated channel, modifier subfamily S, member 2		KCNG3	2.18	0.0036	potassium channel, voltage gated modifier subfamily G, member 3		KCNQ1OT1_5	2.51	2.34e-05	KCNQ1 overlapping transcript 1 conserved region 5 [Source:RFAM;Acc:RF01950]
KCNE4	-2.28	0.0467	potassium channel, voltage gated subfamily E regulatory beta subunit 4		KCNAB3	-2.04	0.0019	potassium channel, voltage gated subfamily A regulatory beta subunit 3		KCNQ1OT1	2.45	0.0007	KCNQ1 opposite strand/antisense transcript 1 (non-protein coding)
KCNJ8	-3.43	0.008	potassium channel, inwardly rectifying subfamily J, member 8		KCNJ15	-2.44	0.0042	potassium channel, inwardly rectifying subfamily J, member 15		KCNH1	2.32	0.0173	potassium channel, voltage gated eag related subfamily H, member 1
KCNJ15	-4.4	2.18e-05	potassium channel, inwardly rectifying subfamily J, member 15		KCNS2	-2.49	0.0489	potassium voltage-gated channel, modifier subfamily S, member 2		KCNJ12	2.28	0.0008	potassium channel, inwardly rectifying subfamily J, member 12
KCNMA1	-4.42	0.0332	potassium channel, calcium activated large conductance subfamily M alpha, member 1		KCNAB1	-2.71	0.0003	Transcript Identified by AceView, Entrez Gene ID(s) 7881		KCNMB4	2.23	0.0005	potassium channel subfamily M regulatory beta subunit 4
KCND3	-4.44	1.25e-05	potassium channel, voltage gated Shal related subfamily D, member 3		KCNAB2	-3.07	0.0003	potassium channel, voltage gated subfamily A regulatory beta subunit 2		KCNIP2	2.15	0.0039	Kv channel interacting protein 2
KCNAB2	-4.45	2.79e-05	potassium channel, voltage gated subfamily A regulatory beta subunit 2		KCNQ3	-3.85	0.0006	potassium channel, voltage gated KQT-like subfamily Q, member 3		KCNAB3	-2.55	0.0019	potassium channel, voltage gated subfamily A regulatory beta subunit 3
KCNQ3	-5.1	0.0001	potassium channel, voltage gated KQT-like subfamily Q, member 3		KCNQ5	-10.35	0.0004	potassium channel, voltage gated KQT-like subfamily Q, member 5		KCNG1	-2.87	0.0012	potassium channel, voltage gated modifier subfamily G, member 1
KCNK2	-8.08	0.0002	potassium channel, two pore domain subfamily K, member 2		KCNK2	-12.53	9.2e-05	potassium channel, two pore domain subfamily K, member 2		KCNAB2	-3.1	0.0007	potassium channel, voltage gated subfamily A regulatory beta subunit 2
KCNQ5	-9.28	0.0013	potassium channel, voltage gated KQT-like subfamily Q, member 5		KCNMA1	-12.91	0.0001	potassium channel, calcium activated large conductance subfamily M alpha, member 1		KCNIP3	-6.91	0.0049	Kv channel interacting protein 3, calsenilin
KCND2	-58.06	6.86e-06	potassium channel, voltage gated Shal related subfamily D, member 2		KCNJ8	-37.65	0.0001	potassium channel, inwardly rectifying subfamily J, member 8		KCNJ2	-10.02	0.047	potassium channel, inwardly rectifying subfamily J, member 2
										KCNK2	-11.7	0.0017	potassium channel, two pore domain subfamily K, member 2
										KCNQ5	-12.76	8.51e-05	potassium channel, voltage gated KQT-like subfamily Q, member 5
										KCNMA1	-38.63	1.87e-07	potassium channel, calcium activated large conductance subfamily M alpha, member 1

## Sheet: GO - Delayed Rectifier
Supplemental Table S8 (related to Figure 4D). Differentially expressed potassium channels in each cellt-type derived muscle cells compared to GO term assiociated "delayed rectifier" gene list
Gene_Symbol	Name		GO_ID	Taxon ID	Gene_product	UniProt_Accession
KCNE1	Potassium voltage-gated channel subfamily E member 1	contributes_to	GO:0005251	NCBITaxon:9606	protein	UniProtKB:P15382
KCNE1	Potassium voltage-gated channel subfamily E member 1	contributes_to	GO:0005251	NCBITaxon:9606	protein	UniProtKB:P15382
KCNE1	Potassium voltage-gated channel subfamily E member 1	contributes_to	GO:0005251	NCBITaxon:9606	protein	UniProtKB:P15382
KCNE1	Potassium voltage-gated channel subfamily E member 1	contributes_to	GO:0005251	NCBITaxon:9606	protein	UniProtKB:P15382
KCNE1	Potassium voltage-gated channel subfamily E member 1	contributes_to	GO:0005251	NCBITaxon:9606	protein	UniProtKB:P15382
KCNE1	Potassium voltage-gated channel subfamily E member 1	contributes_to	GO:0005251	NCBITaxon:9606	protein	UniProtKB:P15382
KCNE1	Potassium voltage-gated channel subfamily E member 1		GO:0005251	NCBITaxon:9606	protein	UniProtKB:P15382
KCNE1	Potassium voltage-gated channel subfamily E member 1		GO:1902259	NCBITaxon:9606	protein	UniProtKB:P15382
KCNE1	Potassium voltage-gated channel subfamily E member 1		GO:1902260	NCBITaxon:9606	protein	UniProtKB:P15382
KCNE1	Potassium voltage-gated channel subfamily E member 1	contributes_to	GO:0005251	NCBITaxon:9606	protein	UniProtKB:P15382
KCNE1	Potassium voltage-gated channel subfamily E member 1		GO:1902260	NCBITaxon:9606	protein	UniProtKB:P15382
KCNH2	Potassium voltage-gated channel subfamily H member 2		GO:0005251	NCBITaxon:9606	protein	UniProtKB:Q12809
KCNH2	Potassium voltage-gated channel subfamily H member 2		GO:0005251	NCBITaxon:9606	protein	UniProtKB:Q12809
KCNQ4	Potassium voltage-gated channel subfamily KQT member 4		GO:0005251	NCBITaxon:9606	protein	UniProtKB:P56696
KCNE1B	Potassium voltage-gated channel subfamily E member 1B	contributes_to	GO:0005251	NCBITaxon:9606	protein	UniProtKB:A0A087WTH5
KCNE1B	Potassium voltage-gated channel subfamily E member 1B		GO:1902260	NCBITaxon:9606	protein	UniProtKB:A0A087WTH5
KCNA1	Potassium voltage-gated channel subfamily A member 1		GO:0005251	NCBITaxon:9606	protein	UniProtKB:Q09470
KCNA1	Potassium voltage-gated channel subfamily A member 1		GO:0005251	NCBITaxon:9606	protein	UniProtKB:Q09470
ANK3	Ankyrin-3		GO:1902260	NCBITaxon:9606	protein	UniProtKB:Q12955
NPPA	Natriuretic peptides A		GO:1902261	NCBITaxon:9606	protein	UniProtKB:P01160
NPPA	Natriuretic peptides A		GO:1902261	NCBITaxon:9606	protein	UniProtKB:P01160
KCNB2	Potassium voltage-gated channel subfamily B member 2		GO:0005251	NCBITaxon:9606	protein	UniProtKB:Q92953
KCNB2	Potassium voltage-gated channel subfamily B member 2		GO:0005251	NCBITaxon:9606	protein	UniProtKB:Q92953
KCNE3	Potassium voltage-gated channel subfamily E member 3		GO:1902260	NCBITaxon:9606	protein	UniProtKB:Q9Y6H6
KCNE3	Potassium voltage-gated channel subfamily E member 3		GO:1902260	NCBITaxon:9606	protein	UniProtKB:Q9Y6H6
KCNE3	Potassium voltage-gated channel subfamily E member 3	contributes_to	GO:0005251	NCBITaxon:9606	protein	UniProtKB:Q9Y6H6
KCNE2	Potassium voltage-gated channel subfamily E member 2	contributes_to	GO:0005251	NCBITaxon:9606	protein	UniProtKB:Q9Y6J6
KCNE2	Potassium voltage-gated channel subfamily E member 2		GO:1902259	NCBITaxon:9606	protein	UniProtKB:Q9Y6J6
KCNE2	Potassium voltage-gated channel subfamily E member 2		GO:1902260	NCBITaxon:9606	protein	UniProtKB:Q9Y6J6
KCNE2	Potassium voltage-gated channel subfamily E member 2	contributes_to	GO:0005251	NCBITaxon:9606	protein	UniProtKB:Q9Y6J6
KCNE2	Potassium voltage-gated channel subfamily E member 2		GO:1902260	NCBITaxon:9606	protein	UniProtKB:Q9Y6J6
KCNE4	Potassium voltage-gated channel subfamily E member 4		GO:1902260	NCBITaxon:9606	protein	UniProtKB:Q8WWG9
KCNE4	Potassium voltage-gated channel subfamily E member 4	contributes_to	GO:0005251	NCBITaxon:9606	protein	UniProtKB:Q8WWG9
KCNC1	Potassium voltage-gated channel subfamily C member 1		GO:0005251	NCBITaxon:9606	protein	UniProtKB:P48547
KCNC1	Potassium voltage-gated channel subfamily C member 1		GO:0005251	NCBITaxon:9606	protein	UniProtKB:P48547
VAMP2	Vesicle-associated membrane protein 2		GO:1902259	NCBITaxon:9606	protein	UniProtKB:P63027
KCNG4	Potassium voltage-gated channel subfamily G member 4		GO:0005251	NCBITaxon:9606	protein	UniProtKB:Q8TDN1
KCNG4	Potassium voltage-gated channel subfamily G member 4		GO:0005251	NCBITaxon:9606	protein	UniProtKB:Q8TDN1
KCNC4	Potassium voltage-gated channel subfamily C member 4		GO:0005251	NCBITaxon:9606	protein	UniProtKB:Q03721
KCNA2	Potassium voltage-gated channel subfamily A member 2		GO:0005251	NCBITaxon:9606	protein	UniProtKB:P16389
KCNA2	Potassium voltage-gated channel subfamily A member 2		GO:0005251	NCBITaxon:9606	protein	UniProtKB:P16389
SUMO1	Small ubiquitin-related modifier 1		GO:1902260	NCBITaxon:9606	protein	UniProtKB:P63165
KCNQ1	Potassium voltage-gated channel subfamily KQT member 1	contributes_to	GO:0005251	NCBITaxon:9606	protein	UniProtKB:P51787
KCNQ1	Potassium voltage-gated channel subfamily KQT member 1	contributes_to	GO:0005251	NCBITaxon:9606	protein	UniProtKB:P51787
KCNQ1	Potassium voltage-gated channel subfamily KQT member 1	contributes_to	GO:0005251	NCBITaxon:9606	protein	UniProtKB:P51787
KCNQ1	Potassium voltage-gated channel subfamily KQT member 1	contributes_to	GO:0005251	NCBITaxon:9606	protein	UniProtKB:P51787
KCNQ1	Potassium voltage-gated channel subfamily KQT member 1	contributes_to	GO:0005251	NCBITaxon:9606	protein	UniProtKB:P51787
KCNQ1	Potassium voltage-gated channel subfamily KQT member 1		GO:0005251	NCBITaxon:9606	protein	UniProtKB:P51787
KCNQ1	Potassium voltage-gated channel subfamily KQT member 1		GO:0005251	NCBITaxon:9606	protein	UniProtKB:P51787
KCNQ1	Potassium voltage-gated channel subfamily KQT member 1		GO:0005251	NCBITaxon:9606	protein	UniProtKB:P51787
KCNQ1	Potassium voltage-gated channel subfamily KQT member 1		GO:0005251	NCBITaxon:9606	protein	UniProtKB:P51787
KCNQ1	Potassium voltage-gated channel subfamily KQT member 1		GO:0005251	NCBITaxon:9606	protein	UniProtKB:P51787
KCNRG	Potassium channel regulatory protein		GO:1902260	NCBITaxon:9606	protein	UniProtKB:Q8N5I3
KCNRG	Potassium channel regulatory protein		GO:1902260	NCBITaxon:9606	protein	UniProtKB:Q8N5I3
KCNG3	Potassium voltage-gated channel subfamily G member 3		GO:0005251	NCBITaxon:9606	protein	UniProtKB:Q8TAE7
KCNG3	Potassium voltage-gated channel subfamily G member 3		GO:0005251	NCBITaxon:9606	protein	UniProtKB:Q8TAE7
KCNC3	Potassium voltage-gated channel subfamily C member 3		GO:0005251	NCBITaxon:9606	protein	UniProtKB:Q14003
KCNQ3	Potassium voltage-gated channel subfamily KQT member 3		GO:0005251	NCBITaxon:9606	protein	UniProtKB:O43525
KCNQ2	Potassium voltage-gated channel subfamily KQT member 2		GO:0005251	NCBITaxon:9606	protein	UniProtKB:O43526
KCNA10	Potassium voltage-gated channel subfamily A member 10		GO:0005251	NCBITaxon:9606	protein	UniProtKB:Q16322
MTNR1B	Melatonin receptor type 1B		GO:1902260	NCBITaxon:9606	protein	UniProtKB:P49286
NOS1AP	Carboxyl-terminal PDZ ligand of neuronal nitric oxide synthase protein		GO:1902261	NCBITaxon:9606	protein	UniProtKB:O75052
KCNA3	Potassium voltage-gated channel subfamily A member 3		GO:0005251	NCBITaxon:9606	protein	UniProtKB:P22001
KCNG1	Potassium voltage-gated channel subfamily G member 1		GO:0005251	NCBITaxon:9606	protein	UniProtKB:Q9UIX4
KCNG1	Potassium voltage-gated channel subfamily G member 1		GO:0005251	NCBITaxon:9606	protein	UniProtKB:Q9UIX4
KCNG1	Potassium voltage-gated channel subfamily G member 1		GO:1902259	NCBITaxon:9606	protein	UniProtKB:Q9UIX4
KCNG1	Potassium voltage-gated channel subfamily G member 1		GO:0005251	NCBITaxon:9606	protein	UniProtKB:Q9UIX4
KCNG1	Potassium voltage-gated channel subfamily G member 1		GO:1902259	NCBITaxon:9606	protein	UniProtKB:Q9UIX4
KCNE5	Potassium voltage-gated channel subfamily E regulatory beta subunit 5		GO:1902260	NCBITaxon:9606	protein	UniProtKB:Q9UJ90
KCNE5	Potassium voltage-gated channel subfamily E regulatory beta subunit 5	contributes_to	GO:0005251	NCBITaxon:9606	protein	UniProtKB:Q9UJ90
KCNA5	Potassium voltage-gated channel subfamily A member 5		GO:0005251	NCBITaxon:9606	protein	UniProtKB:P22460
KCNA5	Potassium voltage-gated channel subfamily A member 5		GO:0005251	NCBITaxon:9606	protein	UniProtKB:P22460
KCNA5	Potassium voltage-gated channel subfamily A member 5		GO:0005251	NCBITaxon:9606	protein	UniProtKB:P22460
KCNA5	Potassium voltage-gated channel subfamily A member 5		GO:0005251	NCBITaxon:9606	protein	UniProtKB:P22460
KCNA4	Potassium voltage-gated channel subfamily A member 4		GO:0005251	NCBITaxon:9606	protein	UniProtKB:P22459
KCNAB1	Voltage-gated potassium channel subunit beta-1		GO:1902259	NCBITaxon:9606	protein	UniProtKB:Q14722
KCNAB1	Voltage-gated potassium channel subunit beta-1		GO:1902260	NCBITaxon:9606	protein	UniProtKB:Q14722
KCNB1	Potassium voltage-gated channel subfamily B member 1		GO:0005251	NCBITaxon:9606	protein	UniProtKB:Q14721
KCNB1	Potassium voltage-gated channel subfamily B member 1		GO:0005251	NCBITaxon:9606	protein	UniProtKB:Q14721
KCNB1	Potassium voltage-gated channel subfamily B member 1		GO:0005251	NCBITaxon:9606	protein	UniProtKB:Q14721
KCNB1	Potassium voltage-gated channel subfamily B member 1		GO:0005251	NCBITaxon:9606	protein	UniProtKB:Q14721
KCNB1	Potassium voltage-gated channel subfamily B member 1		GO:0005251	NCBITaxon:9606	protein	UniProtKB:Q14721
KCNG2	Potassium voltage-gated channel subfamily G member 2		GO:0005251	NCBITaxon:9606	protein	UniProtKB:Q9UJ96
KCNQ5	Potassium voltage-gated channel subfamily KQT member 5		GO:0005251	NCBITaxon:9606	protein	UniProtKB:Q9NR82
KCNA7	Potassium voltage-gated channel subfamily A member 7		GO:0005251	NCBITaxon:9606	protein	UniProtKB:Q96RP8
RNF207	RING finger protein 207		GO:1902261	NCBITaxon:9606	protein	UniProtKB:Q6ZRF8
AKAP6	A-kinase anchor protein 6		GO:1902261	NCBITaxon:9606	protein	UniProtKB:Q13023
KCNC2	Potassium voltage-gated channel subfamily C member 2		GO:0005251	NCBITaxon:9606	protein	UniProtKB:Q96PR1
KCNC2	Potassium voltage-gated channel subfamily C member 2		GO:0005251	NCBITaxon:9606	protein	UniProtKB:Q96PR1
KCNS3	Potassium voltage-gated channel subfamily S member 3		GO:0005251	NCBITaxon:9606	protein	UniProtKB:Q9BQ31
KCNS1	Potassium voltage-gated channel subfamily S member 1		GO:0005251	NCBITaxon:9606	protein	UniProtKB:Q96KK3
KCNS1	Potassium voltage-gated channel subfamily S member 1		GO:1902259	NCBITaxon:9606	protein	UniProtKB:Q96KK3
KCNS1	Potassium voltage-gated channel subfamily S member 1		GO:1902259	NCBITaxon:9606	protein	UniProtKB:Q96KK3
KCNS1	Potassium voltage-gated channel subfamily S member 1		GO:0005251	NCBITaxon:9606	protein	UniProtKB:Q96KK3
URS00004C9052_9606	Homo sapiens (human) hsa-miR-133a-3p		GO:1902260	NCBITaxon:9606	miRNA	RNAcentral:URS00004C9052_9606
URS00001DC04F_9606	Homo sapiens (human) hsa-miR-1-3p		GO:1902260	NCBITaxon:9606	miRNA	RNAcentral:URS00001DC04F_9606
kcne2-kcnh2_human	Voltage-gated potassium channel complex variant 2		GO:0005251	NCBITaxon:9606	protein_complex	ComplexPortal:CPX-3073
KCNH1	Potassium voltage-gated channel subfamily H member 1		GO:0005251	NCBITaxon:9606	protein	UniProtKB:O95259
KCNH1	Potassium voltage-gated channel subfamily H member 1		GO:0005251	NCBITaxon:9606	protein	UniProtKB:O95259
KCNH1	Potassium voltage-gated channel subfamily H member 1		GO:0005251	NCBITaxon:9606	protein	UniProtKB:O95259
KCNS2	Potassium voltage-gated channel subfamily S member 2		GO:1902259	NCBITaxon:9606	protein	UniProtKB:Q9ULS6
KCNA6	Potassium voltage-gated channel subfamily A member 6		GO:0005251	NCBITaxon:9606	protein	UniProtKB:P17658
KCNA6	Potassium voltage-gated channel subfamily A member 6		GO:0005251	NCBITaxon:9606	protein	UniProtKB:P17658
KCNS2	Potassium voltage-gated channel subfamily S member 2		GO:1902259	NCBITaxon:9606	protein	UniProtKB:Q9ULS6

## Sheet: Venn_Upregulated targets
Supplemental Table S8 (related to Figure 4D). Differentially expressed potassium channels in each cellt-type derived muscle cells compared to GO term assiociated "delayed rectifier" gene list
Names	total	elements
hADMSC_hDFSC_FB_Delayed Rectifier	5	KCNB1
		KCNH2
		KCNE5
		KCNQ4
		KCNH1
hADMSC_hDFSC_hFB	4	KCNMB4
		KCNJ2-AS1
		ACSL4
		KCNN3
Delayed Rectifier_hFB	1	KCNG3
Delayed Rectifier_hDFSC	2	KCNC4
		KCNE4
Delayed Rectifier	39	KCNA6
		KCNA5
		VAMP2
		KCNE2
		KCNC1
		KCNA3
		KCNB2
		ANK3
		NPPA
		KCNQ1
		URS00004C9052_9606
		KCNE1
		KCNAB1
		MTNR1B
		KCNG1
		KCNA2
		KCNS2
		KCNG2
		KCNQ2
		kcne2-kcnh2_human
		URS00001DC04F_9606
		KCNE1B
		KCNG4
		KCNQ3
		KCNA4
		SUMO1
		NOS1AP
		AKAP6
		KCNQ5
		KCNS1
		KCNC3
		KCNE3
		KCNC2
		RNF207
		KCNS3
		KCNA7
		KCNA1
		KCNRG
		KCNA10
hFB	1	KCNIP3
hDFSC	5	KCNQ1OT1_5
		KCNIP2
		KCNJ12
		KCNJ6
		KCNQ1OT1

## Sheet: Venn_Downregulated targets
Supplemental Table S8 (related to Figure 4D). Differentially expressed potassium channels in each cellt-type derived muscle cells compared to GO term assiociated "delayed rectifier" gene list
Names	total	elements
hADMSC_hDFSC_hFB_Delayed Rectifier	1	KCNQ5
hADMSC_hFB_Delayed Rectifier	2	KCNS2
		KCNQ3
hADMSC_hDFSC_Delayed Rectifier	1	KCNG1
hADMSC_hDFSC_hFB	3	KCNMA1
		KCNAB2
		KCNK2
hFB_Delayed Rectifier	1	KCNAB1
hADMSC_Delayed Rectifier	1	KCNE4
hADMSC_hFB	2	KCNJ8
		KCNJ15
hDFSC_hFB	1	KCNAB3
Delayed Rectifier	41	KCNA6
		KCNC4
		KCNB1
		KCNA5
		VAMP2
		KCNE2
		KCNC1
		KCNA3
		KCNB2
		KCNH2
		ANK3
		NPPA
		KCNQ1
		URS00004C9052_9606
		KCNE1
		MTNR1B
		KCNE5
		KCNA2
		KCNG2
		KCNQ2
		kcne2-kcnh2_human
		URS00001DC04F_9606
		KCNE1B
		KCNG4
		KCNA4
		SUMO1
		NOS1AP
		AKAP6
		KCNS1
		KCNQ4
		KCNC3
		KCNE3
		KCNG3
		KCNC2
		RNF207
		KCNS3
		KCNA7
		KCNA1
		KCNRG
		KCNH1
		KCNA10
hADMSC	2	KCND3
		KCND2
hDFSC	2	KCNIP3
		KCNJ2
